# Supplementary material for: AINTEGUMENTA and AINTEGUMENTA-LIKE6 directly regulate floral homeotic, growth, and vascular development genes in young Arabidopsis flowers
Source: J Exp Bot. 2021 May 20;72(15):5478–93. doi: 10.1093/jxb/erab223 (PMC8318262; doi:10.1093/jxb/erab223)
Supplement: erab223_suppl_Supplementary_File002 [file erab223_suppl_supplementary_file002.xlsx]

## Sheet: genes assoc. with ANT peaks
Data S1. Genes associated with ANT or AIL6 stage 3 ChIP-Seq binding peaks
seqnames	start	end	width	strand	peak	feature	start_position	end_position	feature_strand	insideFeature	distancetoFeature	shortestDistance	fromOverlappingOrNearest	entrezgene_id	tair_symbol	description
chr1	10877	11515	639	*	1	AT1G01020	5928	8737	-	upstream	-2140	2140	NearestLocation	839569	ARV1	ARV1 family protein [Source:UniProtKB/TrEMBL;Acc:Q5MK24]
chr1	52419	52880	462	*	2	AT1G01110	52239	54692	+	inside	180	180	NearestLocation	839394	IQD18	IQ-domain 18 [Source:UniProtKB/TrEMBL;Acc:Q9MAM4]
chr1	54677	55312	636	*	3	AT1G01110	52239	54692	+	overlapEnd	2438	15	Overlapping	839394	IQD18	IQ-domain 18 [Source:UniProtKB/TrEMBL;Acc:Q9MAM4]
chr1	54677	55312	636	*	3	AT1G01115	56624	56740	+	upstream	-1947	1312	NearestLocation	NA	NA	NA
chr1	75809	76496	688	*	4	AT1G01180	75583	76758	+	inside	226	226	NearestLocation	839239		S-adenosyl-L-methionine-dependent methyltransferases superfamily protein [Source:UniProtKB/TrEMBL;Acc:F4HS78]
chr1	79477	79726	250	*	5	AT1G01183	78932	79032	-	upstream	-445	445	NearestLocation	NA	MIR165A	MIR165/MIR165A; miRNA [Source:TAIR;Acc:AT1G01183]
chr1	80487	80740	254	*	6	AT1G01183	78932	79032	-	upstream	-1455	1455	NearestLocation	NA	MIR165A	MIR165/MIR165A; miRNA [Source:TAIR;Acc:AT1G01183]
chr1	116105	116366	262	*	7	AT1G01290	114286	116108	+	overlapEnd	1819	3	Overlapping	839445	CNX3	Cyclic pyranopterin monophosphate synthase	mitochondrial [Source:UniProtKB/Swiss-Prot;Acc:Q39056]
chr1	116105	116366	262	*	7	AT1G01300	116943	118764	+	upstream	-838	577	NearestLocation	839375		Aspartyl protease family protein 2 [Source:UniProtKB/Swiss-Prot;Acc:Q9LNJ3]
chr1	128429	128867	439	*	8	AT1G01320	121067	130577	-	inside	2148	1710	NearestLocation	839293		Tetratricopeptide repeat (TPR)-like superfamily protein [Source:UniProtKB/TrEMBL;Acc:F4HS99]
chr1	180673	181355	683	*	9	AT1G01490	180059	182358	-	inside	1685	614	NearestLocation	839440		Heavy metal transport/detoxification superfamily protein [Source:TAIR;Acc:AT1G01490]
chr1	182170	182456	287	*	10	AT1G01490	180059	182358	-	overlapStart	188	98	NearestLocation	839440		Heavy metal transport/detoxification superfamily protein [Source:TAIR;Acc:AT1G01490]
chr1	206999	207115	117	*	11	AT1G01570	205176	207435	+	inside	1823	320	NearestLocation	837183		F22L4.11 protein [Source:UniProtKB/TrEMBL;Acc:Q9LMM4]
chr1	218713	218966	254	*	12	AT1G01600	218994	221286	+	upstream	-281	28	NearestLocation	839347	CYP86A4	Cytochrome P450 86A4 [Source:UniProtKB/Swiss-Prot;Acc:Q9LMM1]
chr1	227309	228500	1192	*	13	AT1G01620	225665	227302	-	upstream	-7	7	NearestLocation	839235	PIP1C	TMP-B [Source:UniProtKB/TrEMBL;Acc:A0A178WIA6]
chr1	237738	238070	333	*	14	AT1G01650	232841	237817	-	overlapStart	79	79	NearestLocation	839499	SPPL4	Signal peptide peptidase-like 4 [Source:UniProtKB/Swiss-Prot;Acc:Q0WMJ8]
chr1	269590	270015	426	*	15	AT1G01720	268330	269819	+	overlapEnd	1260	196	Overlapping	839265	ATAF1	NAC domain-containing protein 2 [Source:UniProtKB/Swiss-Prot;Acc:Q39013]
chr1	269590	270015	426	*	15	AT1G01725	269792	270775	-	overlapEnd	1185	202	NearestLocation	839271		Adenylosuccinate synthetase [Source:UniProtKB/TrEMBL;Acc:Q9LQ84]
chr1	270586	270727	142	*	16	AT1G01725	269792	270775	-	inside	189	48	NearestLocation	839271		Adenylosuccinate synthetase [Source:UniProtKB/TrEMBL;Acc:Q9LQ84]
chr1	292741	293211	471	*	17	AT1G01800	293342	295040	+	upstream	-601	131	NearestLocation	839259		AT1G01800 protein [Source:UniProtKB/TrEMBL;Acc:Q94K30]
chr1	363538	363870	333	*	18	AT1G02060	360918	363094	-	upstream	-444	444	NearestLocation	839279		Pentatricopeptide repeat-containing protein At1g02060	chloroplastic [Source:UniProtKB/Swiss-Prot;Acc:O81908]
chr1	364035	364579	545	*	19	AT1G02065	365209	367340	+	upstream	-1174	630	NearestLocation	839275	SPL8	Squamosa promoter-binding-like protein 8 [Source:UniProtKB/Swiss-Prot;Acc:Q8GXL3]
chr1	364736	366003	1268	*	20	AT1G02065	365209	367340	+	overlapStart	-473	473	NearestLocation	839275	SPL8	Squamosa promoter-binding-like protein 8 [Source:UniProtKB/Swiss-Prot;Acc:Q8GXL3]
chr1	366529	366590	62	*	21	AT1G02065	365209	367340	+	inside	1320	750	NearestLocation	839275	SPL8	Squamosa promoter-binding-like protein 8 [Source:UniProtKB/Swiss-Prot;Acc:Q8GXL3]
chr1	367337	367779	443	*	22	AT1G02065	365209	367340	+	overlapEnd	2128	3	NearestLocation	839275	SPL8	Squamosa promoter-binding-like protein 8 [Source:UniProtKB/Swiss-Prot;Acc:Q8GXL3]
chr1	370980	371392	413	*	23	AT1G02070	370257	370967	-	upstream	-13	13	NearestLocation	839270		At1g02070 [Source:UniProtKB/TrEMBL;Acc:Q0IGM8]
chr1	414689	415062	374	*	24	AT1G02190	415079	418010	+	upstream	-390	17	NearestLocation	839541		Protein CER1-like 1 [Source:UniProtKB/Swiss-Prot;Acc:F4HVX7]
chr1	426381	426914	534	*	25	AT1G02210	427548	427811	-	downstream	1430	634	NearestLocation	839482		At1g02210 [Source:UniProtKB/TrEMBL;Acc:Q3E7L2]
chr1	468792	469529	738	*	26	AT1G02350	469818	470693	+	upstream	-1026	289	NearestLocation	839490		Protoporphyrinogen oxidase-like protein [Source:UniProtKB/TrEMBL;Acc:F4HVZ8]
chr1	564400	565758	1359	*	27	AT1G02640	564205	567769	+	inside	195	195	NearestLocation	837940	BXL2	Probable beta-D-xylosidase 2 [Source:UniProtKB/Swiss-Prot;Acc:Q94KD8]
chr1	772397	772713	317	*	28	AT1G03180	773411	775344	+	upstream	-1014	698	NearestLocation	839560		Non-structural protein [Source:UniProtKB/TrEMBL;Acc:Q5Q0J3]
chr1	851628	852175	548	*	29	AT1G03440	852366	854032	+	upstream	-738	191	NearestLocation	839504		Leucine-rich repeat (LRR) family protein [Source:UniProtKB/TrEMBL;Acc:F4I0W7]
chr1	928541	929570	1030	*	30	AT1G03720	924996	926373	-	upstream	-2168	2168	NearestLocation	839426		Cysteine proteinases superfamily protein [Source:UniProtKB/TrEMBL;Acc:Q9LR55]
chr1	1021310	1021991	682	*	31	AT1G03980	1018570	1022108	-	inside	798	117	NearestLocation	839354	ATPCS2	phytochelatin synthase 2 [Source:TAIR;Acc:AT1G03980]
chr1	1028332	1028915	584	*	32	AT1G04000	1028106	1029119	-	inside	787	204	NearestLocation	839339		F21M11.6 protein [Source:UniProtKB/TrEMBL;Acc:Q9ZWC0]
chr1	1064227	1064563	337	*	33	AT1G04110	1061457	1063784	-	upstream	-443	443	NearestLocation	839287	SDD1	SDD1 [Source:UniProtKB/TrEMBL;Acc:A0A178WPN6]
chr1	1064227	1064563	337	*	33	AT1G04120	1064450	1071047	-	overlapEnd	6820	113	Overlapping	839277	MRP5;ATMRP5	MRP5 [Source:UniProtKB/TrEMBL;Acc:A0A178WGC2]
chr1	1084272	1085442	1171	*	34	AT1G04150	1081208	1084246	-	upstream	-26	26	NearestLocation	839249		C2 calcium/lipid-binding plant phosphoribosyltransferase family protein [Source:UniProtKB/TrEMBL;Acc:O64492]
chr1	1134247	1134766	520	*	35	AT1G04250	1136258	1138613	+	upstream	-2011	1492	NearestLocation	839568	AXR3	Auxin-responsive protein IAA17 [Source:UniProtKB/Swiss-Prot;Acc:P93830]
chr1	1173217	1173507	291	*	36	AT1G04370	1175177	1175578	+	upstream	-1960	1670	NearestLocation	839539	ATERF14	Uncharacterized protein At1g04370 (Fragment) [Source:UniProtKB/TrEMBL;Acc:C0SUS6]
chr1	1215615	1215748	134	*	37	AT1G04480	1216095	1217467	+	upstream	-480	347	NearestLocation	819595;839511;817900		60S ribosomal protein L23 [Source:UniProtKB/Swiss-Prot;Acc:P49690]
chr1	1236319	1236777	459	*	38	AT1G04530	1234176	1236034	-	upstream	-285	285	NearestLocation	839500	TPR4	Tetratricopeptide repeat (TPR)-like superfamily protein [Source:UniProtKB/TrEMBL;Acc:Q8VZ31]
chr1	1378471	1378891	421	*	39	AT1G04880	1375961	1379185	-	inside	714	294	NearestLocation	839388		High mobility group B protein 15 [Source:UniProtKB/Swiss-Prot;Acc:Q9MAT6]
chr1	1455889	1456071	183	*	40	AT1G05065	1454969	1455220	-	upstream	-669	669	NearestLocation	28716239	CLE20	CLAVATA3/ESR (CLE)-related protein 20 [Source:UniProtKB/Swiss-Prot;Acc:Q3EDI6]
chr1	1468907	1469587	681	*	41	AT1G05100	1469610	1470881	+	upstream	-703	23	NearestLocation	839324	MAPKKK18	Mitogen-activated protein kinase kinase kinase 18 [Source:UniProtKB/Swiss-Prot;Acc:Q9ZVP5]
chr1	1517488	1517652	165	*	42	AT1G05230	1512896	1518805	-	inside	1317	1153	NearestLocation	839256	HDG2	AT1G05230 protein [Source:UniProtKB/TrEMBL;Acc:B9DFH8]
chr1	1570460	1570789	330	*	43	AT1G05370	1569192	1572280	-	inside	1820	1268	NearestLocation	837038		Sec14p-like phosphatidylinositol transfer family protein [Source:UniProtKB/TrEMBL;Acc:F4I8Q8]
chr1	1605665	1606090	426	*	44	AT1G05460	1601148	1605027	-	upstream	-638	638	NearestLocation	837047	SDE3	Probable RNA helicase SDE3 [Source:UniProtKB/Swiss-Prot;Acc:Q8GYD9]
chr1	1659844	1660091	248	*	45	AT1G05570	1647706	1659437	-	upstream	-407	407	NearestLocation	837059	CALS1	Callose synthase 1 [Source:UniProtKB/Swiss-Prot;Acc:Q9AUE0]
chr1	1713392	1714600	1209	*	46	AT1G05710	1714950	1717276	+	upstream	-1558	350	NearestLocation	837078
chr1	1714867	1715411	545	*	47	AT1G05710	1714950	1717276	+	overlapStart	-83	83	NearestLocation	837078
chr1	1739028	1739784	757	*	48	AT1G05800	1741204	1742619	+	upstream	-2176	1420	NearestLocation	837089	DGL	Galactolipase DONGLE	chloroplastic [Source:UniProtKB/Swiss-Prot;Acc:Q9MA46]
chr1	1745539	1745994	456	*	49	AT1G05805	1744773	1747693	+	inside	766	766	NearestLocation	837090		Transcription factor bHLH128 [Source:UniProtKB/Swiss-Prot;Acc:Q8H102]
chr1	1829529	1829603	75	*	50	AT1G06040	1828413	1829890	-	inside	361	287	NearestLocation	837113	STO	B-box zinc finger protein 24 [Source:UniProtKB/Swiss-Prot;Acc:Q96288]
chr1	1839178	1839818	641	*	51	AT1G06070	1834829	1837648	-	upstream	-1530	1530	NearestLocation	837116		At1g06070 [Source:UniProtKB/TrEMBL;Acc:Q9LNE0]
chr1	1841462	1841770	309	*	52	AT1G06080	1843568	1846302	+	upstream	-2106	1798	NearestLocation	837117	ADS1	Delta-9 acyl-lipid desaturase 1 [Source:UniProtKB/Swiss-Prot;Acc:O65797]
chr1	1843056	1843646	591	*	53	AT1G06080	1843568	1846302	+	overlapStart	-512	78	NearestLocation	837117	ADS1	Delta-9 acyl-lipid desaturase 1 [Source:UniProtKB/Swiss-Prot;Acc:O65797]
chr1	1845020	1845724	705	*	54	AT1G06080	1843568	1846302	+	inside	1452	578	NearestLocation	837117	ADS1	Delta-9 acyl-lipid desaturase 1 [Source:UniProtKB/Swiss-Prot;Acc:O65797]
chr1	1850315	1850922	608	*	55	AT1G06100	1851530	1853019	+	upstream	-1215	608	NearestLocation	837119		Delta-9 desaturase-like 2 protein [Source:UniProtKB/Swiss-Prot;Acc:Q9LND8]
chr1	1888936	1889396	461	*	56	AT1G06180	1889408	1891158	+	upstream	-472	12	NearestLocation	837127	ATMYB13	Transcription factor MYB13 [Source:UniProtKB/Swiss-Prot;Acc:Q9LNC9]
chr1	1922016	1922401	386	*	57	AT1G06290	1922352	1926278	+	overlapStart	-336	49	NearestLocation	837140	ACX3	Acyl-coenzyme A oxidase 3	peroxisomal [Source:UniProtKB/Swiss-Prot;Acc:P0CZ23]
chr1	1941070	1941412	343	*	58	AT1G06360	1938963	1940459	-	upstream	-611	611	NearestLocation	837147		Fatty acid desaturase family protein [Source:TAIR;Acc:AT1G06360]
chr1	1942062	1943089	1028	*	59	AT1G06360	1938963	1940459	-	upstream	-1603	1603	NearestLocation	837147		Fatty acid desaturase family protein [Source:TAIR;Acc:AT1G06360]
chr1	1942062	1943089	1028	*	59	AT1G06370	1942843	1944934	-	overlapEnd	2872	246	Overlapping	NA	NA	NA
chr1	1943539	1943941	403	*	60	AT1G06370	1942843	1944934	-	inside	1395	696	NearestLocation	NA	NA	NA
chr1	1954028	1954167	140	*	61	AT1G06410	1954850	1958756	+	upstream	-822	683	NearestLocation	837152	ATTPS7	TPS7 [Source:UniProtKB/TrEMBL;Acc:A0A178WH64]
chr1	1998245	1998732	488	*	62	AT1G06520	1993978	1996112	-	upstream	-2133	2133	NearestLocation	837163	ATGPAT1	Glycerol-3-phosphate acyltransferase 1 [Source:UniProtKB/Swiss-Prot;Acc:Q9SHJ5]
chr1	1999190	1999414	225	*	63	AT1G06530	2001594	2002596	+	upstream	-2404	2180	NearestLocation	837164		Peroxisomal and mitochondrial division factor 2 [Source:UniProtKB/Swiss-Prot;Acc:Q9SHJ6]
chr1	2070532	2070760	229	*	64	AT1G06740	2070737	2073535	+	overlapStart	-205	23	NearestLocation	3766669		At1g06740 [Source:UniProtKB/TrEMBL;Acc:Q9M9Y2]
chr1	2089912	2090163	252	*	65	AT1G06800	2089417	2091686	-	inside	1774	495	NearestLocation	837191	PLA-I{gamma}1	PLA-I(gamma)1 [Source:UniProtKB/TrEMBL;Acc:A0A178WG46]
chr1	2124174	2124244	71	*	66	AT1G06920	2124854	2125801	-	downstream	1627	610	NearestLocation	837202	ATOFP4	Transcription repressor OFP4 [Source:UniProtKB/Swiss-Prot;Acc:F4HNU8]
chr1	2169869	2170112	244	*	67	AT1G07080	2169982	2172194	+	overlapStart	-113	113	NearestLocation	837219		At1g07080/F10K1_15 [Source:UniProtKB/TrEMBL;Acc:Q93VQ6]
chr1	2176177	2176569	393	*	68	AT1G07090	2173952	2174894	-	upstream	-1283	1283	NearestLocation	837220	LSH6	LSH6 [Source:UniProtKB/TrEMBL;Acc:A0A178WE41]
chr1	2211580	2211623	44	*	69	AT1G07200	2208719	2212546	-	inside	966	923	NearestLocation	837231		Protein SMAX1-LIKE 6 [Source:UniProtKB/Swiss-Prot;Acc:Q9LML2]
chr1	2241572	2241916	345	*	70	AT1G07290	2242256	2244428	-	downstream	2856	340	NearestLocation	837240	GONST2	golgi nucleotide sugar transporter 2 [Source:TAIR;Acc:AT1G07290]
chr1	2277587	2277857	271	*	71	AT1G07420	2277807	2280297	+	overlapStart	-220	50	NearestLocation	837254	ATSMO2	Methylsterol monooxygenase 2-2 [Source:UniProtKB/Swiss-Prot;Acc:Q8VWZ8]
chr1	2333540	2333962	423	*	72	AT1G07570	2331170	2333738	-	overlapStart	198	198	NearestLocation	837271	APK1A	Protein kinase superfamily protein [Source:TAIR;Acc:AT1G07570]
chr1	2347937	2348607	671	*	73	AT1G07630	2349097	2351692	+	upstream	-1160	490	NearestLocation	837276	PLL5	PLL5 [Source:UniProtKB/TrEMBL;Acc:A0A178WGF5]
chr1	2351666	2352176	511	*	74	AT1G07630	2349097	2351692	+	overlapEnd	2569	26	NearestLocation	837276	PLL5	PLL5 [Source:UniProtKB/TrEMBL;Acc:A0A178WGF5]
chr1	2353133	2353858	726	*	75	AT1G07640	2354354	2356227	-	downstream	3094	496	NearestLocation	837277	OBP2	Dof-type zinc finger DNA-binding family protein [Source:UniProtKB/TrEMBL;Acc:Q2V4Q1]
chr1	2374839	2375039	201	*	76	AT1G07670	2370052	2374545	-	upstream	-294	294	NearestLocation	837280	ATECA4	Calcium-transporting ATPase 4	endoplasmic reticulum-type [Source:UniProtKB/Swiss-Prot;Acc:Q9XES1]
chr1	2389932	2390586	655	*	77	AT1G07720	2390655	2392453	-	downstream	2521	69	NearestLocation	837286	KCS3	3-ketoacyl-CoA synthase 3 [Source:TAIR;Acc:AT1G07720]
chr1	2392622	2393233	612	*	78	AT1G07720	2390655	2392453	-	upstream	-169	169	NearestLocation	837286	KCS3	3-ketoacyl-CoA synthase 3 [Source:TAIR;Acc:AT1G07720]
chr1	2432359	2432704	346	*	79	AT1G07870	2428773	2432057	-	upstream	-302	302	NearestLocation	837302		Protein kinase superfamily protein [Source:UniProtKB/TrEMBL;Acc:F4HSH9]
chr1	2530253	2530619	367	*	80	AT1G08100	2527170	2529120	-	upstream	-1133	1133	NearestLocation	837328	ATNRT2.2	NRT2 [Source:UniProtKB/TrEMBL;Acc:A0A178W7F7]
chr1	2589089	2589393	305	*	81	AT1G08240	2588525	2588596	+	downstream	564	493	NearestLocation	NA		pre-tRNA [Source:TAIR;Acc:AT1G08240]
chr1	2589089	2589393	305	*	81	AT1G08250	2588857	2590301	-	inside	1212	232	Overlapping	837345	ADT6	Arogenate dehydratase [Source:UniProtKB/TrEMBL;Acc:A0A178W954]
chr1	2624780	2625569	790	*	82	AT1G08320	2621904	2627848	-	inside	3068	2279	NearestLocation	837353	TGA9	Transcription factor TGA9 [Source:UniProtKB/Swiss-Prot;Acc:Q93XM6]
chr1	2626429	2626747	319	*	83	AT1G08320	2621904	2627848	-	inside	1419	1101	NearestLocation	837353	TGA9	Transcription factor TGA9 [Source:UniProtKB/Swiss-Prot;Acc:Q93XM6]
chr1	2676428	2676950	523	*	84	AT1G08465	2675813	2679781	+	inside	615	615	NearestLocation	3766682	YAB2	Putative axial regulator YABBY 2 [Source:UniProtKB/Swiss-Prot;Acc:Q9XFB0]
chr1	2677287	2677732	446	*	85	AT1G08465	2675813	2679781	+	inside	1474	1474	NearestLocation	3766682	YAB2	Putative axial regulator YABBY 2 [Source:UniProtKB/Swiss-Prot;Acc:Q9XFB0]
chr1	2680909	2681278	370	*	86	AT1G08470	2682127	2684100	-	downstream	3191	849	NearestLocation	837368	SSL3	SSL3 [Source:UniProtKB/TrEMBL;Acc:A0A178WK70]
chr1	2688842	2688958	117	*	87	AT1G08500	2689016	2690045	+	upstream	-174	58	NearestLocation	837371	ENODL18	Early nodulin-like protein 18 [Source:UniProtKB/TrEMBL;Acc:O82083]
chr1	2747939	2748273	335	*	88	AT1G08630	2743761	2747967	-	overlapStart	28	28	NearestLocation	837385	THA1	Probable low-specificity L-threonine aldolase 1 [Source:UniProtKB/Swiss-Prot;Acc:Q8RXU4]
chr1	2928387	2929124	738	*	89	AT1G09070	2927703	2928968	+	overlapEnd	684	156	NearestLocation	837428	SRC2	Protein SRC2 homolog [Source:UniProtKB/Swiss-Prot;Acc:O04023]
chr1	2955819	2956471	653	*	90	AT1G09160	2952771	2955689	-	upstream	-130	130	NearestLocation	837436		Probable protein phosphatase 2C 5 [Source:UniProtKB/Swiss-Prot;Acc:O80492]
chr1	2990645	2991010	366	*	91	AT1G09250	2989378	2990357	+	downstream	1267	288	NearestLocation	837446		Transcription factor bHLH149 [Source:UniProtKB/Swiss-Prot;Acc:O80482]
chr1	3030717	3031418	702	*	92	AT1G09390	3031203	3033582	+	overlapStart	-486	215	NearestLocation	837461		GDSL esterase/lipase At1g09390 [Source:UniProtKB/Swiss-Prot;Acc:O80522]
chr1	3057107	3057912	806	*	93	AT1G09470	3055231	3057443	-	overlapStart	336	336	NearestLocation	837470		Nuclear envelope-associated protein 3 [Source:UniProtKB/Swiss-Prot;Acc:Q4PT37]
chr1	3059017	3059275	259	*	94	AT1G09480	3057975	3060661	+	inside	1042	1042	NearestLocation	837471		NAD(P)-binding Rossmann-fold superfamily protein [Source:UniProtKB/TrEMBL;Acc:F4I0Z5]
chr1	3100128	3101527	1400	*	95	AT1G09570	3095256	3100357	-	overlapStart	229	229	NearestLocation	837483	PHYA	phytochrome A [Source:TAIR;Acc:AT1G09570]
chr1	3119400	3119750	351	*	96	AT1G09630	3118203	3119708	-	overlapStart	308	42	NearestLocation	837490	ATRAB11C	Ras-related protein RABA2a [Source:UniProtKB/Swiss-Prot;Acc:O04486]
chr1	3184576	3184820	245	*	97	AT1G09810	3180936	3184224	-	upstream	-352	352	NearestLocation	837511	ECT11	Evolutionarily conserved C-terminal region 11 [Source:UniProtKB/TrEMBL;Acc:Q56XH8]
chr1	3241889	3242282	394	*	98	AT1G09950	3240606	3241632	-	upstream	-257	257	NearestLocation	837529	RAS1	At1g09950 [Source:UniProtKB/TrEMBL;Acc:O04515]
chr1	3243852	3244306	455	*	99	AT1G09960	3244213	3247200	+	overlapStart	-361	93	NearestLocation	837530	SUT4	Sucrose transport protein SUC4 [Source:UniProtKB/Swiss-Prot;Acc:Q9FE59]
chr1	3272636	3273329	694	*	100	AT1G10030	3273825	3275837	+	upstream	-1189	496	NearestLocation	837538	ERG28	Ergosterol biosynthetic protein 28 [Source:UniProtKB/Swiss-Prot;Acc:O80594]
chr1	3283881	3284130	250	*	101	AT1G10060	3284239	3287107	+	upstream	-358	109	NearestLocation	837542	ATBCAT-1	branched-chain amino acid transaminase 1 [Source:TAIR;Acc:AT1G10060]
chr1	3287301	3287888	588	*	102	AT1G10070	3288087	3290471	+	upstream	-786	199	NearestLocation	837543	ATBCAT-2	Branched-chain-amino-acid aminotransferase 2	chloroplastic [Source:UniProtKB/Swiss-Prot;Acc:Q9M439]
chr1	3307422	3307630	209	*	103	AT1G10120	3304039	3306824	-	upstream	-598	598	NearestLocation	837549		Transcription factor bHLH74 [Source:UniProtKB/Swiss-Prot;Acc:Q6NKN9]
chr1	3444637	3444858	222	*	104	AT1G10470	3442327	3443957	-	upstream	-680	680	NearestLocation	837587	ARR4	Two-component response regulator ARR4 [Source:UniProtKB/Swiss-Prot;Acc:O82798]
chr1	3527363	3528034	672	*	105	AT1G10652	3527709	3527831	+	includeFeature	-346	203	NearestLocation	NA	NA	NA
chr1	3548938	3549546	609	*	106	AT1G10690	3549992	3550632	-	downstream	1694	446	NearestLocation	837612		Cyclin-dependent protein kinase inhibitor SMR8 [Source:UniProtKB/Swiss-Prot;Acc:Q9SAD3]
chr1	3571681	3572124	444	*	107	AT1G10745	3572710	3573066	+	upstream	-1029	586	NearestLocation	5007679		EMBRYO SURROUNDING FACTOR 1.2 [Source:UniProtKB/Swiss-Prot;Acc:A8MQX3]
chr1	3590427	3590881	455	*	108	AT1G10760	3581034	3590928	-	inside	501	47	NearestLocation	837619	SEX1	Alpha-glucan water dikinase 1	chloroplastic [Source:UniProtKB/Swiss-Prot;Acc:Q9SAC6]
chr1	3637228	3637339	112	*	109	AT1G10900	3632234	3637141	-	upstream	-87	87	NearestLocation	837633		Phosphatidylinositol 4-phosphate 5-kinase 7 [Source:UniProtKB/Swiss-Prot;Acc:Q9SUI2]
chr1	3713416	3713851	436	*	110	AT1G11112	3712999	3713735	-	overlapStart	319	116	NearestLocation	6240255		Putative uncharacterized protein [Source:UniProtKB/TrEMBL;Acc:Q1G3V5]
chr1	3715833	3716221	389	*	111	AT1G11120	3715184	3717320	+	inside	649	649	NearestLocation	837653		unknown protein; BEST Arabidopsis thaliana protein match is: unknown protein (TAIR:AT1G09812.1); Ha. [Source:TAIR;Acc:AT1G11120]
chr1	3722604	3723124	521	*	112	AT1G11130	3722857	3727450	+	overlapStart	-253	253	NearestLocation	837654	SUB	Leucine-rich repeat receptor-like protein kinase (Fragment) [Source:UniProtKB/TrEMBL;Acc:C0LGE3]
chr1	3773619	3773705	87	*	113	AT1G11260	3777328	3780337	+	upstream	-3709	3623	NearestLocation	837667	STP1	STP1 [Source:UniProtKB/TrEMBL;Acc:A0A178WJ63]
chr1	3903799	3904063	265	*	114	AT1G11608	3905579	3906818	+	upstream	-1780	1516	NearestLocation	6240907		F-box associated ubiquitination effector family protein [Source:UniProtKB/TrEMBL;Acc:F4I8Y6]
chr1	3932759	3933018	260	*	115	AT1G11670	3928162	3931576	-	upstream	-1183	1183	NearestLocation	837711		Protein DETOXIFICATION 36 [Source:UniProtKB/Swiss-Prot;Acc:Q9SAB0]
chr1	3962285	3962391	107	*	116	AT1G11735	3961348	3961464	-	upstream	-821	821	NearestLocation	NA	MIR171B	MIR171B; miRNA [Source:TAIR;Acc:AT1G11735]
chr1	4059636	4060343	708	*	117	AT1G12015	4058487	4058576	+	downstream	1149	1060	NearestLocation	NA		snoRNA [Source:TAIR;Acc:AT1G12015]
chr1	4104780	4105126	347	*	118	AT1G12110	4105233	4109545	+	upstream	-453	107	NearestLocation	837763	NRT1.1	NRT1.1 [Source:UniProtKB/TrEMBL;Acc:A0A178W8F7]
chr1	4107466	4107970	505	*	119	AT1G12110	4105233	4109545	+	inside	2233	1575	NearestLocation	837763	NRT1.1	NRT1.1 [Source:UniProtKB/TrEMBL;Acc:A0A178W8F7]
chr1	4117681	4118402	722	*	120	AT1G12120	4114771	4117594	-	upstream	-87	87	NearestLocation	837764		T28K15.14 protein [Source:UniProtKB/TrEMBL;Acc:Q9FWW2]
chr1	4154664	4154760	97	*	121	AT1G12240	4153652	4157644	+	inside	1012	1012	NearestLocation	837777	ATBETAFRUCT4	Acid beta-fructofuranosidase 4	vacuolar [Source:UniProtKB/Swiss-Prot;Acc:Q39041]
chr1	4191452	4192720	1269	*	122	AT1G12330	4194658	4196749	+	upstream	-3206	1938	NearestLocation	837787		Cyclin-dependent kinase-like protein [Source:UniProtKB/TrEMBL;Acc:Q9LNB2]
chr1	4231192	4231681	490	*	123	AT1G12423	4231027	4231146	-	upstream	-46	46	NearestLocation	NA	NA	NA
chr1	4238635	4238967	333	*	124	AT1G12430	4233873	4238764	-	overlapStart	129	129	NearestLocation	837799	ARK3;PAK	Kinesin-like protein [Source:UniProtKB/TrEMBL;Acc:F4IC87]
chr1	4240168	4240213	46	*	125	AT1G12430	4233873	4238764	-	upstream	-1404	1404	NearestLocation	837799	ARK3;PAK	Kinesin-like protein [Source:UniProtKB/TrEMBL;Acc:F4IC87]
chr1	4242773	4243504	732	*	126	AT1G12440	4241592	4243008	-	overlapStart	235	235	NearestLocation	837801		Zinc finger A20 and AN1 domain-containing stress-associated protein 1 [Source:UniProtKB/Swiss-Prot;Acc:Q6NNI8]
chr1	4246144	4246176	33	*	127	AT1G12451	4246109	4246291	-	inside	147	35	NearestLocation	NA	NA	NA
chr1	4289261	4289752	492	*	128	AT1G12600	4286204	4288878	-	upstream	-383	383	NearestLocation	837816		UDP-galactose/UDP-glucose transporter 4 [Source:UniProtKB/Swiss-Prot;Acc:Q9LDX3]
chr1	4373209	4373388	180	*	129	AT1G12830	4374250	4375170	-	downstream	1961	862	NearestLocation	837839		F13K23.8 protein [Source:UniProtKB/TrEMBL;Acc:Q9LPW6]
chr1	4427017	4427573	557	*	130	AT1G12980	4429718	4430965	+	upstream	-2701	2145	NearestLocation	837856	ESR1	Ethylene-responsive transcription factor ESR1 [Source:UniProtKB/Swiss-Prot;Acc:Q9SAD4]
chr1	4520014	4520747	734	*	131	AT1G13220	4515606	4520284	+	overlapEnd	4408	270	Overlapping	837882	LINC2	nuclear matrix constituent protein-related [Source:TAIR;Acc:AT1G13220]
chr1	4520014	4520747	734	*	131	AT1G13230	4520631	4522544	+	overlapStart	-617	116	NearestLocation	837883		Piriformospora indica-insensitive protein 2 [Source:UniProtKB/Swiss-Prot;Acc:Q5PP26]
chr1	4523850	4524319	470	*	132	AT1G13240	4522709	4522782	-	upstream	-1068	1068	NearestLocation	NA		pre-tRNA [Source:TAIR;Acc:AT1G13240]
chr1	4541833	4542301	469	*	133	AT1G13260	4542168	4543742	+	overlapStart	-335	133	NearestLocation	837886	RAV1	AP2/ERF and B3 domain-containing transcription factor RAV1 [Source:UniProtKB/Swiss-Prot;Acc:Q9ZWM9]
chr1	4578472	4579658	1187	*	134	AT1G13360	4576873	4577967	-	upstream	-505	505	NearestLocation	837896		T6J4.11 protein [Source:UniProtKB/TrEMBL;Acc:Q9FX61]
chr1	4599203	4599557	355	*	135	AT1G13400	4597627	4598911	+	downstream	1576	292	NearestLocation	837900	NUB	Zinc finger protein JAGGED-like [Source:UniProtKB/Swiss-Prot;Acc:Q6S592]
chr1	4599701	4601087	1387	*	136	AT1G13410	4601261	4603298	+	upstream	-1560	174	NearestLocation	837901		Tetratricopeptide repeat (TPR)-like superfamily protein [Source:UniProtKB/TrEMBL;Acc:Q0WVP2]
chr1	4654603	4655077	475	*	137	AT1G13600	4650787	4651469	-	upstream	-3134	3134	NearestLocation	837921	AtbZIP58	BZIP58 [Source:UniProtKB/TrEMBL;Acc:A0A178WP44]
chr1	4696426	4696695	270	*	138	AT1G13700	4694372	4696023	-	upstream	-403	403	NearestLocation	837931	PGL1	Probable 6-phosphogluconolactonase 1 [Source:UniProtKB/Swiss-Prot;Acc:Q9LMX8]
chr1	4705508	4706651	1144	*	139	AT1G13710	4702725	4704657	-	upstream	-851	851	NearestLocation	837932	CYP78A5	Cytochrome P450 78A5 [Source:UniProtKB/Swiss-Prot;Acc:Q9LMX7]
chr1	4708145	4708818	674	*	140	AT1G13720	4709635	4709706	+	upstream	-1490	817	NearestLocation	NA		pre-tRNA [Source:TAIR;Acc:AT1G13720]
chr1	4748716	4748992	277	*	141	AT1G13880	4748873	4751212	+	overlapStart	-157	119	NearestLocation	837947		ELM2 domain-containing protein [Source:TAIR;Acc:AT1G13880]
chr1	4771517	4771936	420	*	142	AT1G13950	4773576	4774867	+	upstream	-2059	1640	NearestLocation	837955	EIF-5A	Eukaryotic translation initiation factor 5A [Source:UniProtKB/TrEMBL;Acc:A0A178WBN7]
chr1	4772631	4772943	313	*	143	AT1G13950	4773576	4774867	+	upstream	-945	633	NearestLocation	837955	EIF-5A	Eukaryotic translation initiation factor 5A [Source:UniProtKB/TrEMBL;Acc:A0A178WBN7]
chr1	4794550	4794956	407	*	144	AT1G13980	4788463	4794654	+	overlapEnd	6087	104	Overlapping	837958	GN	ARF guanine-nucleotide exchange factor GNOM [Source:UniProtKB/Swiss-Prot;Acc:Q42510]
chr1	4794550	4794956	407	*	144	AT1G13990	4794756	4796597	+	overlapStart	-206	200	NearestLocation	837959		unknown protein; FUNCTIONS IN: molecular_function unknown; INVOLVED IN: biological_process unknown; LOCATED IN: chloroplast; EXPRESSED IN: 23 plant structures; EXPRESSED DURING: 13 growth stages; CONTAINS InterPro DOMAIN/s: Protein of unknown functi /.../3110 (InterPro:IPR021503); Ha. [Source:TAIR;Acc:AT1G13990]
chr1	4832766	4832939	174	*	145	AT1G14120	4833518	4835089	-	downstream	2323	579	NearestLocation	837971		2-oxoglutarate (2OG) and Fe(II)-dependent oxygenase superfamily protein [Source:UniProtKB/TrEMBL;Acc:Q9XI76]
chr1	4833149	4833255	107	*	146	AT1G14120	4833518	4835089	-	downstream	1940	263	NearestLocation	837971		2-oxoglutarate (2OG) and Fe(II)-dependent oxygenase superfamily protein [Source:UniProtKB/TrEMBL;Acc:Q9XI76]
chr1	4902988	4903415	428	*	147	AT1G14345	4899145	4899979	+	downstream	3843	3009	NearestLocation	837996		NAD(P)-linked oxidoreductase superfamily protein [Source:UniProtKB/TrEMBL;Acc:Q949S6]
chr1	4903832	4904308	477	*	148	AT1G14350	4907953	4911168	+	upstream	-4121	3645	NearestLocation	837997	FLP	MYB124 [Source:UniProtKB/TrEMBL;Acc:A0A178W3Z3]
chr1	4938201	4938497	297	*	149	AT1G14440	4938824	4940903	-	downstream	2702	327	NearestLocation	838006	AtHB31	Zinc-finger homeodomain protein 4 [Source:UniProtKB/Swiss-Prot;Acc:Q9M9S0]
chr1	4991205	4991260	56	*	150	AT1G14580	4989562	4992732	+	inside	1643	1472	NearestLocation	838020		C2H2-like zinc finger protein [Source:TAIR;Acc:AT1G14580]
chr1	4995875	4996358	484	*	151	AT1G14590	4998816	5000643	-	downstream	4768	2458	NearestLocation	838021		Glycosyltransferase [Source:UniProtKB/TrEMBL;Acc:Q9MA24]
chr1	4997470	4997928	459	*	152	AT1G14590	4998816	5000643	-	downstream	3173	888	NearestLocation	838021		Glycosyltransferase [Source:UniProtKB/TrEMBL;Acc:Q9MA24]
chr1	5001950	5002662	713	*	153	AT1G14600	5001011	5003370	-	inside	1420	708	NearestLocation	838022		Putative Myb family transcription factor At1g14600 [Source:UniProtKB/Swiss-Prot;Acc:Q700D9]
chr1	5003614	5004805	1192	*	154	AT1G14600	5001011	5003370	-	upstream	-244	244	NearestLocation	838022		Putative Myb family transcription factor At1g14600 [Source:UniProtKB/Swiss-Prot;Acc:Q700D9]
chr1	5018451	5018658	208	*	155	AT1G14630	5019955	5021537	+	upstream	-1504	1297	NearestLocation	838025		unknown protein; BEST Arabidopsis thaliana protein match is: unknown protein (TAIR:AT2G01990.1); Ha. [Source:TAIR;Acc:AT1G14630]
chr1	5070515	5071102	588	*	156	AT1G14720	5066636	5068645	-	upstream	-1870	1870	NearestLocation	838037	XTR2	Xyloglucan endotransglucosylase/hydrolase [Source:UniProtKB/TrEMBL;Acc:A0A178W9E1]
chr1	5082354	5082703	350	*	157	AT1G14750	5079407	5082520	-	overlapStart	166	166	NearestLocation	838040	SDS	Cyclin family protein [Source:TAIR;Acc:AT1G14750]
chr1	5085906	5086391	486	*	158	AT1G14760	5084352	5085213	-	upstream	-693	693	NearestLocation	838041	KNATM	Protein KNATM [Source:UniProtKB/Swiss-Prot;Acc:F4HXU3]
chr1	5137964	5138312	349	*	159	AT1G14890	5137014	5137957	+	downstream	950	7	NearestLocation	838054		Plant invertase/pectin methylesterase inhibitor superfamily protein [Source:UniProtKB/TrEMBL;Acc:F4HXW0]
chr1	5146541	5147046	506	*	160	AT1G14920	5149226	5151354	+	upstream	-2685	2180	NearestLocation	838057	GAI	DELLA protein GAI [Source:UniProtKB/Swiss-Prot;Acc:Q9LQT8]
chr1	5148842	5149418	577	*	161	AT1G14920	5149226	5151354	+	overlapStart	-384	192	NearestLocation	838057	GAI	DELLA protein GAI [Source:UniProtKB/Swiss-Prot;Acc:Q9LQT8]
chr1	5189913	5190164	252	*	162	AT1G15090	5189687	5189760	-	upstream	-153	153	NearestLocation	NA		pre-tRNA [Source:TAIR;Acc:AT1G15090]
chr1	5274070	5274612	543	*	163	AT1G15320	5272256	5274074	-	overlapStart	4	4	NearestLocation	838101		Seed dormancy control protein [Source:UniProtKB/TrEMBL;Acc:Q1PFW1]
chr1	5274070	5274612	543	*	163	AT1G15330	5274346	5275602	+	overlapStart	-276	266	NearestLocation	838102		SNF1-related protein kinase regulatory subunit gamma-like PV42a [Source:UniProtKB/Swiss-Prot;Acc:Q9XI37]
chr1	5283421	5283716	296	*	164	AT1G15360	5283538	5284673	+	overlapStart	-117	117	NearestLocation	838105	SHN1	Ethylene-responsive transcription factor WIN1 [Source:UniProtKB/Swiss-Prot;Acc:Q9XI33]
chr1	5286365	5286913	549	*	165	AT1G15370	5287047	5288577	+	upstream	-682	134	NearestLocation	838106		F9L1.32 protein [Source:UniProtKB/TrEMBL;Acc:Q9XI32]
chr1	5325192	5325614	423	*	166	AT1G15500	5326290	5328874	+	upstream	-1098	676	NearestLocation	838120	ATNTT2	ADP	ATP carrier protein [Source:UniProtKB/TrEMBL;Acc:A0A178WDN7]
chr1	5397523	5397930	408	*	167	AT1G15690	5398990	5402733	+	upstream	-1467	1060	NearestLocation	838138	AVP1	VHP1 [Source:UniProtKB/TrEMBL;Acc:A0A178WA14]
chr1	5420975	5421633	659	*	168	AT1G15750	5414817	5421033	-	overlapStart	58	58	NearestLocation	838144	WSIP1	Protein TOPLESS [Source:UniProtKB/Swiss-Prot;Acc:Q94AI7]
chr1	5421959	5422500	542	*	169	AT1G15750	5414817	5421033	-	upstream	-926	926	NearestLocation	838144	WSIP1	Protein TOPLESS [Source:UniProtKB/Swiss-Prot;Acc:Q94AI7]
chr1	5423087	5423793	707	*	170	AT1G15757	5424242	5424576	-	downstream	1489	449	NearestLocation	3766735		Putative defensin-like protein 110 [Source:UniProtKB/Swiss-Prot;Acc:Q2V4N0]
chr1	5513612	5514370	759	*	171	AT1G16070	5511873	5513896	-	overlapStart	284	284	NearestLocation	838177	AtTLP8	TLP8 [Source:UniProtKB/TrEMBL;Acc:A0A178WHW0]
chr1	5513612	5514370	759	*	171	AT1G16080	5514317	5516027	+	overlapStart	-705	53	NearestLocation	838178		Nuclear protein [Source:UniProtKB/TrEMBL;Acc:Q9S9M7]
chr1	5562823	5563073	251	*	172	AT1G16270	5563087	5568368	+	upstream	-264	14	NearestLocation	838196		F3O9.7 protein [Source:UniProtKB/TrEMBL;Acc:Q9SA26]
chr1	5635720	5636139	420	*	173	AT1G16500	5639032	5640173	+	upstream	-3312	2893	NearestLocation	838220		>F3O9.30 [Source:UniProtKB/TrEMBL;Acc:Q9SA48]
chr1	5638140	5639120	981	*	174	AT1G16500	5639032	5640173	+	overlapStart	-892	88	NearestLocation	838220		>F3O9.30 [Source:UniProtKB/TrEMBL;Acc:Q9SA48]
chr1	5641509	5641814	306	*	175	AT1G16500	5639032	5640173	+	downstream	2477	1336	NearestLocation	838220		>F3O9.30 [Source:UniProtKB/TrEMBL;Acc:Q9SA48]
chr1	5647717	5648266	550	*	176	AT1G16515	5647549	5647813	-	overlapStart	96	96	NearestLocation	28717243		unknown protein; Ha. [Source:TAIR;Acc:AT1G16515]
chr1	5758497	5758716	220	*	177	AT1G16820	5756835	5758464	-	upstream	-33	33	NearestLocation	838253		Vacuolar ATP synthase catalytic subunit-related / V-ATPase-related / vacuolar proton pump-like protein [Source:UniProtKB/TrEMBL;Acc:F4I600]
chr1	5789231	5789357	127	*	178	AT1G16920	5787330	5789249	-	overlapStart	18	18	NearestLocation	838263	RAB11	RABA1b [Source:UniProtKB/TrEMBL;Acc:A0A178WJV5]
chr1	5851486	5852010	525	*	179	AT1G17120	5851953	5853955	+	overlapStart	-467	57	NearestLocation	838282	CAT8	Cationic amino acid transporter 8	vacuolar [Source:UniProtKB/Swiss-Prot;Acc:Q9SHH0]
chr1	5878165	5878468	304	*	180	AT1G17200	5878400	5880041	+	overlapStart	-235	68	NearestLocation	838291		CASP-like protein [Source:UniProtKB/TrEMBL;Acc:A0A178W560]
chr1	5998640	5998850	211	*	181	AT1G17460	5998814	6002716	+	overlapStart	-174	36	NearestLocation	838319	TRFL3	TRF-like 3 [Source:UniProtKB/TrEMBL;Acc:F4I7K3]
chr1	6008372	6008762	391	*	182	AT1G17490	6008589	6009420	+	overlapStart	-217	173	NearestLocation	838322		At1g17490/F1L3_4 [Source:UniProtKB/TrEMBL;Acc:Q9LNQ6]
chr1	6034107	6034421	315	*	183	AT1G17550	6034362	6037289	+	overlapStart	-255	59	NearestLocation	838330	HAB2	Protein phosphatase 2C 7 [Source:UniProtKB/Swiss-Prot;Acc:Q9LNP9]
chr1	6102179	6102495	317	*	184	AT1G17744	6100961	6101983	-	upstream	-196	196	NearestLocation	6240445		Uncharacterized protein At1g17740 [Source:UniProtKB/TrEMBL;Acc:Q94AG7]
chr1	6102179	6102495	317	*	184	AT1G17745	6100964	6105265	+	inside	1215	1215	Overlapping	838352	PGDH	D-3-phosphoglycerate dehydrogenase [Source:TAIR;Acc:AT1G17745]
chr1	6165333	6165791	459	*	185	AT1G17920	6161872	6165382	-	overlapStart	49	49	NearestLocation	838371	HDG12	Uncharacterized protein At1g17920 (Fragment) [Source:UniProtKB/TrEMBL;Acc:C0SUW2]
chr1	6174526	6174838	313	*	186	AT1G17940	6169341	6173222	-	upstream	-1304	1304	NearestLocation	838373		At1g17940 [Source:UniProtKB/TrEMBL;Acc:Q9LMT6]
chr1	6194224	6194453	230	*	187	AT1G17990	6192071	6194093	-	upstream	-131	131	NearestLocation	838379;838382		Putative 12-oxophytodienoate reductase-like protein 2B [Source:UniProtKB/Swiss-Prot;Acc:P0DI09]
chr1	6201551	6201797	247	*	188	AT1G18020	6202249	6203918	+	upstream	-698	452	NearestLocation	838379;838382		Putative 12-oxophytodienoate reductase-like protein 2B [Source:UniProtKB/Swiss-Prot;Acc:P0DI09]
chr1	6219242	6219741	500	*	189	AT1G18070	6213725	6218340	-	upstream	-902	902	NearestLocation	838387		T10F20.8 protein [Source:UniProtKB/TrEMBL;Acc:Q9LMS7]
chr1	6267307	6267768	462	*	190	AT1G18200	6265416	6266937	-	upstream	-370	370	NearestLocation	838399	AtRABA6b	RABA6b [Source:UniProtKB/TrEMBL;Acc:A0A178WEX4]
chr1	6267307	6267768	462	*	190	AT1G18210	6266609	6268828	-	inside	1521	698	Overlapping	838401		Probable calcium-binding protein CML27 [Source:UniProtKB/Swiss-Prot;Acc:Q9LE22]
chr1	6278070	6278473	404	*	191	AT1G18250	6276788	6278150	-	overlapStart	80	80	NearestLocation	838405	ATLP-1	Pathogenesis-related thaumatin superfamily protein [Source:UniProtKB/TrEMBL;Acc:F4IAP1]
chr1	6308614	6308680	67	*	192	AT1G18330	6305966	6308013	-	upstream	-601	601	NearestLocation	838413	EPR1	Protein REVEILLE 7 [Source:UniProtKB/Swiss-Prot;Acc:B3H5A8]
chr1	6361232	6361426	195	*	193	AT1G18480	6361629	6363007	+	upstream	-397	203	NearestLocation	838428		Shewanella-like protein phosphatase 2 [Source:UniProtKB/Swiss-Prot;Acc:Q944L7]
chr1	6400302	6400557	256	*	194	AT1G18600	6400404	6402791	+	overlapStart	-102	102	NearestLocation	838441	ATRBL12	RBL12 [Source:UniProtKB/TrEMBL;Acc:A0A178WDJ5]
chr1	6420491	6420575	85	*	195	AT1G18650	6418858	6420557	-	overlapStart	66	18	NearestLocation	838446	PDCB3	PLASMODESMATA CALLOSE-BINDING PROTEIN 3 [Source:UniProtKB/Swiss-Prot;Acc:Q9FZ86]
chr1	6431406	6431508	103	*	196	AT1G18670	6426898	6430696	-	upstream	-710	710	NearestLocation	838448	IBS1	Protein kinase superfamily protein [Source:TAIR;Acc:AT1G18670]
chr1	6463392	6463739	348	*	197	AT1G18740	6463922	6465476	+	upstream	-530	183	NearestLocation	838456		At1g18740/F6A14_15 [Source:UniProtKB/TrEMBL;Acc:Q9M9U5]
chr1	6464174	6464931	758	*	198	AT1G18740	6463922	6465476	+	inside	252	252	NearestLocation	838456		At1g18740/F6A14_15 [Source:UniProtKB/TrEMBL;Acc:Q9M9U5]
chr1	6465048	6465081	34	*	199	AT1G18740	6463922	6465476	+	inside	1126	395	NearestLocation	838456		At1g18740/F6A14_15 [Source:UniProtKB/TrEMBL;Acc:Q9M9U5]
chr1	6465246	6465433	188	*	200	AT1G18740	6463922	6465476	+	inside	1324	43	Overlapping	838456		At1g18740/F6A14_15 [Source:UniProtKB/TrEMBL;Acc:Q9M9U5]
chr1	6465246	6465433	188	*	200	AT1G18745	6465487	6466454	-	downstream	1208	54	NearestLocation	NA
chr1	6488203	6488371	169	*	201	AT1G18820	6488655	6488735	+	upstream	-452	284	NearestLocation	NA		pre-tRNA [Source:TAIR;Acc:AT1G18820]
chr1	6513492	6513551	60	*	202	AT1G18870	6515429	6519282	+	upstream	-1937	1878	NearestLocation	838468	ICS2	Isochorismate synthase 2	chloroplastic [Source:UniProtKB/Swiss-Prot;Acc:Q9M9V6]
chr1	6579098	6579795	698	*	203	AT1G19050	6577833	6579178	-	overlapStart	80	80	NearestLocation	838487	ARR7	At1g19050 [Source:UniProtKB/TrEMBL;Acc:Q2HIJ6]
chr1	6601646	6602104	459	*	204	AT1G19110	6602126	6605908	+	upstream	-480	22	NearestLocation	838494		Inter-alpha-trypsin inhibitor heavy chain-like protein [Source:UniProtKB/TrEMBL;Acc:Q8L798]
chr1	6684178	6684596	419	*	205	AT1G19340	6684751	6687116	+	upstream	-573	155	NearestLocation	838516		Methyltransferase-like protein 2 [Source:UniProtKB/Swiss-Prot;Acc:Q8LFA9]
chr1	6737834	6738082	249	*	206	AT1G19460	6738484	6739734	+	upstream	-650	402	NearestLocation	838530		Kelch repeat-containing protein At1g19460 [Source:UniProtKB/Swiss-Prot;Acc:Q3ED93]
chr1	6754110	6754522	413	*	207	AT1G19490	6751673	6753999	-	upstream	-111	111	NearestLocation	838535		Basic-leucine zipper (BZIP) transcription factor family protein [Source:UniProtKB/TrEMBL;Acc:Q8L5Y2]
chr1	6812586	6812698	113	*	208	AT1G19700	6809724	6812663	-	overlapStart	77	35	NearestLocation	838558	BEL10	BEL1-like homeodomain protein 10 [Source:UniProtKB/Swiss-Prot;Acc:Q9FXG8]
chr1	6837823	6838369	547	*	209	AT1G19780	6833885	6836578	-	upstream	-1245	1245	NearestLocation	838566	ATCNGC8	Putative cyclic nucleotide-gated ion channel 8 [Source:UniProtKB/Swiss-Prot;Acc:Q9FXH6]
chr1	6837823	6838369	547	*	209	AT1G19790	6838120	6840293	-	overlapEnd	2470	249	Overlapping	838567	SRS7	Protein SHI RELATED SEQUENCE 7 [Source:UniProtKB/Swiss-Prot;Acc:Q9FXH7]
chr1	6839801	6840327	527	*	210	AT1G19790	6838120	6840293	-	overlapStart	492	34	NearestLocation	838567	SRS7	Protein SHI RELATED SEQUENCE 7 [Source:UniProtKB/Swiss-Prot;Acc:Q9FXH7]
chr1	6843179	6843528	350	*	211	AT1G19800	6846369	6848103	+	upstream	-3190	2841	NearestLocation	838568	TGD1	Protein TRIGALACTOSYLDIACYLGLYCEROL 1	chloroplastic [Source:UniProtKB/Swiss-Prot;Acc:Q8L4R0]
chr1	6844750	6845189	440	*	212	AT1G19800	6846369	6848103	+	upstream	-1619	1180	NearestLocation	838568	TGD1	Protein TRIGALACTOSYLDIACYLGLYCEROL 1	chloroplastic [Source:UniProtKB/Swiss-Prot;Acc:Q8L4R0]
chr1	6850776	6851101	326	*	213	AT1G19810	6848382	6849988	-	upstream	-788	788	NearestLocation	NA	NA	NA
chr1	6865729	6866028	300	*	214	AT1G19835	6855952	6860443	-	upstream	-5286	5286	NearestLocation	838571		Filament-like plant protein 4 [Source:UniProtKB/Swiss-Prot;Acc:Q0WSY2]
chr1	6881478	6881764	287	*	215	AT1G19850	6886879	6891374	+	upstream	-5401	5115	NearestLocation	838573	MP	Auxin response factor [Source:UniProtKB/TrEMBL;Acc:A0A178W993]
chr1	6882277	6883753	1477	*	216	AT1G19850	6886879	6891374	+	upstream	-4602	3126	NearestLocation	838573	MP	Auxin response factor [Source:UniProtKB/TrEMBL;Acc:A0A178W993]
chr1	6886412	6887171	760	*	217	AT1G19850	6886879	6891374	+	overlapStart	-467	292	NearestLocation	838573	MP	Auxin response factor [Source:UniProtKB/TrEMBL;Acc:A0A178W993]
chr1	6898506	6898902	397	*	218	AT1G19870	6895015	6898725	-	overlapStart	219	177	NearestLocation	838575	iqd32	Protein IQ-DOMAIN 32 [Source:UniProtKB/Swiss-Prot;Acc:Q9FXI5]
chr1	7038113	7038719	607	*	219	AT1G20330	7038688	7040159	-	overlapEnd	2046	31	NearestLocation	838621	SMT2	24-methylenesterol C-methyltransferase 2 [Source:UniProtKB/Swiss-Prot;Acc:Q39227]
chr1	7053991	7054411	421	*	220	AT1G20370	7051577	7053641	-	upstream	-350	350	NearestLocation	838625		F14O10.3 protein [Source:UniProtKB/TrEMBL;Acc:Q9LN29]
chr1	7055792	7056079	288	*	221	AT1G20375	7058194	7058310	+	upstream	-2402	2115	NearestLocation	NA	MIR394A	MIR394A; miRNA [Source:TAIR;Acc:AT1G20375]
chr1	7056436	7056701	266	*	222	AT1G20375	7058194	7058310	+	upstream	-1758	1493	NearestLocation	NA	MIR394A	MIR394A; miRNA [Source:TAIR;Acc:AT1G20375]
chr1	7121582	7121941	360	*	223	AT1G20560	7119676	7121817	-	overlapStart	235	124	NearestLocation	838644	AAE1	Probable acyl-activating enzyme 1	peroxisomal [Source:UniProtKB/Swiss-Prot;Acc:F4HUK6]
chr1	7142205	7142987	783	*	224	AT1G20620	7143067	7146540	+	upstream	-862	80	NearestLocation	838651	CAT3	catalase 3 [Source:TAIR;Acc:AT1G20620]
chr1	7160876	7160979	104	*	225	AT1G20650	7158244	7160526	-	upstream	-350	350	NearestLocation	838654		ASG5 [Source:UniProtKB/TrEMBL;Acc:A0A178W8H8]
chr1	7336611	7337218	608	*	226	AT1G21000	7337728	7339452	+	upstream	-1117	510	NearestLocation	838694		At1g21000/F9H16_1 [Source:UniProtKB/TrEMBL;Acc:Q93V70]
chr1	7340615	7341078	464	*	227	AT1G21000	7337728	7339452	+	downstream	2887	1163	NearestLocation	838694		At1g21000/F9H16_1 [Source:UniProtKB/TrEMBL;Acc:Q93V70]
chr1	7341559	7341765	207	*	228	AT1G21000	7337728	7339452	+	downstream	3831	2107	NearestLocation	838694		At1g21000/F9H16_1 [Source:UniProtKB/TrEMBL;Acc:Q93V70]
chr1	7366331	7366579	249	*	229	AT1G21050	7366775	7367678	+	upstream	-444	196	NearestLocation	838699		Protein of unknown function	DUF617 [Source:TAIR;Acc:AT1G21050]
chr1	7370404	7370778	375	*	230	AT1G21060	7371666	7374110	+	upstream	-1262	888	NearestLocation	838700		Protein of unknown function	DUF547 [Source:TAIR;Acc:AT1G21060]
chr1	7384386	7384935	550	*	231	AT1G21090	7384629	7386558	+	overlapStart	-243	243	NearestLocation	838705		At1g21090 [Source:UniProtKB/TrEMBL;Acc:Q0V805]
chr1	7461746	7461947	202	*	232	AT1G21320	7462834	7466164	-	downstream	4418	887	NearestLocation	838729		Nuclear speckle RNA-binding protein B [Source:UniProtKB/Swiss-Prot;Acc:F4HWF9]
chr1	7478664	7479040	377	*	233	AT1G21350	7476942	7479042	-	inside	378	2	NearestLocation	838734		Thioredoxin superfamily protein [Source:TAIR;Acc:AT1G21350]
chr1	7488920	7489198	279	*	234	AT1G21380	7485636	7488713	-	upstream	-207	207	NearestLocation	838737		TOM1-like protein 3 [Source:UniProtKB/Swiss-Prot;Acc:Q9LPL6]
chr1	7488920	7489198	279	*	234	AT1G21390	7489151	7490737	-	overlapEnd	1817	47	Overlapping	838738	emb2170	Emb2170 [Source:UniProtKB/TrEMBL;Acc:A0A178W1S8]
chr1	7513625	7514158	534	*	235	AT1G21460	7511850	7513361	-	upstream	-264	264	NearestLocation	838744	SWEET1	Bidirectional sugar transporter SWEET1 [Source:UniProtKB/Swiss-Prot;Acc:Q8L9J7]
chr1	7514883	7515230	348	*	236	AT1G21460	7511850	7513361	-	upstream	-1522	1522	NearestLocation	838744	SWEET1	Bidirectional sugar transporter SWEET1 [Source:UniProtKB/Swiss-Prot;Acc:Q8L9J7]
chr1	7551746	7552331	586	*	237	AT1G21540	7548614	7550565	-	upstream	-1181	1181	NearestLocation	838755		Probable acyl-activating enzyme 9 [Source:UniProtKB/Swiss-Prot;Acc:Q9LPK6]
chr1	7554771	7554939	169	*	238	AT1G21560	7554784	7557056	+	overlapStart	-13	13	NearestLocation	838757		F14J8.16 protein [Source:UniProtKB/TrEMBL;Acc:Q9LPK4]
chr1	7609529	7610317	789	*	239	AT1G21670	7610398	7612682	+	upstream	-869	81	NearestLocation	838769		DPP6 amino-terminal domain protein [Source:UniProtKB/TrEMBL;Acc:Q9XI11]
chr1	7633280	7633962	683	*	240	AT1G21730	7630107	7636594	+	inside	3173	2632	NearestLocation	838777		Kinesin-like protein KIN-7C	mitochondrial [Source:UniProtKB/Swiss-Prot;Acc:Q8W5R6]
chr1	7639880	7641506	1627	*	241	AT1G21738	7641002	7641094	-	includeFeature	1214	412	NearestLocation	28717259		unknown protein; Ha. [Source:TAIR;Acc:AT1G21738]
chr1	7663814	7664269	456	*	242	AT1G21830	7661118	7662608	-	upstream	-1206	1206	NearestLocation	838785		At1g21820 [Source:UniProtKB/TrEMBL;Acc:Q8VY47]
chr1	7765604	7766033	430	*	243	AT1G22040	7767924	7770055	+	upstream	-2320	1891	NearestLocation	838809		F-box/kelch-repeat protein At1g22040 [Source:UniProtKB/Swiss-Prot;Acc:Q9LM55]
chr1	7800658	7801028	371	*	244	AT1G22100	7798023	7800228	-	upstream	-430	430	NearestLocation	838815		Inositol-pentakisphosphate 2-kinase [Source:UniProtKB/TrEMBL;Acc:Q1PFT7]
chr1	7800658	7801028	371	*	244	AT1G22110	7800507	7802562	-	inside	1904	151	Overlapping	838816		F2E2.18 [Source:UniProtKB/TrEMBL;Acc:Q9LM48]
chr1	7822123	7822565	443	*	245	AT1G22160	7823149	7823971	+	upstream	-1026	584	NearestLocation	838821		FCS-Like Zinc finger 5 [Source:UniProtKB/Swiss-Prot;Acc:Q8VY80]
chr1	7930431	7930659	229	*	246	AT1G22460	7927428	7930657	-	overlapStart	226	2	NearestLocation	838852		O-fucosyltransferase 7 [Source:UniProtKB/Swiss-Prot;Acc:B7ZWR7]
chr1	7937755	7937929	175	*	247	AT1G22480	7934162	7935382	-	upstream	-2373	2373	NearestLocation	838854		At1g22480 [Source:UniProtKB/TrEMBL;Acc:Q9SK90]
chr1	7944600	7945132	533	*	248	AT1G22490	7938251	7940592	-	upstream	-4008	4008	NearestLocation	838855		basic helix-loop-helix (bHLH) DNA-binding superfamily protein [Source:TAIR;Acc:AT1G22490]
chr1	7974726	7975148	423	*	249	AT1G22570	7976620	7978573	-	downstream	3847	1472	NearestLocation	838863		Protein NRT1/ PTR FAMILY 5.15 [Source:UniProtKB/Swiss-Prot;Acc:Q9SK99]
chr1	7990912	7991574	663	*	250	AT1G22600	7987141	7989217	-	upstream	-1695	1695	NearestLocation	838866		Late embryogenesis abundant protein (LEA) family protein [Source:UniProtKB/TrEMBL;Acc:Q9SKA2]
chr1	8012079	8012366	288	*	251	AT1G22650	8013382	8015991	-	downstream	3912	1016	NearestLocation	838871		Probable alkaline/neutral invertase D [Source:UniProtKB/Swiss-Prot;Acc:F4I2X9]
chr1	8016761	8016909	149	*	252	AT1G22660	8017397	8021712	+	upstream	-636	488	NearestLocation	838872		Polynucleotide adenylyltransferase family protein [Source:TAIR;Acc:AT1G22660]
chr1	8075933	8076088	156	*	253	AT1G22830	8076573	8079116	+	upstream	-640	485	NearestLocation	838888		Pentatricopeptide repeat-containing protein At1g22830 [Source:UniProtKB/Swiss-Prot;Acc:Q4V389]
chr1	8098158	8098288	131	*	254	AT1G22882	8098767	8101351	+	upstream	-609	479	NearestLocation	838894		SUN domain-containing protein 3 [Source:UniProtKB/Swiss-Prot;Acc:F4I316]
chr1	8142841	8143790	950	*	255	AT1G23000	8143404	8145070	+	overlapStart	-563	386	NearestLocation	838908		Heavy metal transport/detoxification superfamily protein [Source:TAIR;Acc:AT1G23000]
chr1	8144856	8145604	749	*	256	AT1G23000	8143404	8145070	+	overlapEnd	1452	214	NearestLocation	838908		Heavy metal transport/detoxification superfamily protein [Source:TAIR;Acc:AT1G23000]
chr1	8188314	8188469	156	*	257	AT1G23090	8184952	8189064	-	inside	750	595	NearestLocation	838917	AST91	Probable sulfate transporter 3.3 [Source:UniProtKB/Swiss-Prot;Acc:Q9SXS2]
chr1	8286654	8286811	158	*	258	AT1G23340	8283644	8286832	-	inside	178	21	NearestLocation	838943		At1g23340 [Source:UniProtKB/TrEMBL;Acc:Q8GY67]
chr1	8297904	8298743	840	*	259	AT1G23360	8295185	8296923	-	upstream	-981	981	NearestLocation	838945	MENG	2-phytyl-1	4-beta-naphthoquinone methyltransferase	chloroplastic [Source:UniProtKB/Swiss-Prot;Acc:Q3ED65]
chr1	8297904	8298743	840	*	259	AT1G23380	8297291	8302651	-	inside	4747	613	Overlapping	838946	KNAT6	KNOTTED1-like homeobox gene 6 [Source:TAIR;Acc:AT1G23380]
chr1	8301093	8301136	44	*	260	AT1G23380	8297291	8302651	-	inside	1558	1515	NearestLocation	838946	KNAT6	KNOTTED1-like homeobox gene 6 [Source:TAIR;Acc:AT1G23380]
chr1	8305126	8305605	480	*	261	AT1G23380	8297291	8302651	-	upstream	-2475	2475	NearestLocation	838946	KNAT6	KNOTTED1-like homeobox gene 6 [Source:TAIR;Acc:AT1G23380]
chr1	8306124	8306215	92	*	262	AT1G23380	8297291	8302651	-	upstream	-3473	3473	NearestLocation	838946	KNAT6	KNOTTED1-like homeobox gene 6 [Source:TAIR;Acc:AT1G23380]
chr1	8316085	8316697	613	*	263	AT1G23420	8317396	8319483	+	upstream	-1311	699	NearestLocation	838950	INO	Plant-specific transcription factor YABBY family protein [Source:TAIR;Acc:AT1G23420]
chr1	8384767	8385170	404	*	264	AT1G23710	8385251	8386426	+	upstream	-484	81	NearestLocation	838981		At1g23710 [Source:UniProtKB/TrEMBL;Acc:Q9ZUC4]
chr1	8594860	8595993	1134	*	265	AT1G24260	8593637	8596105	-	inside	1245	112	NearestLocation	839040	2020-09-03	At1g24260 [Source:UniProtKB/TrEMBL;Acc:B4F7R9]
chr1	8597043	8597346	304	*	266	AT1G24260	8593637	8596105	-	upstream	-938	938	NearestLocation	839040	2020-09-03	At1g24260 [Source:UniProtKB/TrEMBL;Acc:B4F7R9]
chr1	8598367	8599189	823	*	267	AT1G24265	8600465	8603801	+	upstream	-2098	1276	NearestLocation	839041		Protein of unknown function (DUF1664) [Source:TAIR;Acc:AT1G24265]
chr1	8715991	8716443	453	*	268	AT1G24590	8714389	8715309	-	upstream	-682	682	NearestLocation	839073	DRNL	Ethylene-responsive transcription factor ESR2 [Source:UniProtKB/Swiss-Prot;Acc:Q9FYK5]
chr1	8717723	8717989	267	*	269	AT1G24600	8720309	8720721	+	upstream	-2586	2320	NearestLocation	839074		At1g24600 [Source:UniProtKB/TrEMBL;Acc:Q9FYK4]
chr1	8719061	8719775	715	*	270	AT1G24600	8720309	8720721	+	upstream	-1248	534	NearestLocation	839074		At1g24600 [Source:UniProtKB/TrEMBL;Acc:Q9FYK4]
chr1	8726895	8727504	610	*	271	AT1G24625	8725883	8727212	-	overlapStart	317	292	NearestLocation	839077	ZFP7	ZFP7 [Source:UniProtKB/TrEMBL;Acc:A0A384LI11]
chr1	8839631	8840165	535	*	272	AT1G25220	8836835	8839549	-	upstream	-82	82	NearestLocation	839103	ASB1	Anthranilate synthase beta subunit 1 [Source:UniProtKB/TrEMBL;Acc:F4IAW5]
chr1	8851913	8853255	1343	*	273	AT1G25250	8849549	8851612	+	downstream	2364	301	NearestLocation	839108	AtIDD16	IDD16 [Source:UniProtKB/TrEMBL;Acc:A0A178WG74]
chr1	8903218	8903584	367	*	274	AT1G25375	8900153	8903257	-	overlapStart	39	39	NearestLocation	839123		Metallo-hydrolase/oxidoreductase superfamily protein [Source:UniProtKB/TrEMBL;Acc:Q682P6]
chr1	8903218	8903584	367	*	274	AT1G25380	8903470	8906002	+	overlapStart	-252	114	NearestLocation	839124	ATNDT2	Nicotinamide adenine dinucleotide transporter 2	mitochondrial [Source:UniProtKB/Swiss-Prot;Acc:Q8RWA5]
chr1	8922024	8922420	397	*	275	AT1G25425	8922700	8923331	+	upstream	-676	280	NearestLocation	28717267	CLE43	CLAVATA3/ESR (CLE)-related protein 43 [Source:UniProtKB/Swiss-Prot;Acc:Q6IWB1]
chr1	8940184	8940595	412	*	276	AT1G25450	8938479	8940387	-	overlapStart	203	203	NearestLocation	839131	KCS5	3-ketoacyl-CoA synthase 5 [Source:UniProtKB/Swiss-Prot;Acc:Q9C6L5]
chr1	8959117	8959335	219	*	277	AT1G25500	8955249	8957978	-	upstream	-1139	1139	NearestLocation	839136		Plasma-membrane choline transporter family protein [Source:UniProtKB/TrEMBL;Acc:Q9C6L9]
chr1	8959117	8959335	219	*	277	AT1G25510	8959186	8960848	-	overlapEnd	1731	69	Overlapping	839137		Eukaryotic aspartyl protease family protein [Source:UniProtKB/TrEMBL;Acc:Q9C6M0]
chr1	8983694	8984208	515	*	278	AT1G25560	8981677	8983041	-	upstream	-653	653	NearestLocation	839143	TEM1	AP2/ERF and B3 domain-containing transcription repressor TEM1 [Source:UniProtKB/Swiss-Prot;Acc:Q9C6M5]
chr1	8995731	8996198	468	*	279	AT1G25570	8991826	8995496	-	upstream	-235	235	NearestLocation	839144		Di-glucose binding protein with Leucine-rich repeat domain-containing protein [Source:UniProtKB/TrEMBL;Acc:F4ICJ5]
chr1	9061410	9061852	443	*	280	AT1G26190	9057096	9061086	-	upstream	-324	324	NearestLocation	839160		Inorganic pyrophosphatase TTM2 [Source:UniProtKB/Swiss-Prot;Acc:Q9C664]
chr1	9086112	9086337	226	*	281	AT1G26260	9086853	9089378	+	upstream	-741	516	NearestLocation	839167	CIB5	Transcription factor bHLH76 [Source:UniProtKB/Swiss-Prot;Acc:Q9C670]
chr1	9103627	9103960	334	*	282	AT1G26310	9100153	9103603	-	upstream	-24	24	NearestLocation	839172	CAL	Transcription factor CAULIFLOWER [Source:UniProtKB/Swiss-Prot;Acc:Q39081]
chr1	9191354	9191731	378	*	283	AT1G26600	9191607	9192401	+	overlapStart	-253	124	NearestLocation	839200	CLE9	CLAVATA3/ESR-RELATED 9 [Source:TAIR;Acc:AT1G26600]
chr1	9202427	9202686	260	*	284	AT1G26620	9195838	9199669	-	upstream	-2758	2758	NearestLocation	839202		T-box transcription factor	putative (DUF863) [Source:UniProtKB/TrEMBL;Acc:Q9FZE6]
chr1	9256829	9257220	392	*	285	AT1G26770	9259605	9261313	+	upstream	-2776	2385	NearestLocation	839218	ATEXPA10	Expansin [Source:UniProtKB/TrEMBL;Acc:F4HPC1]
chr1	9258648	9258809	162	*	286	AT1G26770	9259605	9261313	+	upstream	-957	796	NearestLocation	839218	ATEXPA10	Expansin [Source:UniProtKB/TrEMBL;Acc:F4HPC1]
chr1	9263790	9264838	1049	*	287	AT1G26773	9264404	9264580	+	includeFeature	-614	258	NearestLocation	6240553		unknown protein; Ha. [Source:TAIR;Acc:AT1G26773]
chr1	9265305	9265555	251	*	288	AT1G26773	9264404	9264580	+	downstream	901	725	NearestLocation	6240553		unknown protein; Ha. [Source:TAIR;Acc:AT1G26773]
chr1	9266760	9267627	868	*	289	AT1G26773	9264404	9264580	+	downstream	2356	2180	NearestLocation	6240553		unknown protein; Ha. [Source:TAIR;Acc:AT1G26773]
chr1	9269495	9270355	861	*	290	AT1G26780	9271029	9272463	+	upstream	-1534	674	NearestLocation	839219	MYB117	MYB117 [Source:UniProtKB/TrEMBL;Acc:A0A178WCI3]
chr1	9275163	9275475	313	*	291	AT1G26790	9273857	9275312	-	overlapStart	149	149	NearestLocation	NA		Dof-type zinc finger DNA-binding family protein [Source:TAIR;Acc:AT1G26790]
chr1	9340079	9340140	62	*	292	AT1G26930	9336057	9337786	-	upstream	-2293	2293	NearestLocation	839583		F-box/kelch-repeat protein At1g26930 [Source:UniProtKB/Swiss-Prot;Acc:Q84M94]
chr1	9341274	9341566	293	*	293	AT1G26940	9343126	9345145	+	upstream	-1852	1560	NearestLocation	839584		Peptidyl-prolyl cis-trans isomerase CYP23 [Source:UniProtKB/Swiss-Prot;Acc:Q8LDR3]
chr1	9342017	9342624	608	*	294	AT1G26940	9343126	9345145	+	upstream	-1109	502	NearestLocation	839584		Peptidyl-prolyl cis-trans isomerase CYP23 [Source:UniProtKB/Swiss-Prot;Acc:Q8LDR3]
chr1	9348728	9349065	338	*	295	AT1G26945	9351454	9352761	+	upstream	-2726	2389	NearestLocation	839585	KDR	Transcription factor PRE6 [Source:UniProtKB/Swiss-Prot;Acc:Q8GW32]
chr1	9357692	9357913	222	*	296	AT1G26970	9359682	9361833	+	upstream	-1990	1769	NearestLocation	839588		Probable serine/threonine-protein kinase PBL4 [Source:UniProtKB/Swiss-Prot;Acc:Q5PP29]
chr1	9393622	9393935	314	*	297	AT1G27050	9393690	9394592	+	overlapStart	-68	68	NearestLocation	839594	ATHB54	Uncharacterized protein At1g27050 [Source:UniProtKB/Swiss-Prot;Acc:P0CJ66]
chr1	9454533	9455554	1022	*	298	AT1G27210	9455368	9458026	-	overlapEnd	3493	186	NearestLocation	839610		TORTIFOLIA1-like protein 4 [Source:UniProtKB/Swiss-Prot;Acc:Q93ZH1]
chr1	9499397	9499860	464	*	299	AT1G27350	9498151	9499425	-	overlapStart	28	28	NearestLocation	839622;839624		At1g27330 [Source:UniProtKB/TrEMBL;Acc:Q84K46]
chr1	9732217	9732991	775	*	300	AT1G27930	9731260	9732719	-	overlapStart	502	272	NearestLocation	839686		Probable methyltransferase At1g27930 [Source:UniProtKB/Swiss-Prot;Acc:Q9C7F9]
chr1	9739713	9740394	682	*	301	AT1G27950	9740704	9742159	+	upstream	-991	310	NearestLocation	839688	LTPG1	Non-specific lipid transfer protein GPI-anchored 1 [Source:UniProtKB/Swiss-Prot;Acc:Q9C7F7]
chr1	9777873	9778230	358	*	302	AT1G28050	9775528	9777810	-	upstream	-63	63	NearestLocation	839698		Zinc finger protein CONSTANS-LIKE 15 [Source:UniProtKB/Swiss-Prot;Acc:Q9C7E8]
chr1	9845994	9846188	195	*	303	AT1G28180	9843075	9845002	-	upstream	-992	992	NearestLocation	3766805		P-loop containing nucleoside triphosphate hydrolases superfamily protein [Source:TAIR;Acc:AT1G28180]
chr1	9884691	9885075	385	*	304	AT1G28270	9883038	9883870	+	downstream	1653	821	NearestLocation	839721	RALFL4	Protein RALF-like 4 [Source:UniProtKB/Swiss-Prot;Acc:Q9FZA0]
chr1	9888694	9889146	453	*	305	AT1G28281	9887519	9887656	+	downstream	1175	1038	NearestLocation	NA	NA	NA
chr1	9888694	9889146	453	*	305	AT1G28290	9889125	9890993	-	overlapEnd	2299	21	Overlapping	839723	AGP31	Non-classical arabinogalactan protein 31 [Source:UniProtKB/Swiss-Prot;Acc:Q9FZA2]
chr1	9889575	9889933	359	*	306	AT1G28290	9889125	9890993	-	inside	1418	450	NearestLocation	839723	AGP31	Non-classical arabinogalactan protein 31 [Source:UniProtKB/Swiss-Prot;Acc:Q9FZA2]
chr1	9913641	9913993	353	*	307	AT1G28310	9911898	9913837	-	overlapStart	196	156	NearestLocation	839725		Dof-type zinc finger DNA-binding family protein [Source:TAIR;Acc:AT1G28310]
chr1	9917081	9917391	311	*	308	AT1G28310	9911898	9913837	-	upstream	-3244	3244	NearestLocation	839725		Dof-type zinc finger DNA-binding family protein [Source:TAIR;Acc:AT1G28310]
chr1	9935355	9936361	1007	*	309	AT1G28330	9933884	9935271	-	upstream	-84	84	NearestLocation	839729	DYL1;DRM1	Dormancy-associated protein 1 [Source:UniProtKB/Swiss-Prot;Acc:B9DGG8]
chr1	9949879	9951790	1912	*	310	AT1G28360	9951848	9952740	+	upstream	-1969	58	NearestLocation	839732	ERF12	Ethylene-responsive transcription factor 12 [Source:UniProtKB/Swiss-Prot;Acc:Q94ID6]
chr1	9952724	9953063	340	*	311	AT1G28360	9951848	9952740	+	overlapEnd	876	16	NearestLocation	839732	ERF12	Ethylene-responsive transcription factor 12 [Source:UniProtKB/Swiss-Prot;Acc:Q94ID6]
chr1	9990264	9991163	900	*	312	AT1G28430	9992986	9994642	-	downstream	4378	1823	NearestLocation	839741	CYP705A24	Cytochrome P450	family 705	subfamily A	polypeptide 24 [Source:UniProtKB/TrEMBL;Acc:Q9SGP1]
chr1	10000079	10001073	995	*	313	AT1G28440	9996824	10000447	+	overlapEnd	3255	368	Overlapping	839742	HSL1	Receptor-like protein kinase HSL1 [Source:UniProtKB/Swiss-Prot;Acc:Q9SGP2]
chr1	10000079	10001073	995	*	313	AT1G28447	10003150	10003540	+	upstream	-3071	2077	NearestLocation	NA	NA	NA
chr1	10065351	10065786	436	*	314	AT1G28630	10058456	10063460	-	upstream	-1891	1891	NearestLocation	839763		unknown protein; Ha. [Source:TAIR;Acc:AT1G28630]
chr1	10228599	10229086	488	*	315	AT1G29270	10230087	10231142	+	upstream	-1488	1001	NearestLocation	839801		unknown protein; BEST Arabidopsis thaliana protein match is: unknown protein (TAIR:AT2G40435.1); Ha. [Source:TAIR;Acc:AT1G29270]
chr1	10328721	10329356	636	*	316	AT1G29550	10330514	10332326	+	upstream	-1793	1158	NearestLocation	839832		Eukaryotic translation initiation factor 4E-3 [Source:UniProtKB/Swiss-Prot;Acc:Q9C7P6]
chr1	10353718	10354287	570	*	317	AT1G29630	10349427	10353736	+	overlapEnd	4291	18	Overlapping	839840		Exonuclease 1 [Source:UniProtKB/Swiss-Prot;Acc:Q8L6Z7]
chr1	10353718	10354287	570	*	317	AT1G29640	10355703	10356482	-	downstream	2764	1416	NearestLocation	839841		At1g29640 [Source:UniProtKB/TrEMBL;Acc:Q9C7N7]
chr1	10364988	10365445	458	*	318	AT1G29660	10371839	10373766	+	upstream	-6851	6394	NearestLocation	839843		GDSL esterase/lipase At1g29660 [Source:UniProtKB/Swiss-Prot;Acc:Q9C7N5]
chr1	10489601	10489952	352	*	319	AT1G29950	10491698	10494598	+	upstream	-2097	1746	NearestLocation	6240759		Transcription factor bHLH144 [Source:UniProtKB/Swiss-Prot;Acc:Q9ASX9]
chr1	10506122	10506378	257	*	320	AT1G29980	10503278	10506117	-	upstream	-5	5	NearestLocation	839877		Uncharacterized protein T1P2.9 [Source:UniProtKB/TrEMBL;Acc:Q9C8S1]
chr1	10520153	10520647	495	*	321	AT1G30016	10521120	10521215	-	downstream	1062	473	NearestLocation	NA	NA	NA
chr1	10520962	10521430	469	*	322	AT1G30016	10521120	10521215	-	includeFeature	253	158	NearestLocation	NA	NA	NA
chr1	10521749	10521988	240	*	323	AT1G30016	10521120	10521215	-	upstream	-534	534	NearestLocation	NA	NA	NA
chr1	10540904	10541216	313	*	324	AT1G30050	10543022	10544591	+	upstream	-2118	1806	NearestLocation	839884		Tropomyosin [Source:UniProtKB/TrEMBL;Acc:Q9C8R6]
chr1	10564525	10564945	421	*	325	AT1G30090	10559561	10561423	-	upstream	-3102	3102	NearestLocation	839888		F-box/kelch-repeat protein At1g30090 [Source:UniProtKB/Swiss-Prot;Acc:Q9C6Z0]
chr1	10565910	10566261	352	*	326	AT1G30090	10559561	10561423	-	upstream	-4487	4487	NearestLocation	839888		F-box/kelch-repeat protein At1g30090 [Source:UniProtKB/Swiss-Prot;Acc:Q9C6Z0]
chr1	10678662	10679666	1005	*	327	AT1G30320	10680246	10682954	+	upstream	-1584	580	NearestLocation	839912		Remorin family protein [Source:UniProtKB/TrEMBL;Acc:Q9C8G3]
chr1	10692718	10693524	807	*	328	AT1G30330	10685822	10690838	-	upstream	-1880	1880	NearestLocation	839913	ARF6	Auxin response factor 6 [Source:UniProtKB/Swiss-Prot;Acc:Q9ZTX8]
chr1	10713593	10714263	671	*	329	AT1G30360	10715665	10718997	+	upstream	-2072	1402	NearestLocation	839916	ERD4	Hyperosmolality-gated Ca2+ permeable channel 3.1 [Source:UniProtKB/TrEMBL;Acc:A0A097NUQ9]
chr1	10715576	10715727	152	*	330	AT1G30360	10715665	10718997	+	overlapStart	-89	62	NearestLocation	839916	ERD4	Hyperosmolality-gated Ca2+ permeable channel 3.1 [Source:UniProtKB/TrEMBL;Acc:A0A097NUQ9]
chr1	10792948	10793803	856	*	331	AT1G30475	10788226	10790125	-	upstream	-2823	2823	NearestLocation	2745766		AT1G30475 protein [Source:UniProtKB/TrEMBL;Acc:A8MQH6]
chr1	10793934	10794157	224	*	332	AT1G30475	10788226	10790125	-	upstream	-3809	3809	NearestLocation	2745766		AT1G30475 protein [Source:UniProtKB/TrEMBL;Acc:A8MQH6]
chr1	10794910	10795652	743	*	333	AT1G30475	10788226	10790125	-	upstream	-4785	4785	NearestLocation	2745766		AT1G30475 protein [Source:UniProtKB/TrEMBL;Acc:A8MQH6]
chr1	10801924	10802311	388	*	334	AT1G30490	10796135	10800961	-	upstream	-963	963	NearestLocation	839928	PHV	Homeobox-leucine zipper protein ATHB-9 [Source:UniProtKB/Swiss-Prot;Acc:O04292]
chr1	10814024	10814275	252	*	335	AT1G30530	10814659	10816583	+	upstream	-635	384	NearestLocation	839933	UGT78D1	Glycosyltransferase (Fragment) [Source:UniProtKB/TrEMBL;Acc:W8PVA4]
chr1	10874693	10875139	447	*	336	AT1G30660	10876853	10879017	+	upstream	-2160	1714	NearestLocation	839946		Primase homolog protein [Source:UniProtKB/Swiss-Prot;Acc:F4I6E6]
chr1	10968659	10968732	74	*	337	AT1G30835	10966907	10968878	+	inside	1752	146	NearestLocation	NA	NA	NA
chr1	10972673	10973161	489	*	338	AT1G30840	10974445	10976298	+	upstream	-1772	1284	NearestLocation	839967	PUP4;ATPUP4	Probable purine permease 4 [Source:UniProtKB/Swiss-Prot;Acc:Q9SY29]
chr1	10977958	10978318	361	*	339	AT1G30845	10979646	10980688	+	upstream	-1688	1328	NearestLocation	839968		Cell growth defect factor-2 [Source:UniProtKB/TrEMBL;Acc:Q3C1C7]
chr1	11031593	11031991	399	*	340	AT1G30950	11036180	11037508	+	upstream	-4587	4189	NearestLocation	839982	UFO	Uncharacterized protein At1g30950 (Fragment) [Source:UniProtKB/TrEMBL;Acc:C0SUY4]
chr1	11033602	11034268	667	*	341	AT1G30950	11036180	11037508	+	upstream	-2578	1912	NearestLocation	839982	UFO	Uncharacterized protein At1g30950 (Fragment) [Source:UniProtKB/TrEMBL;Acc:C0SUY4]
chr1	11061357	11061699	343	*	342	AT1G31020	11057105	11058867	+	downstream	4252	2490	NearestLocation	839988	ATO2	Thioredoxin O2	mitochondrial [Source:UniProtKB/Swiss-Prot;Acc:Q93VQ9]
chr1	11067693	11067929	237	*	343	AT1G31030	11064583	11067201	-	upstream	-492	492	NearestLocation	NA	NA	NA
chr1	11071236	11071456	221	*	344	AT1G31040	11069793	11072291	-	inside	1055	835	NearestLocation	839990		PLATZ transcription factor family protein [Source:UniProtKB/TrEMBL;Acc:F4I7U9]
chr1	11204819	11204943	125	*	345	AT1G31310	11198353	11200141	-	upstream	-4678	4678	NearestLocation	840019		Hydroxyproline-rich glycoprotein family protein [Source:UniProtKB/TrEMBL;Acc:F4I9C1]
chr1	11211185	11211451	267	*	346	AT1G31319	11211807	11211914	-	downstream	729	356	NearestLocation	NA	NA	NA
chr1	11212082	11212128	47	*	347	AT1G31319	11211807	11211914	-	upstream	-168	168	NearestLocation	NA	NA	NA
chr1	11212703	11212949	247	*	348	AT1G31320	11213017	11214382	+	upstream	-314	68	NearestLocation	840020	LBD4	LOB domain-containing protein 4 [Source:UniProtKB/Swiss-Prot;Acc:Q9SHE9]
chr1	11226461	11226686	226	*	349	AT1G31355	11228988	11229990	+	upstream	-2527	2302	NearestLocation	NA	NA	NA
chr1	11231033	11231344	312	*	350	AT1G31358	11230463	11230612	-	upstream	-421	421	NearestLocation	NA	MIR404	MIR404; miRNA [Source:TAIR;Acc:AT1G31358]
chr1	11374708	11374811	104	*	351	AT1G31760	11372425	11373483	-	upstream	-1225	1225	NearestLocation	840063		At1g31760 [Source:UniProtKB/TrEMBL;Acc:Q9C504]
chr1	11445867	11446504	638	*	352	AT1G31880	11445490	11450189	+	inside	377	377	NearestLocation	840078	NLM9	DZC (Disease resistance/zinc finger/chromosome condensation-like region) domain containing protein [Source:TAIR;Acc:AT1G31880]
chr1	11447688	11448021	334	*	353	AT1G31880	11445490	11450189	+	inside	2198	2168	NearestLocation	840078	NLM9	DZC (Disease resistance/zinc finger/chromosome condensation-like region) domain containing protein [Source:TAIR;Acc:AT1G31880]
chr1	11600210	11600475	266	*	354	AT1G32190	11592955	11595982	-	upstream	-4228	4228	NearestLocation	840111		Alpha/beta-Hydrolases superfamily protein [Source:UniProtKB/TrEMBL;Acc:Q9FVR4]
chr1	11611809	11611952	144	*	355	AT1G32230	11612118	11616218	+	upstream	-309	166	NearestLocation	840115	AtRCD1;RCD1	Poly [ADP-ribose] polymerase [Source:UniProtKB/TrEMBL;Acc:M5BF30]
chr1	11620071	11620640	570	*	356	AT1G32230	11612118	11616218	+	downstream	7953	3853	NearestLocation	840115	AtRCD1;RCD1	Poly [ADP-ribose] polymerase [Source:UniProtKB/TrEMBL;Acc:M5BF30]
chr1	11620972	11623018	2047	*	357	AT1G32240	11625700	11630626	-	downstream	9654	2682	NearestLocation	840116	KAN2	Probable transcription factor KAN2 [Source:UniProtKB/Swiss-Prot;Acc:Q9C616]
chr1	11625366	11625505	140	*	358	AT1G32240	11625700	11630626	-	downstream	5260	195	NearestLocation	840116	KAN2	Probable transcription factor KAN2 [Source:UniProtKB/Swiss-Prot;Acc:Q9C616]
chr1	11626129	11626912	784	*	359	AT1G32240	11625700	11630626	-	inside	4497	429	NearestLocation	840116	KAN2	Probable transcription factor KAN2 [Source:UniProtKB/Swiss-Prot;Acc:Q9C616]
chr1	11627989	11629653	1665	*	360	AT1G32240	11625700	11630626	-	inside	2637	973	NearestLocation	840116	KAN2	Probable transcription factor KAN2 [Source:UniProtKB/Swiss-Prot;Acc:Q9C616]
chr1	11630601	11630992	392	*	361	AT1G32240	11625700	11630626	-	overlapStart	25	25	NearestLocation	840116	KAN2	Probable transcription factor KAN2 [Source:UniProtKB/Swiss-Prot;Acc:Q9C616]
chr1	11631352	11631799	448	*	362	AT1G32240	11625700	11630626	-	upstream	-726	726	NearestLocation	840116	KAN2	Probable transcription factor KAN2 [Source:UniProtKB/Swiss-Prot;Acc:Q9C616]
chr1	12050956	12051190	235	*	363	AT1G33240	12051471	12054546	-	downstream	3590	281	NearestLocation	840218	AT-GTL1	GT-2-like 1 [Source:TAIR;Acc:AT1G33240]
chr1	12059511	12059756	246	*	364	AT1G33250	12057250	12059485	-	upstream	-26	26	NearestLocation	840219		Beta-1	3-n-acetylglucosaminyltransferase radical fringe protein	putative (DUF604) [Source:UniProtKB/TrEMBL;Acc:Q9C881]
chr1	12074086	12074385	300	*	365	AT1G33290	12074099	12076104	+	overlapStart	-13	13	NearestLocation	840224		At1g33290 [Source:UniProtKB/TrEMBL;Acc:Q9C877]
chr1	12123434	12123822	389	*	366	AT1G33415	12118992	12126593	+	inside	4442	2771	Overlapping	NA		other RNA [Source:TAIR;Acc:AT1G33415]
chr1	12123434	12123822	389	*	366	AT1G33420	12120886	12123576	-	overlapStart	142	142	NearestLocation	840235		PHD finger protein At1g33420 [Source:UniProtKB/Swiss-Prot;Acc:Q9C810]
chr1	12254795	12255164	370	*	367	AT1G33785	12255360	12256256	-	downstream	1461	196	NearestLocation	NA	NA	NA
chr1	12287427	12287537	111	*	368	AT1G33850	12287913	12288210	-	downstream	783	376	NearestLocation	840281		40S ribosomal protein S15 [Source:UniProtKB/TrEMBL;Acc:Q9LD48]
chr1	12536056	12536216	161	*	369	AT1G34350	12534426	12536095	+	overlapEnd	1630	39	Overlapping	840336		unknown protein; Ha. [Source:TAIR;Acc:AT1G34350]
chr1	12536056	12536216	161	*	369	AT1G34355	12536497	12541891	+	upstream	-441	281	NearestLocation	840337	ATPS1	FHA domain-containing protein PS1 [Source:UniProtKB/Swiss-Prot;Acc:B7SY83]
chr1	12685051	12685112	62	*	370	AT1G34630	12685200	12687641	+	upstream	-149	88	NearestLocation	840367		At1g34630/F12K21.3 [Source:UniProtKB/TrEMBL;Acc:Q8VZG0]
chr1	12712941	12713311	371	*	371	AT1G34690	12713190	12713570	+	overlapStart	-249	121	NearestLocation	NA	NA	NA
chr1	12746236	12746690	455	*	372	AT1G34770	12746486	12748614	+	overlapStart	-250	204	NearestLocation	840381		CONTAINS InterPro DOMAIN/s: MAGE protein (InterPro:IPR002190); Ha. [Source:TAIR;Acc:AT1G34770]
chr1	12840303	12840405	103	*	373	AT1G35110	12833398	12840997	-	inside	694	592	NearestLocation	NA	NA	NA
chr1	12840303	12840405	103	*	373	AT1G35112	12840228	12841118	-	inside	815	75	Overlapping	NA	NA	NA
chr1	13042700	13042866	167	*	374	AT1G35461	13043489	13043629	+	upstream	-789	623	NearestLocation	NA	NA	NA
chr1	13118691	13118855	165	*	375	AT1G35560	13115826	13117235	-	upstream	-1456	1456	NearestLocation	840452		Transcription factor TCP23 [Source:UniProtKB/Swiss-Prot;Acc:Q9LQF0]
chr1	13228463	13228684	222	*	376	AT1G35730	13227324	13229796	-	inside	1333	1112	NearestLocation	840477	APUM9	pumilio 9 [Source:TAIR;Acc:AT1G35730]
chr1	14011116	14011541	426	*	377	AT1G36950	14009673	14010822	-	upstream	-294	294	NearestLocation	840604		RING/U-box superfamily protein [Source:UniProtKB/TrEMBL;Acc:F4I3A0]
chr1	14172051	14172639	589	*	378	AT1G37140	14170351	14172041	-	upstream	-10	10	NearestLocation	840631	MCT1	MEI2 C-terminal RRM only like 1 [Source:UniProtKB/TrEMBL;Acc:Q4PT05]
chr1	14173339	14173630	292	*	379	AT1G37140	14170351	14172041	-	upstream	-1298	1298	NearestLocation	840631	MCT1	MEI2 C-terminal RRM only like 1 [Source:UniProtKB/TrEMBL;Acc:Q4PT05]
chr1	16777235	16777626	392	*	380	AT1G44110	16774865	16777247	-	overlapStart	12	12	NearestLocation	841014	CYCA1;1	CYCA1 [Source:UniProtKB/TrEMBL;Acc:A0A178W0H5]
chr1	16835660	16835837	178	*	381	AT1G44350	16834210	16838286	-	inside	2626	1450	NearestLocation	841026	ILL6	IAA-amino acid hydrolase [Source:UniProtKB/TrEMBL;Acc:Q0WNN8]
chr1	16900683	16901151	469	*	382	AT1G44760	16896686	16898612	-	upstream	-2071	2071	NearestLocation	841040		Adenine nucleotide alpha hydrolases-like superfamily protein [Source:TAIR;Acc:AT1G44760]
chr1	16902422	16902801	380	*	383	AT1G44760	16896686	16898612	-	upstream	-3810	3810	NearestLocation	841040		Adenine nucleotide alpha hydrolases-like superfamily protein [Source:TAIR;Acc:AT1G44760]
chr1	17168903	17169294	392	*	384	AT1G45249	17165127	17167907	-	upstream	-996	996	NearestLocation	841095	ABF2	abscisic acid responsive elements-binding factor 2 [Source:TAIR;Acc:AT1G45249]
chr1	17219886	17219953	68	*	385	AT1G46264	17224842	17226280	+	upstream	-4956	4889	NearestLocation	841110	AT-HSFB4	Heat stress transcription factor B-4 [Source:UniProtKB/Swiss-Prot;Acc:Q9C635]
chr1	17222999	17223468	470	*	386	AT1G46264	17224842	17226280	+	upstream	-1843	1374	NearestLocation	841110	AT-HSFB4	Heat stress transcription factor B-4 [Source:UniProtKB/Swiss-Prot;Acc:Q9C635]
chr1	17424416	17424830	415	*	387	AT1G47490	17424669	17427475	+	overlapStart	-253	161	NearestLocation	841157	ATRBP47C	Polyadenylate-binding protein RBP47C [Source:UniProtKB/Swiss-Prot;Acc:Q9SX79]
chr1	17570082	17570364	283	*	388	AT1G47750	17569256	17570159	-	overlapStart	77	77	NearestLocation	841186	PEX11A	Peroxisomal membrane protein 11A [Source:UniProtKB/Swiss-Prot;Acc:Q9FZF1]
chr1	17690143	17690788	646	*	389	AT1G47970	17687269	17688816	+	downstream	2874	1327	NearestLocation	841215		At1g47970 [Source:UniProtKB/TrEMBL;Acc:Q9C7Y9]
chr1	17696201	17696492	292	*	390	AT1G47990	17698655	17700834	+	upstream	-2454	2163	NearestLocation	841217	ATGA2OX4	Gibberellin 2-beta-dioxygenase 4 [Source:UniProtKB/Swiss-Prot;Acc:Q9C7Z1]
chr1	17699865	17700196	332	*	391	AT1G47990	17698655	17700834	+	inside	1210	638	NearestLocation	841217	ATGA2OX4	Gibberellin 2-beta-dioxygenase 4 [Source:UniProtKB/Swiss-Prot;Acc:Q9C7Z1]
chr1	17861664	17862966	1303	*	392	AT1G48330	17863837	17864386	+	upstream	-2173	871	NearestLocation	841253		At1g48330 [Source:UniProtKB/TrEMBL;Acc:Q9SX67]
chr1	17863336	17863433	98	*	393	AT1G48330	17863837	17864386	+	upstream	-501	404	NearestLocation	841253		At1g48330 [Source:UniProtKB/TrEMBL;Acc:Q9SX67]
chr1	17894619	17895429	811	*	394	AT1G48410	17885633	17892596	-	upstream	-2023	2023	NearestLocation	841262	AGO1	ICU9 [Source:UniProtKB/TrEMBL;Acc:A0A178WL72]
chr1	18208344	18208761	418	*	395	AT1G49230	18209261	18210128	+	upstream	-917	500	NearestLocation	841346		RING-H2 finger protein ATL78 [Source:UniProtKB/Swiss-Prot;Acc:Q6NQG7]
chr1	18307190	18307278	89	*	396	AT1G49450	18305541	18307557	+	inside	1649	279	Overlapping	841369		F13F21.11 protein [Source:UniProtKB/TrEMBL;Acc:Q9XIB2]
chr1	18307190	18307278	89	*	396	AT1G49460	18308903	18308939	+	upstream	-1713	1625	NearestLocation	NA		pre-tRNA [Source:TAIR;Acc:AT1G49460]
chr1	18328971	18329227	257	*	397	AT1G49520	18329696	18331869	+	upstream	-725	469	NearestLocation	841376		At1g49520 [Source:UniProtKB/TrEMBL;Acc:Q501B9]
chr1	18360404	18360709	306	*	398	AT1G49600	18356886	18360150	-	upstream	-254	254	NearestLocation	841384	ATRBP47A	RNA-binding protein 47A [Source:TAIR;Acc:AT1G49600]
chr1	18363550	18363879	330	*	399	AT1G49610	18361679	18363192	-	upstream	-358	358	NearestLocation	NA		F-box family protein [Source:TAIR;Acc:AT1G49610]
chr1	18517276	18517616	341	*	400	AT1G50010	18517586	18520000	+	overlapStart	-310	30	NearestLocation	839405;841425	TUA2	Tubulin alpha-2 chain [Source:UniProtKB/Swiss-Prot;Acc:B9DGT7]
chr1	18533036	18533536	501	*	401	AT1G50030	18522441	18539995	-	inside	6959	6459	NearestLocation	841427	TOR	Serine/threonine-protein kinase TOR [Source:UniProtKB/TrEMBL;Acc:A0A178WN52]
chr1	18662240	18662350	111	*	402	AT1G50380	18662309	18666478	+	overlapStart	-69	41	NearestLocation	841460		Prolyl oligopeptidase family protein [Source:TAIR;Acc:AT1G50380]
chr1	18680076	18680371	296	*	403	AT1G50420	18677926	18680117	-	overlapStart	41	41	NearestLocation	841464	SCL3	Scarecrow-like protein 3 [Source:UniProtKB/Swiss-Prot;Acc:Q9LPR8]
chr1	18680809	18681354	546	*	404	AT1G50420	18677926	18680117	-	upstream	-692	692	NearestLocation	841464	SCL3	Scarecrow-like protein 3 [Source:UniProtKB/Swiss-Prot;Acc:Q9LPR8]
chr1	18728052	18728359	308	*	405	AT1G50570	18726235	18728289	-	overlapStart	237	70	NearestLocation	841478		At1g50570 [Source:UniProtKB/TrEMBL;Acc:Q9LPS7]
chr1	18740436	18740842	407	*	406	AT1G50603	18740560	18740661	+	includeFeature	-124	124	NearestLocation	NA	NA	NA
chr1	18807047	18807636	590	*	407	AT1G50735	18806508	18807394	-	overlapStart	347	242	NearestLocation	NA	NA	NA
chr1	18946206	18946505	300	*	408	AT1G51140	18943457	18945753	-	upstream	-453	453	NearestLocation	841537		Transcription factor bHLH122 [Source:UniProtKB/Swiss-Prot;Acc:Q9C690]
chr1	18990930	18991273	344	*	409	AT1G51220	18989751	18992149	-	inside	1219	876	NearestLocation	841545	WIP5	Zinc finger protein WIP5 [Source:UniProtKB/Swiss-Prot;Acc:Q8W031]
chr1	19083684	19083853	170	*	410	AT1G51460	19076982	19081433	-	upstream	-2251	2251	NearestLocation	841571		ABC transporter G family member 13 [Source:UniProtKB/Swiss-Prot;Acc:Q9C8J8]
chr1	19105470	19105973	504	*	411	AT1G51510	19102799	19104850	-	upstream	-620	620	NearestLocation	841576	Y14	Y14 [Source:UniProtKB/TrEMBL;Acc:A0A178WGD6]
chr1	19119409	19119625	217	*	412	AT1G51550	19117032	19119371	-	upstream	-38	38	NearestLocation	841580		F-box/kelch-repeat protein At1g51550 [Source:UniProtKB/Swiss-Prot;Acc:Q9C8K7]
chr1	19175329	19175581	253	*	413	AT1G51700	19174070	19175189	+	downstream	1259	140	NearestLocation	841595	ADOF1	Dof zinc finger protein DOF1.7 [Source:UniProtKB/Swiss-Prot;Acc:O82155]
chr1	19300027	19300164	138	*	414	AT1G51940	19295904	19299118	-	upstream	-909	909	NearestLocation	841622		LysM domain receptor-like kinase 3 [Source:UniProtKB/Swiss-Prot;Acc:F4IB81]
chr1	19302525	19303045	521	*	415	AT1G51950	19305315	19307510	+	upstream	-2790	2270	NearestLocation	841623	IAA18	Auxin-responsive protein IAA18 [Source:UniProtKB/Swiss-Prot;Acc:O24408]
chr1	19304337	19304912	576	*	416	AT1G51950	19305315	19307510	+	upstream	-978	403	NearestLocation	841623	IAA18	Auxin-responsive protein IAA18 [Source:UniProtKB/Swiss-Prot;Acc:O24408]
chr1	19307278	19307466	189	*	417	AT1G51950	19305315	19307510	+	inside	1963	44	NearestLocation	841623	IAA18	Auxin-responsive protein IAA18 [Source:UniProtKB/Swiss-Prot;Acc:O24408]
chr1	19318782	19319340	559	*	418	AT1G51970	19314542	19314916	-	upstream	-3866	3866	NearestLocation	841626		Putative B3 domain-containing protein At1g51970 [Source:UniProtKB/Swiss-Prot;Acc:Q9ZU26]
chr1	19432738	19433534	797	*	419	AT1G52190	19434509	19438971	+	upstream	-1771	975	NearestLocation	841649		Protein NRT1/ PTR FAMILY 1.2 [Source:UniProtKB/Swiss-Prot;Acc:Q9M817]
chr1	19459390	19459615	226	*	420	AT1G52240	19455766	19459586	-	overlapStart	196	29	NearestLocation	841654	ATROPGEF11	ROPGEF11 [Source:UniProtKB/TrEMBL;Acc:A0A178W8V0]
chr1	19580728	19580999	272	*	421	AT1G52565	19579886	19580686	-	upstream	-42	42	NearestLocation	841688		At1g52565 [Source:UniProtKB/TrEMBL;Acc:A0JPU2]
chr1	19699063	19699620	558	*	422	AT1G52890	19697004	19698482	-	upstream	-581	581	NearestLocation	841722	ANAC019	NAC domain-containing protein 19 [Source:UniProtKB/Swiss-Prot;Acc:Q9C932]
chr1	19782672	19783096	425	*	423	AT1G53090	19783352	19786902	+	upstream	-680	256	NearestLocation	841743	SPA4	SPA4 [Source:UniProtKB/TrEMBL;Acc:A0A178WBA0]
chr1	19805015	19805580	566	*	424	AT1G53160	19806419	19807608	+	upstream	-1404	839	NearestLocation	841749	SPL4	Squamosa promoter-binding-like protein 4 [Source:UniProtKB/Swiss-Prot;Acc:Q9S7A9]
chr1	19825547	19825607	61	*	425	AT1G53170	19821337	19822252	-	upstream	-3295	3295	NearestLocation	841751	ATERF-8	Ethylene-responsive transcription factor 8 [Source:UniProtKB/Swiss-Prot;Acc:Q9MAI5]
chr1	19828470	19828917	448	*	426	AT1G53180	19831441	19832895	+	upstream	-2971	2524	NearestLocation	841752		unknown protein; FUNCTIONS IN: molecular_function unknown; INVOLVED IN: biological_process unknown; LOCATED IN: cellular_component unknown; EXPRESSED IN: 13 plant structures; EXPRESSED DURING: 6 growth stages; BEST Arabidopsis thaliana protein match /.../nknown protein (TAIR:AT3G15115.1); Ha. [Source:TAIR;Acc:AT1G53180]
chr1	19874447	19874490	44	*	427	AT1G53290	19871299	19873490	+	downstream	3148	957	NearestLocation	841763		Hexosyltransferase (Fragment) [Source:UniProtKB/TrEMBL;Acc:W8Q798]
chr1	19877968	19878268	301	*	428	AT1G53300	19879422	19882375	+	upstream	-1454	1154	NearestLocation	841764	TTL1	TPR repeat-containing thioredoxin TTL1 [Source:UniProtKB/Swiss-Prot;Acc:Q9MAH1]
chr1	19916351	19916967	617	*	429	AT1G53380	19913076	19916517	-	overlapStart	166	166	NearestLocation	841774		At1g53380 [Source:UniProtKB/TrEMBL;Acc:Q9MAG4]
chr1	20106328	20106428	101	*	430	AT1G53850	20103953	20106015	-	upstream	-313	313	NearestLocation	841822	PAE1	Proteasome subunit alpha type-5-A [Source:UniProtKB/Swiss-Prot;Acc:O81149]
chr1	20136705	20137428	724	*	431	AT1G53910	20135112	20136970	+	overlapEnd	1593	265	Overlapping	841829	RAP2.12	Ethylene-responsive transcription factor RAP2-12 [Source:UniProtKB/Swiss-Prot;Acc:Q9SSA8]
chr1	20136705	20137428	724	*	431	AT1G53920	20137712	20139637	+	upstream	-1007	284	NearestLocation	841830	GLIP5	GLIP5 [Source:UniProtKB/TrEMBL;Acc:A0A178WKF5]
chr1	20220168	20220478	311	*	432	AT1G54160	20217336	20219452	-	upstream	-716	716	NearestLocation	841856	NFYA5	Nuclear transcription factor Y subunit A-5 [Source:UniProtKB/Swiss-Prot;Acc:Q9SYH4]
chr1	20476122	20476379	258	*	433	AT1G54923	20475757	20476568	-	inside	446	189	NearestLocation	NA	NA	NA
chr1	20563241	20564381	1141	*	434	AT1G55110	20560284	20563171	-	upstream	-70	70	NearestLocation	841954	AtIDD7	Protein indeterminate-domain 7 [Source:UniProtKB/Swiss-Prot;Acc:Q8H1F5]
chr1	20564556	20564941	386	*	435	AT1G55120	20566030	20569286	+	upstream	-1474	1089	NearestLocation	841955	FRUCT5;ATFRUCT5	Beta-fructofuranosidase	insoluble isoenzyme CWINV3 [Source:UniProtKB/Swiss-Prot;Acc:Q67XZ3]
chr1	20565741	20566431	691	*	436	AT1G55120	20566030	20569286	+	overlapStart	-289	289	NearestLocation	841955	FRUCT5;ATFRUCT5	Beta-fructofuranosidase	insoluble isoenzyme CWINV3 [Source:UniProtKB/Swiss-Prot;Acc:Q67XZ3]
chr1	20592781	20594130	1350	*	437	AT1G55205	20594559	20596034	+	upstream	-1778	429	NearestLocation	5007805		unknown protein; FUNCTIONS IN: molecular_function unknown; INVOLVED IN: biological_process unknown; LOCATED IN: chloroplast; BEST Arabidopsis thaliana protein match is: unknown protein (TAIR:AT3G13674.1); Ha. [Source:TAIR;Acc:AT1G55205]
chr1	20669890	20670157	268	*	438	AT1G55360	20666222	20668726	-	upstream	-1164	1164	NearestLocation	841982		At1g55360 [Source:UniProtKB/TrEMBL;Acc:Q9C8A7]
chr1	20761525	20761668	144	*	439	AT1G55580	20764011	20765752	+	upstream	-2486	2343	NearestLocation	842007	LAS	SCL18 [Source:UniProtKB/TrEMBL;Acc:A0A178WEV4]
chr1	20762847	20763201	355	*	440	AT1G55580	20764011	20765752	+	upstream	-1164	810	NearestLocation	842007	LAS	SCL18 [Source:UniProtKB/TrEMBL;Acc:A0A178WEV4]
chr1	20765480	20765679	200	*	441	AT1G55580	20764011	20765752	+	inside	1469	73	NearestLocation	842007	LAS	SCL18 [Source:UniProtKB/TrEMBL;Acc:A0A178WEV4]
chr1	20768459	20768584	126	*	442	AT1G55590	20769320	20771871	-	downstream	3412	736	NearestLocation	842008		F-box protein At-B [Source:UniProtKB/Swiss-Prot;Acc:Q9ZWC6]
chr1	20794963	20795531	569	*	443	AT1G55650	20796340	20798481	+	upstream	-1377	809	NearestLocation	842014		Putative high mobility group B protein 11 [Source:UniProtKB/Swiss-Prot;Acc:Q9LG02]
chr1	20812793	20813218	426	*	444	AT1G55690	20808261	20812840	-	overlapStart	47	47	NearestLocation	842018		Phosphatidylinositol/phosphatidylcholine transfer protein SFH13 [Source:UniProtKB/Swiss-Prot;Acc:Q501H5]
chr1	20814292	20815572	1281	*	445	AT1G55690	20808261	20812840	-	upstream	-1452	1452	NearestLocation	842018		Phosphatidylinositol/phosphatidylcholine transfer protein SFH13 [Source:UniProtKB/Swiss-Prot;Acc:Q501H5]
chr1	20817600	20817900	301	*	446	AT1G55700	20821601	20823640	+	upstream	-4001	3701	NearestLocation	842019		Cysteine/Histidine-rich C1 domain family protein [Source:UniProtKB/TrEMBL;Acc:Q9ZWD7]
chr1	20954075	20954220	146	*	447	AT1G56020	20952144	20953547	+	downstream	1931	528	NearestLocation	842053		At1g56020 [Source:UniProtKB/TrEMBL;Acc:Q9SGT0]
chr1	20954847	20955418	572	*	448	AT1G56020	20952144	20953547	+	downstream	2703	1300	NearestLocation	842053		At1g56020 [Source:UniProtKB/TrEMBL;Acc:Q9SGT0]
chr1	20955941	20956999	1059	*	449	AT1G56030	20957098	20958550	-	downstream	2609	99	NearestLocation	842054		U-box domain-containing protein 57 [Source:UniProtKB/Swiss-Prot;Acc:Q9SGT1]
chr1	20976120	20976380	261	*	450	AT1G56080	20974161	20976291	-	overlapStart	171	89	NearestLocation	842059		At1g56080 [Source:UniProtKB/TrEMBL;Acc:Q0IGM5]
chr1	21199234	21199353	120	*	451	AT1G56580	21198259	21198956	-	upstream	-278	278	NearestLocation	842112	SVB	At1g56580/F25P12_18 [Source:UniProtKB/TrEMBL;Acc:Q9FXB0]
chr1	21255782	21256413	632	*	452	AT1G56690	21253817	21255931	+	overlapEnd	1965	149	Overlapping	842125		Pentatricopeptide repeat-containing protein At1g56690	mitochondrial [Source:UniProtKB/Swiss-Prot;Acc:Q9FXB9]
chr1	21255782	21256413	632	*	452	AT1G56700	21256176	21257973	+	overlapStart	-394	237	NearestLocation	842126		At1g56700 [Source:UniProtKB/TrEMBL;Acc:Q9FXC0]
chr1	21336879	21337169	291	*	453	AT1G57610	21337209	21338756	-	downstream	1877	40	NearestLocation	842137		Calcium uniporter protein 5	mitochondrial [Source:UniProtKB/Swiss-Prot;Acc:Q8VYR0]
chr1	21468356	21468587	232	*	454	AT1G58030	21464001	21468420	-	overlapStart	64	64	NearestLocation	842170	CAT2	Cationic amino acid transporter 2	vacuolar [Source:UniProtKB/Swiss-Prot;Acc:Q9ASS7]
chr1	22085632	22086086	455	*	455	AT1G59980	22080789	22083651	+	downstream	4843	1981	NearestLocation	842292	ATDJC39	Chaperone protein dnaJ 39 [Source:UniProtKB/Swiss-Prot;Acc:Q6XL73]
chr1	22136198	22136399	202	*	456	AT1G60060	22139184	22141790	+	upstream	-2986	2785	NearestLocation	842300		Serine/threonine-protein kinase WNK (With No Lysine)-like protein [Source:UniProtKB/TrEMBL;Acc:Q9ZUI7]
chr1	22155241	22155538	298	*	457	AT1G60090	22155582	22158065	+	upstream	-341	44	NearestLocation	842304	BGLU4	Beta-glucosidase 4 [Source:UniProtKB/Swiss-Prot;Acc:Q9ZUI3]
chr1	22185603	22186254	652	*	458	AT1G60150	22182519	22183143	-	upstream	-2460	2460	NearestLocation	NA	NA	NA
chr1	22191513	22191752	240	*	459	AT1G60160	22188114	22191395	-	upstream	-118	118	NearestLocation	842311		Putative potassium transporter 12 [Source:UniProtKB/Swiss-Prot;Acc:O80739]
chr1	22305094	22305746	653	*	460	AT1G60540	22302486	22304985	-	upstream	-109	109	NearestLocation	NA	NA	NA
chr1	22305094	22305746	653	*	460	AT1G60545	22302492	22305156	+	overlapEnd	2602	62	Overlapping	NA		other RNA [Source:TAIR;Acc:AT1G60545]
chr1	22387694	22388018	325	*	461	AT1G60800	22383453	22387457	-	upstream	-237	237	NearestLocation	842374	NIK3	Protein NSP-INTERACTING KINASE 3 [Source:UniProtKB/Swiss-Prot;Acc:Q93ZS4]
chr1	22421509	22422295	787	*	462	AT1G60900	22423909	22428022	+	upstream	-2400	1614	NearestLocation	842382		Splicing factor U2af large subunit B [Source:UniProtKB/Swiss-Prot;Acc:Q8L716]
chr1	22522417	22522592	176	*	463	AT1G61120	22523637	22528811	+	upstream	-1220	1045	NearestLocation	842405	TPS04	(E	E)-geranyllinalool synthase [Source:UniProtKB/Swiss-Prot;Acc:Q93YV0]
chr1	22595007	22595055	49	*	464	AT1G61260	22593465	22595069	-	inside	62	14	NearestLocation	842420		Protein of unknown function (DUF761) [Source:TAIR;Acc:AT1G61260]
chr1	22596397	22596590	194	*	465	AT1G61260	22593465	22595069	-	upstream	-1328	1328	NearestLocation	842420		Protein of unknown function (DUF761) [Source:TAIR;Acc:AT1G61260]
chr1	22828127	22828255	129	*	466	AT1G61810	22830015	22834728	+	upstream	-1888	1760	NearestLocation	842478	BGLU45	Beta-glucosidase 45 [Source:UniProtKB/TrEMBL;Acc:F4HVG0]
chr1	22829797	22829945	149	*	467	AT1G61810	22830015	22834728	+	upstream	-218	70	NearestLocation	842478	BGLU45	Beta-glucosidase 45 [Source:UniProtKB/TrEMBL;Acc:F4HVG0]
chr1	22890967	22891035	69	*	468	AT1G61930	22893101	22893976	+	upstream	-2134	2066	NearestLocation	842488		At1g61930 [Source:UniProtKB/TrEMBL;Acc:O80698]
chr1	22936526	22937190	665	*	469	AT1G62045	22934688	22935343	-	upstream	-1183	1183	NearestLocation	842500		Ankyrin repeat protein [Source:UniProtKB/TrEMBL;Acc:Q8GYM5]
chr1	22936526	22937190	665	*	469	AT1G62050	22936127	22939024	-	inside	2498	399	Overlapping	842501		Ankyrin repeat family protein [Source:UniProtKB/TrEMBL;Acc:Q94CF4]
chr1	23046691	23046998	308	*	470	AT1G62330	23046893	23050193	+	overlapStart	-202	105	NearestLocation	842531		O-fucosyltransferase 15 [Source:UniProtKB/Swiss-Prot;Acc:F4HYR4]
chr1	23061391	23061901	511	*	471	AT1G62360	23058582	23061722	-	overlapStart	331	179	NearestLocation	842534	STM	Homeobox protein SHOOT MERISTEMLESS [Source:UniProtKB/Swiss-Prot;Acc:Q38874]
chr1	23063712	23063850	139	*	472	AT1G62360	23058582	23061722	-	upstream	-1990	1990	NearestLocation	842534	STM	Homeobox protein SHOOT MERISTEMLESS [Source:UniProtKB/Swiss-Prot;Acc:Q38874]
chr1	23066357	23066617	261	*	473	AT1G62360	23058582	23061722	-	upstream	-4635	4635	NearestLocation	842534	STM	Homeobox protein SHOOT MERISTEMLESS [Source:UniProtKB/Swiss-Prot;Acc:Q38874]
chr1	23069963	23070155	193	*	474	AT1G62370	23072575	23073189	+	upstream	-2612	2420	NearestLocation	842535		F2401.10 [Source:UniProtKB/TrEMBL;Acc:O48801]
chr1	23075390	23075858	469	*	475	AT1G62370	23072575	23073189	+	downstream	2815	2201	NearestLocation	842535		F2401.10 [Source:UniProtKB/TrEMBL;Acc:O48801]
chr1	23131717	23132074	358	*	476	AT1G62500	23132045	23133502	+	overlapStart	-328	29	NearestLocation	842547		Bifunctional inhibitor/lipid-transfer protein/seed storage 2S albumin superfamily protein [Source:UniProtKB/TrEMBL;Acc:Q9SXE7]
chr1	23286713	23287764	1052	*	477	AT1G62870	23284012	23286760	-	overlapStart	47	47	NearestLocation	842588		F16P17.2 protein [Source:UniProtKB/TrEMBL;Acc:Q9LQ19]
chr1	23543202	23543870	669	*	478	AT1G63480	23539557	23542137	-	upstream	-1065	1065	NearestLocation	842654		AT-hook motif nuclear-localized protein 12 [Source:UniProtKB/Swiss-Prot;Acc:Q8LPN5]
chr1	23597854	23598089	236	*	479	AT1G63650	23599413	23602902	+	upstream	-1559	1324	NearestLocation	842669	EGL3	EGL3 [Source:UniProtKB/TrEMBL;Acc:A0A384LNI2]
chr1	23773217	23773366	150	*	480	AT1G64060	23769774	23776931	+	inside	3443	3443	NearestLocation	842710	ATRBOH F	Respiratory burst oxidase homolog protein F [Source:UniProtKB/Swiss-Prot;Acc:O48538]
chr1	23893590	23893807	218	*	481	AT1G64380	23890646	23892173	-	upstream	-1417	1417	NearestLocation	842745		Ethylene-responsive transcription factor ERF061 [Source:UniProtKB/Swiss-Prot;Acc:Q9C7W2]
chr1	23894378	23894599	222	*	482	AT1G64380	23890646	23892173	-	upstream	-2205	2205	NearestLocation	842745		Ethylene-responsive transcription factor ERF061 [Source:UniProtKB/Swiss-Prot;Acc:Q9C7W2]
chr1	23895692	23895945	254	*	483	AT1G64380	23890646	23892173	-	upstream	-3519	3519	NearestLocation	842745		Ethylene-responsive transcription factor ERF061 [Source:UniProtKB/Swiss-Prot;Acc:Q9C7W2]
chr1	23940870	23941526	657	*	484	AT1G64450	23941598	23942846	-	downstream	1976	72	NearestLocation	842753		At1g64450 [Source:UniProtKB/TrEMBL;Acc:Q9SGW9]
chr1	23941927	23943223	1297	*	485	AT1G64450	23941598	23942846	-	overlapStart	919	329	NearestLocation	842753		At1g64450 [Source:UniProtKB/TrEMBL;Acc:Q9SGW9]
chr1	24005835	24007171	1337	*	486	AT1G64618	24005900	24006393	+	includeFeature	-65	65	NearestLocation	NA		other RNA [Source:TAIR;Acc:AT1G64618]
chr1	24005835	24007171	1337	*	486	AT1G64620	24006992	24008694	+	overlapStart	-1157	179	NearestLocation	842770		Dof zinc finger protein DOF1.8 [Source:UniProtKB/Swiss-Prot;Acc:Q84JQ8]
chr1	24010989	24011977	989	*	487	AT1G64620	24006992	24008694	+	downstream	3997	2295	NearestLocation	842770		Dof zinc finger protein DOF1.8 [Source:UniProtKB/Swiss-Prot;Acc:Q84JQ8]
chr1	24033957	24034883	927	*	488	AT1G64670	24030820	24033556	-	upstream	-401	401	NearestLocation	842775	BDG1	alpha/beta-Hydrolases superfamily protein [Source:TAIR;Acc:AT1G64670]
chr1	24136106	24136203	98	*	489	AT1G64970	24134085	24136109	-	overlapStart	3	3	NearestLocation	842805	G-TMT	Tocopherol O-methyltransferase	chloroplastic [Source:UniProtKB/Swiss-Prot;Acc:Q9ZSK1]
chr1	24175882	24176369	488	*	490	AT1G65070	24172899	24176310	-	overlapStart	428	59	NearestLocation	842815		DNA mismatch repair protein MutS	type 2 [Source:UniProtKB/TrEMBL;Acc:Q9SS53]
chr1	24335145	24335496	352	*	491	AT1G65480	24331428	24333934	+	downstream	3717	1211	NearestLocation	842859	FT	PEBP (phosphatidylethanolamine-binding protein) family protein [Source:TAIR;Acc:AT1G65480]
chr1	24398509	24399017	509	*	492	AT1G65620	24398143	24400969	+	inside	366	366	NearestLocation	842873	AS2	AS2 [Source:UniProtKB/TrEMBL;Acc:A0A178WIA0]
chr1	24401168	24401578	411	*	493	AT1G65620	24398143	24400969	+	downstream	3025	199	NearestLocation	842873	AS2	AS2 [Source:UniProtKB/TrEMBL;Acc:A0A178WIA0]
chr1	24402144	24402307	164	*	494	AT1G65620	24398143	24400969	+	downstream	4001	1175	NearestLocation	842873	AS2	AS2 [Source:UniProtKB/TrEMBL;Acc:A0A178WIA0]
chr1	24404390	24404639	250	*	495	AT1G65630	24406542	24409068	-	downstream	4678	1903	NearestLocation	842874	DegP3	Putative protease Do-like 3	mitochondrial [Source:UniProtKB/Swiss-Prot;Acc:Q9SHZ1]
chr1	24405073	24405576	504	*	496	AT1G65630	24406542	24409068	-	downstream	3995	966	NearestLocation	842874	DegP3	Putative protease Do-like 3	mitochondrial [Source:UniProtKB/Swiss-Prot;Acc:Q9SHZ1]
chr1	24747950	24748230	281	*	497	AT1G66350	24748195	24750043	+	overlapStart	-245	35	NearestLocation	842953	RGL1	DELLA protein RGL1 [Source:UniProtKB/Swiss-Prot;Acc:Q9C8Y3]
chr1	24899577	24899774	198	*	498	AT1G66760	24901978	24904443	+	upstream	-2401	2204	NearestLocation	842994		Protein DETOXIFICATION 9 [Source:UniProtKB/Swiss-Prot;Acc:Q9C9M8]
chr1	25022066	25022927	862	*	499	AT1G67040	25019105	25022542	-	overlapStart	476	385	NearestLocation	843024		unknown protein; FUNCTIONS IN: molecular_function unknown; INVOLVED IN: biological_process unknown; LOCATED IN: cellular_component unknown; EXPRESSED IN: 20 plant structures; EXPRESSED DURING: 11 growth stages; BEST Arabidopsis thaliana protein matc /.../unknown protein (TAIR:AT5G26910.3); Ha. [Source:TAIR;Acc:AT1G67040]
chr1	25023709	25024053	345	*	500	AT1G67040	25019105	25022542	-	upstream	-1167	1167	NearestLocation	843024		unknown protein; FUNCTIONS IN: molecular_function unknown; INVOLVED IN: biological_process unknown; LOCATED IN: cellular_component unknown; EXPRESSED IN: 20 plant structures; EXPRESSED DURING: 11 growth stages; BEST Arabidopsis thaliana protein matc /.../unknown protein (TAIR:AT5G26910.3); Ha. [Source:TAIR;Acc:AT1G67040]
chr1	25052817	25053187	371	*	501	AT1G67100	25053734	25054847	+	upstream	-917	547	NearestLocation	843030	LBD40	LOB domain-containing protein 40 [Source:UniProtKB/Swiss-Prot;Acc:Q9ZW96]
chr1	25221037	25221209	173	*	502	AT1G67328	25213843	25215050	-	upstream	-5987	5987	NearestLocation	NA		other RNA [Source:TAIR;Acc:AT1G67328]
chr1	25226282	25226616	335	*	503	AT1G67340	25230265	25231840	+	upstream	-3983	3649	NearestLocation	843055		F-box protein At1g67340 [Source:UniProtKB/Swiss-Prot;Acc:Q9FYF9]
chr1	25228394	25228766	373	*	504	AT1G67340	25230265	25231840	+	upstream	-1871	1499	NearestLocation	843055		F-box protein At1g67340 [Source:UniProtKB/Swiss-Prot;Acc:Q9FYF9]
chr1	25237896	25238344	449	*	505	AT1G67360	25236811	25238216	-	overlapStart	320	128	NearestLocation	843057		REF/SRPP-like protein At1g67360 [Source:UniProtKB/Swiss-Prot;Acc:Q9FYF7]
chr1	25276022	25276540	519	*	506	AT1G67480	25276294	25278718	+	overlapStart	-272	246	NearestLocation	843069		F-box/kelch-repeat protein At1g67480 [Source:UniProtKB/Swiss-Prot;Acc:Q9CAG8]
chr1	25300817	25301099	283	*	507	AT1G67510	25297477	25300184	-	upstream	-633	633	NearestLocation	843072		Leucine-rich repeat protein kinase family protein [Source:UniProtKB/TrEMBL;Acc:O64794]
chr1	25334800	25335232	433	*	508	AT1G67590	25333058	25334647	-	upstream	-153	153	NearestLocation	843080		F12A21.28 [Source:UniProtKB/TrEMBL;Acc:Q9SR48]
chr1	25380529	25380765	237	*	509	AT1G67710	25376751	25379144	-	upstream	-1385	1385	NearestLocation	843096	ARR11	Two-component response regulator [Source:UniProtKB/TrEMBL;Acc:Q0WRT0]
chr1	25391087	25391682	596	*	510	AT1G67730	25391460	25393610	+	overlapStart	-373	222	NearestLocation	843098	YBR159	Very-long-chain 3-oxoacyl-CoA reductase 1 [Source:UniProtKB/Swiss-Prot;Acc:Q8L9C4]
chr1	25403912	25404214	303	*	511	AT1G67760	25405580	25406372	-	downstream	2460	1366	NearestLocation	843101		TCP-1/cpn60 chaperonin family protein [Source:UniProtKB/TrEMBL;Acc:Q67ZE4]
chr1	25409215	25409625	411	*	512	AT1G67770	25408043	25410153	+	inside	1172	528	NearestLocation	843102	TEL2	F12A21.10 [Source:UniProtKB/TrEMBL;Acc:Q9FXE0]
chr1	25410066	25410329	264	*	513	AT1G67770	25408043	25410153	+	overlapEnd	2023	87	Overlapping	843102	TEL2	F12A21.10 [Source:UniProtKB/TrEMBL;Acc:Q9FXE0]
chr1	25410066	25410329	264	*	513	AT1G67775	25411312	25411696	-	downstream	1630	983	NearestLocation	3767662	CLE8	CLAVATA3/ESR (CLE)-related protein 8 [Source:UniProtKB/Swiss-Prot;Acc:Q2V4E2]
chr1	25505441	25505968	528	*	514	AT1G68040	25502876	25505232	+	downstream	2565	209	NearestLocation	843132		Putative S-adenosyl-L-methionine:salicylic acid carboxyl methyltransferase; 41514-39166 [Source:UniProtKB/TrEMBL;Acc:Q9C9W8]
chr1	25536777	25537693	917	*	515	AT1G68140	25538945	25541741	-	downstream	4964	1252	NearestLocation	843142		Zinc finger/BTB domain protein	putative (DUF1644) [Source:UniProtKB/TrEMBL;Acc:Q9C9X8]
chr1	25549024	25549375	352	*	516	AT1G68160	25545808	25548894	-	upstream	-130	130	NearestLocation	843144		At1g68160 [Source:UniProtKB/TrEMBL;Acc:Q8GZ67]
chr1	25622423	25622864	442	*	517	AT1G68360	25621678	25622412	-	upstream	-11	11	NearestLocation	843165		Zinc finger protein GIS3 [Source:UniProtKB/Swiss-Prot;Acc:Q9C9H1]
chr1	25649088	25649340	253	*	518	AT1G68400	25646039	25648946	-	upstream	-142	142	NearestLocation	843169		Probable leucine-rich repeat receptor-like protein kinase At1g68400 [Source:UniProtKB/Swiss-Prot;Acc:Q9M9C5]
chr1	25655316	25655859	544	*	519	AT1G68430	25654905	25655444	-	overlapStart	128	128	NearestLocation	843172		At1g68430 [Source:UniProtKB/TrEMBL;Acc:Q9M9C8]
chr1	25663882	25664390	509	*	520	AT1G68450	25661501	25662239	-	upstream	-1643	1643	NearestLocation	843174		VQ motif-containing protein 8	chloroplastic [Source:UniProtKB/Swiss-Prot;Acc:Q9CA36]
chr1	25666621	25667225	605	*	521	AT1G68460	25668610	25670182	-	downstream	3561	1385	NearestLocation	843175	ATIPT1	Adenylate isopentenyltransferase 1	chloroplastic [Source:UniProtKB/Swiss-Prot;Acc:Q94ID3]
chr1	25680016	25680195	180	*	522	AT1G68470	25676395	25678288	-	upstream	-1728	1728	NearestLocation	843176		Probable xyloglucan galactosyltransferase GT17 [Source:UniProtKB/Swiss-Prot;Acc:Q9CA34]
chr1	25680642	25681678	1037	*	523	AT1G68470	25676395	25678288	-	upstream	-2354	2354	NearestLocation	843176		Probable xyloglucan galactosyltransferase GT17 [Source:UniProtKB/Swiss-Prot;Acc:Q9CA34]
chr1	25682074	25682783	710	*	524	AT1G68480	25684314	25686165	-	downstream	4091	1531	NearestLocation	843177	JAG	Zinc finger protein JAGGED [Source:UniProtKB/Swiss-Prot;Acc:Q6S591]
chr1	25683517	25684365	849	*	525	AT1G68480	25684314	25686165	-	overlapEnd	2648	51	NearestLocation	843177	JAG	Zinc finger protein JAGGED [Source:UniProtKB/Swiss-Prot;Acc:Q6S591]
chr1	25686009	25686511	503	*	526	AT1G68480	25684314	25686165	-	overlapStart	156	156	NearestLocation	843177	JAG	Zinc finger protein JAGGED [Source:UniProtKB/Swiss-Prot;Acc:Q6S591]
chr1	25686943	25687252	310	*	527	AT1G68480	25684314	25686165	-	upstream	-778	778	NearestLocation	843177	JAG	Zinc finger protein JAGGED [Source:UniProtKB/Swiss-Prot;Acc:Q6S591]
chr1	25688415	25688679	265	*	528	AT1G68480	25684314	25686165	-	upstream	-2250	2250	NearestLocation	843177	JAG	Zinc finger protein JAGGED [Source:UniProtKB/Swiss-Prot;Acc:Q6S591]
chr1	25695653	25696032	380	*	529	AT1G68490	25693449	25695476	+	downstream	2204	177	NearestLocation	843178		At1g68490 [Source:UniProtKB/TrEMBL;Acc:Q9CA32]
chr1	25698660	25698966	307	*	530	AT1G68500	25702003	25702511	+	upstream	-3343	3037	NearestLocation	843179		Uncharacterized protein At1g68500 [Source:UniProtKB/TrEMBL;Acc:Q84K42]
chr1	25706573	25706755	183	*	531	AT1G68510	25706882	25708255	+	upstream	-309	127	NearestLocation	843180	LBD42	LBD42 [Source:UniProtKB/TrEMBL;Acc:A0A178W6D5]
chr1	25712604	25712896	293	*	532	AT1G68526	25711869	25712238	-	upstream	-366	366	NearestLocation	7922462		unknown protein; FUNCTIONS IN: molecular_function unknown; INVOLVED IN: biological_process unknown; LOCATED IN: cellular_component unknown; Ha. [Source:TAIR;Acc:AT1G68526]
chr1	25712604	25712896	293	*	532	AT1G68530	25712588	25714807	-	inside	2203	16	Overlapping	843182	CUT1	3-ketoacyl-CoA synthase [Source:UniProtKB/TrEMBL;Acc:A0A178WCX7]
chr1	25714897	25716020	1124	*	533	AT1G68530	25712588	25714807	-	upstream	-90	90	NearestLocation	843182	CUT1	3-ketoacyl-CoA synthase [Source:UniProtKB/TrEMBL;Acc:A0A178WCX7]
chr1	25732160	25732956	797	*	534	AT1G68550	25725455	25727701	-	upstream	-4459	4459	NearestLocation	843184		Ethylene-responsive transcription factor ERF118 [Source:UniProtKB/Swiss-Prot;Acc:Q9CA27]
chr1	25732160	25732956	797	*	534	AT1G68552	25725455	25727701	-	upstream	-4459	4459	NearestLocation	NA	NA	NA
chr1	25733830	25734296	467	*	535	AT1G68560	25734182	25738002	-	overlapEnd	4172	114	NearestLocation	843185	ATXYL1	Alpha-xylosidase 1 [Source:UniProtKB/Swiss-Prot;Acc:Q9S7Y7]
chr1	25740213	25740352	140	*	536	AT1G68560	25734182	25738002	-	upstream	-2211	2211	NearestLocation	843185	ATXYL1	Alpha-xylosidase 1 [Source:UniProtKB/Swiss-Prot;Acc:Q9S7Y7]
chr1	25772460	25772721	262	*	537	AT1G68640	25769576	25772543	-	overlapStart	83	83	NearestLocation	843194	PAN	Transcription factor PERIANTHIA [Source:UniProtKB/Swiss-Prot;Acc:Q9SX27]
chr1	25773751	25773812	62	*	538	AT1G68640	25769576	25772543	-	upstream	-1208	1208	NearestLocation	843194	PAN	Transcription factor PERIANTHIA [Source:UniProtKB/Swiss-Prot;Acc:Q9SX27]
chr1	25774190	25774740	551	*	539	AT1G68650	25775741	25777874	+	upstream	-1551	1001	NearestLocation	843195		GDT1-like protein 5 [Source:UniProtKB/Swiss-Prot;Acc:Q9SX28]
chr1	25781329	25781361	33	*	540	AT1G68670	25782029	25784076	+	upstream	-700	668	NearestLocation	843197		Transcription factor HHO2 [Source:UniProtKB/Swiss-Prot;Acc:Q8VZS3]
chr1	25833649	25834886	1238	*	541	AT1G68780	25831803	25833844	-	overlapStart	195	195	NearestLocation	843209		At1g68780/F14K14_11 [Source:UniProtKB/TrEMBL;Acc:Q9CA41]
chr1	25833649	25834886	1238	*	541	AT1G68790	25834709	25839319	-	overlapEnd	5670	177	Overlapping	843210	LINC3	Protein CROWDED NUCLEI 3 [Source:UniProtKB/Swiss-Prot;Acc:Q9CA42]
chr1	25870245	25870496	252	*	542	AT1G68825	25869700	25870420	-	overlapStart	175	76	NearestLocation	5007840	DVL5	DVL5 [Source:UniProtKB/TrEMBL;Acc:Q6X5T8]
chr1	25888021	25888636	616	*	543	AT1G68862	25886804	25889024	-	inside	1003	388	NearestLocation	5007841		unknown protein; FUNCTIONS IN: molecular_function unknown; INVOLVED IN: biological_process unknown; LOCATED IN: cellular_component unknown; Ha. [Source:TAIR;Acc:AT1G68862]
chr1	25912400	25913001	602	*	544	AT1G68910	25908131	25911108	-	upstream	-1292	1292	NearestLocation	843224	WIT2	WPP domain-interacting tail-anchored protein 2 [Source:UniProtKB/Swiss-Prot;Acc:A8MQR0]
chr1	25943195	25943522	328	*	545	AT1G69010	25941675	25943836	+	inside	1520	314	NearestLocation	843233	BIM2	Transcription factor BIM2 [Source:UniProtKB/Swiss-Prot;Acc:Q9CAA4]
chr1	25949728	25950173	446	*	546	AT1G69030	25947265	25949262	-	upstream	-466	466	NearestLocation	843235		BSD domain-containing protein [Source:UniProtKB/TrEMBL;Acc:F4I0I6]
chr1	25951423	25952241	819	*	547	AT1G69030	25947265	25949262	-	upstream	-2161	2161	NearestLocation	843235		BSD domain-containing protein [Source:UniProtKB/TrEMBL;Acc:F4I0I6]
chr1	25953756	25954340	585	*	548	AT1G69040	25957819	25960307	+	upstream	-4063	3479	NearestLocation	843236	ACR4	ACT domain repeat 4 [Source:UniProtKB/TrEMBL;Acc:F4I0I7]
chr1	25984653	25985219	567	*	549	AT1G69120	25982330	25986313	-	inside	1660	1094	NearestLocation	843244	AP1	AP1 [Source:UniProtKB/TrEMBL;Acc:A0A178W846]
chr1	25985744	25987161	1418	*	550	AT1G69120	25982330	25986313	-	overlapStart	569	569	NearestLocation	843244	AP1	AP1 [Source:UniProtKB/TrEMBL;Acc:A0A178W846]
chr1	25987581	25989280	1700	*	551	AT1G69130	25989730	25989803	+	upstream	-2149	450	NearestLocation	NA		pre-tRNA [Source:TAIR;Acc:AT1G69130]
chr1	26007285	26007566	282	*	552	AT1G69180	26007465	26009059	-	overlapEnd	1774	101	NearestLocation	843249	CRC	Transcription factor CRC [Source:UniProtKB/TrEMBL;Acc:Q1PFF1]
chr1	26011604	26011883	280	*	553	AT1G69180	26007465	26009059	-	upstream	-2545	2545	NearestLocation	843249	CRC	Transcription factor CRC [Source:UniProtKB/TrEMBL;Acc:Q1PFF1]
chr1	26042508	26043452	945	*	554	AT1G69270	26040689	26042702	-	overlapStart	194	194	NearestLocation	843258	RPK1	Probable LRR receptor-like serine/threonine-protein kinase RPK1 [Source:UniProtKB/Swiss-Prot;Acc:Q9ZRF9]
chr1	26052627	26052699	73	*	555	AT1G69295	26050197	26052567	-	upstream	-60	60	NearestLocation	843261	PDCB4	PLASMODESMATA CALLOSE-BINDING PROTEIN 4 [Source:UniProtKB/Swiss-Prot;Acc:Q93V72]
chr1	26057939	26058488	550	*	556	AT1G69310	26054308	26058105	-	overlapStart	166	166	NearestLocation	843262	WRKY57	At1g69310 [Source:UniProtKB/TrEMBL;Acc:Q147N6]
chr1	26091599	26092028	430	*	557	AT1G69420	26093196	26097043	+	upstream	-1597	1168	NearestLocation	843274		S-acyltransferase [Source:UniProtKB/TrEMBL;Acc:A0A178WF77]
chr1	26092330	26093610	1281	*	558	AT1G69420	26093196	26097043	+	overlapStart	-866	414	NearestLocation	843274		S-acyltransferase [Source:UniProtKB/TrEMBL;Acc:A0A178WF77]
chr1	26099612	26099929	318	*	559	AT1G69430	26097787	26099388	+	downstream	1825	224	NearestLocation	843275		Son of sevenless protein [Source:UniProtKB/TrEMBL;Acc:Q9C794]
chr1	26100038	26101131	1094	*	560	AT1G69430	26097787	26099388	+	downstream	2251	650	NearestLocation	843275		Son of sevenless protein [Source:UniProtKB/TrEMBL;Acc:Q9C794]
chr1	26126164	26126551	388	*	561	AT1G69510	26126350	26127961	+	overlapStart	-186	186	NearestLocation	843284		cAMP-regulated phosphoprotein 19-related protein [Source:UniProtKB/TrEMBL;Acc:Q9C787]
chr1	26161260	26161406	147	*	562	AT1G69572	26161599	26162761	+	upstream	-339	193	NearestLocation	NA		other RNA [Source:TAIR;Acc:AT1G69572]
chr1	26182052	26182086	35	*	563	AT1G69600	26182470	26183198	+	upstream	-418	384	NearestLocation	843296	ZFHD1	Zinc-finger homeodomain protein 11 [Source:UniProtKB/Swiss-Prot;Acc:Q9SEZ1]
chr1	26210958	26211302	345	*	564	AT1G69690	26216224	26217851	+	upstream	-5266	4922	NearestLocation	843305		TCP15 [Source:UniProtKB/TrEMBL;Acc:A0A178WLV7]
chr1	26215628	26215732	105	*	565	AT1G69690	26216224	26217851	+	upstream	-596	492	NearestLocation	843305		TCP15 [Source:UniProtKB/TrEMBL;Acc:A0A178WLV7]
chr1	26219784	26220021	238	*	566	AT1G69700	26220238	26221825	+	upstream	-454	217	NearestLocation	843306	ATHVA22C	HVA22-like protein c [Source:UniProtKB/Swiss-Prot;Acc:Q9S784]
chr1	26242402	26243112	711	*	567	AT1G69760	26239260	26240708	-	upstream	-1694	1694	NearestLocation	843312		At1g69760 [Source:UniProtKB/TrEMBL;Acc:Q9C9L7]
chr1	26244216	26244408	193	*	568	AT1G69760	26239260	26240708	-	upstream	-3508	3508	NearestLocation	843312		At1g69760 [Source:UniProtKB/TrEMBL;Acc:Q9C9L7]
chr1	26260728	26261597	870	*	569	AT1G69780	26258939	26260751	+	overlapEnd	1789	23	NearestLocation	843314	ATHB13	Homeobox-leucine zipper protein ATHB-13 [Source:UniProtKB/Swiss-Prot;Acc:Q8LC03]
chr1	26363606	26363806	201	*	570	AT1G70000	26363093	26364759	-	inside	1153	513	NearestLocation	843337		At1g70000 [Source:UniProtKB/TrEMBL;Acc:O04544]
chr1	26402430	26402663	234	*	571	AT1G70090	26400790	26402727	+	inside	1640	64	Overlapping	843345	GATL9	Probable galacturonosyltransferase-like 9 [Source:UniProtKB/Swiss-Prot;Acc:O04536]
chr1	26402430	26402663	234	*	571	AT1G70100	26403083	26406119	+	upstream	-653	420	NearestLocation	843346		unknown protein; BEST Arabidopsis thaliana protein match is: unknown protein (TAIR:AT1G24160.2); Ha. [Source:TAIR;Acc:AT1G70100]
chr1	26418958	26419332	375	*	572	AT1G70150	26416898	26419588	+	inside	2060	256	Overlapping	843351		Zinc ion binding protein [Source:UniProtKB/TrEMBL;Acc:F4I3Y1]
chr1	26418958	26419332	375	*	572	AT1G70160	26419949	26422529	+	upstream	-991	617	NearestLocation	843352		Zinc finger MYND domain protein [Source:UniProtKB/TrEMBL;Acc:Q9C5K0]
chr1	26439507	26439935	429	*	573	AT1G70209	26439653	26439796	-	includeFeature	289	139	NearestLocation	6241008		unknown protein; LOCATED IN: mitochondrion; Ha. [Source:TAIR;Acc:AT1G70209]
chr1	26439507	26439935	429	*	573	AT1G70210	26439864	26442829	+	overlapStart	-357	71	NearestLocation	843357	CYCD1;1	Cyclin-D1-1 [Source:UniProtKB/Swiss-Prot;Acc:P42751]
chr1	26442036	26442650	615	*	574	AT1G70210	26439864	26442829	+	inside	2172	179	NearestLocation	843357	CYCD1;1	Cyclin-D1-1 [Source:UniProtKB/Swiss-Prot;Acc:P42751]
chr1	26443148	26443641	494	*	575	AT1G70210	26439864	26442829	+	downstream	3284	319	NearestLocation	843357	CYCD1;1	Cyclin-D1-1 [Source:UniProtKB/Swiss-Prot;Acc:P42751]
chr1	26443744	26444139	396	*	576	AT1G70220	26446136	26448009	-	downstream	4265	1997	NearestLocation	843358		RNA-processing	Lsm domain-containing protein [Source:UniProtKB/TrEMBL;Acc:F4I5D2]
chr1	26445320	26445567	248	*	577	AT1G70220	26446136	26448009	-	downstream	2689	569	NearestLocation	843358		RNA-processing	Lsm domain-containing protein [Source:UniProtKB/TrEMBL;Acc:F4I5D2]
chr1	26476419	26476924	506	*	578	AT1G70290	26471078	26474786	-	upstream	-1633	1633	NearestLocation	843365	ATTPS8	Probable alpha	alpha-trehalose-phosphate synthase [UDP-forming] 8 [Source:UniProtKB/Swiss-Prot;Acc:Q0WUI9]
chr1	26516662	26517241	580	*	579	AT1G70370	26512681	26515188	-	upstream	-1474	1474	NearestLocation	843373	PG2	Polygalacturonase 1 beta-like protein 3 [Source:UniProtKB/Swiss-Prot;Acc:P92990]
chr1	26536159	26536191	33	*	580	AT1G70410	26533926	26538333	-	inside	2174	2142	NearestLocation	843377	ATBCA4	Beta carbonic anhydrase 4 [Source:UniProtKB/Swiss-Prot;Acc:Q94CE4]
chr1	26536454	26536772	319	*	581	AT1G70410	26533926	26538333	-	inside	1879	1561	NearestLocation	843377	ATBCA4	Beta carbonic anhydrase 4 [Source:UniProtKB/Swiss-Prot;Acc:Q94CE4]
chr1	26561634	26562191	558	*	582	AT1G70480	26561824	26563809	+	overlapStart	-190	190	NearestLocation	843384		Domain of unknown function (DUF220) [Source:TAIR;Acc:AT1G70480]
chr1	26575213	26575704	492	*	583	AT1G70510	26576486	26582431	+	upstream	-1273	782	NearestLocation	843388	KNAT2	KNOTTED-like from Arabidopsis thaliana 2 [Source:TAIR;Acc:AT1G70510]
chr1	26577462	26578587	1126	*	584	AT1G70510	26576486	26582431	+	inside	976	976	NearestLocation	843388	KNAT2	KNOTTED-like from Arabidopsis thaliana 2 [Source:TAIR;Acc:AT1G70510]
chr1	26580918	26581365	448	*	585	AT1G70510	26576486	26582431	+	inside	4432	1066	Overlapping	843388	KNAT2	KNOTTED-like from Arabidopsis thaliana 2 [Source:TAIR;Acc:AT1G70510]
chr1	26580918	26581365	448	*	585	AT1G70518	26583570	26584684	+	upstream	-2652	2205	NearestLocation	NA		Unknown gene [Source:TAIR;Acc:AT1G70518]
chr1	26597330	26597658	329	*	586	AT1G70550	26597152	26600219	+	inside	178	178	NearestLocation	843392		Protein of Unknown Function (DUF239) [Source:TAIR;Acc:AT1G70550]
chr1	26606931	26607502	572	*	587	AT1G70560	26604855	26607503	+	inside	2076	1	Overlapping	843393	WEI8	L-tryptophan--pyruvate aminotransferase 1 [Source:UniProtKB/Swiss-Prot;Acc:Q9S7N2]
chr1	26606931	26607502	572	*	587	AT1G70570	26608625	26612309	+	upstream	-1694	1123	NearestLocation	843394		Anthranilate phosphoribosyltransferase [Source:UniProtKB/TrEMBL;Acc:F4I5H7]
chr1	26660055	26661910	1856	*	588	AT1G70710	26659132	26663010	-	inside	2955	923	NearestLocation	843408	ATGH9B1	Endoglucanase 8 [Source:UniProtKB/Swiss-Prot;Acc:Q9CAC1]
chr1	26662850	26663406	557	*	589	AT1G70710	26659132	26663010	-	overlapStart	160	160	NearestLocation	843408	ATGH9B1	Endoglucanase 8 [Source:UniProtKB/Swiss-Prot;Acc:Q9CAC1]
chr1	26694780	26695239	460	*	590	AT1G70780	26695166	26696392	-	overlapEnd	1612	73	NearestLocation	843415		At1g70780/F5A18_4 [Source:UniProtKB/TrEMBL;Acc:Q9S812]
chr1	26694780	26695239	460	*	590	AT1G70782	26695166	26696392	-	overlapEnd	1612	73	NearestLocation	NA	NA	NA
chr1	26727531	26728212	682	*	591	AT1G70895	26727899	26729137	+	overlapStart	-368	313	NearestLocation	843428	CLE17	CLAVATA3/ESR (CLE)-related protein 17 [Source:UniProtKB/Swiss-Prot;Acc:Q8L9H6]
chr1	26729053	26729368	316	*	592	AT1G70895	26727899	26729137	+	overlapEnd	1154	84	NearestLocation	843428	CLE17	CLAVATA3/ESR (CLE)-related protein 17 [Source:UniProtKB/Swiss-Prot;Acc:Q8L9H6]
chr1	26730428	26731017	590	*	593	AT1G70900	26731813	26733875	+	upstream	-1385	796	NearestLocation	843429		F15H11.13 protein [Source:UniProtKB/TrEMBL;Acc:Q9SSK4]
chr1	26817745	26818259	515	*	594	AT1G71110	26818083	26821004	+	overlapStart	-338	176	NearestLocation	843451		unknown protein; FUNCTIONS IN: molecular_function unknown; INVOLVED IN: biological_process unknown; LOCATED IN: endomembrane system; BEST Arabidopsis thaliana protein match is: unknown protein (TAIR:AT2G12400.1); Ha. [Source:TAIR;Acc:AT1G71110]
chr1	26899970	26900058	89	*	595	AT1G71370	26897005	26899434	-	upstream	-536	536	NearestLocation	843478		DEAD-box ATP-dependent RNA helicase 49 [Source:UniProtKB/Swiss-Prot;Acc:Q8GXD6]
chr1	26899970	26900058	89	*	595	AT1G71380	26899784	26901789	-	inside	1819	186	Overlapping	843479	ATGH9B3	Endoglucanase [Source:UniProtKB/TrEMBL;Acc:Q0V7W1]
chr1	26952139	26952289	151	*	596	AT1G71691	26949199	26951547	-	upstream	-592	592	NearestLocation	843496		GDSL esterase/lipase At1g71691 [Source:UniProtKB/Swiss-Prot;Acc:Q9SF78]
chr1	26963391	26964246	856	*	597	AT1G71695	26964249	26966688	+	upstream	-858	3	NearestLocation	843498		Peroxidase [Source:UniProtKB/TrEMBL;Acc:A0A178WB34]
chr1	27017668	27018212	545	*	598	AT1G71828	27017801	27018315	-	overlapEnd	647	103	Overlapping	NA		Potential natural antisense gene	locus overlaps with AT1G71830 [Source:TAIR;Acc:AT1G71828]
chr1	27017668	27018212	545	*	598	AT1G71830	27018158	27022117	+	overlapStart	-490	54	NearestLocation	843513	SERK1	SERK1 [Source:UniProtKB/TrEMBL;Acc:A0A178W829]
chr1	27034245	27035026	782	*	599	AT1G71870	27032456	27034895	-	overlapStart	650	131	NearestLocation	843518		Protein DETOXIFICATION 54 [Source:UniProtKB/Swiss-Prot;Acc:Q9LE20]
chr1	27036663	27037194	532	*	600	AT1G71870	27032456	27034895	-	upstream	-1768	1768	NearestLocation	843518		Protein DETOXIFICATION 54 [Source:UniProtKB/Swiss-Prot;Acc:Q9LE20]
chr1	27042261	27042451	191	*	601	AT1G71870	27032456	27034895	-	upstream	-7366	7366	NearestLocation	843518		Protein DETOXIFICATION 54 [Source:UniProtKB/Swiss-Prot;Acc:Q9LE20]
chr1	27042563	27043116	554	*	602	AT1G71870	27032456	27034895	-	upstream	-7668	7668	NearestLocation	843518		Protein DETOXIFICATION 54 [Source:UniProtKB/Swiss-Prot;Acc:Q9LE20]
chr1	27043978	27044378	401	*	603	AT1G71870	27032456	27034895	-	upstream	-9083	9083	NearestLocation	843518		Protein DETOXIFICATION 54 [Source:UniProtKB/Swiss-Prot;Acc:Q9LE20]
chr1	27048232	27048507	276	*	604	AT1G71880	27054180	27056341	+	upstream	-5948	5673	NearestLocation	843519	SUC1	Sucrose transport protein SUC1 [Source:UniProtKB/Swiss-Prot;Acc:Q39232]
chr1	27073147	27073751	605	*	605	AT1G71930	27076140	27077957	+	upstream	-2993	2389	NearestLocation	843524	VND7	NAC domain-containing protein 30 [Source:UniProtKB/Swiss-Prot;Acc:Q9C8W9]
chr1	27085383	27086006	624	*	606	AT1G71960	27082394	27088248	-	inside	2865	2242	NearestLocation	843527	ABCG25	ABC transporter G family member 25 [Source:UniProtKB/Swiss-Prot;Acc:Q84TH5]
chr1	27126985	27127189	205	*	607	AT1G72100	27127212	27128978	+	upstream	-227	23	NearestLocation	843541		Late embryogenesis abundant domain-containing protein / LEA domain-containing protein [Source:UniProtKB/TrEMBL;Acc:Q9C7H3]
chr1	27175439	27175761	323	*	608	AT1G72210	27179790	27182430	+	upstream	-4351	4029	NearestLocation	843553		Transcription factor bHLH96 [Source:UniProtKB/Swiss-Prot;Acc:Q9C7T4]
chr1	27179325	27179809	485	*	609	AT1G72210	27179790	27182430	+	overlapStart	-465	19	NearestLocation	843553		Transcription factor bHLH96 [Source:UniProtKB/Swiss-Prot;Acc:Q9C7T4]
chr1	27181611	27182149	539	*	610	AT1G72210	27179790	27182430	+	inside	1821	281	NearestLocation	843553		Transcription factor bHLH96 [Source:UniProtKB/Swiss-Prot;Acc:Q9C7T4]
chr1	27330809	27331389	581	*	611	AT1G72570	27331381	27333698	+	overlapStart	-572	8	NearestLocation	843589		AP2-like ethylene-responsive transcription factor AIL1 [Source:UniProtKB/Swiss-Prot;Acc:Q1PFE1]
chr1	27363400	27364100	701	*	612	AT1G72700	27365896	27371733	+	upstream	-2496	1796	NearestLocation	843602		Probable phospholipid-transporting ATPase 5 [Source:UniProtKB/Swiss-Prot;Acc:Q9SGG3]
chr1	27365161	27365262	102	*	613	AT1G72700	27365896	27371733	+	upstream	-735	634	NearestLocation	843602		Probable phospholipid-transporting ATPase 5 [Source:UniProtKB/Swiss-Prot;Acc:Q9SGG3]
chr1	27437268	27437714	447	*	614	AT1G72920	27437928	27439091	+	upstream	-660	214	NearestLocation	843623		Similar to part of disease resistance protein [Source:UniProtKB/TrEMBL;Acc:Q9SSN4]
chr1	27497680	27498454	775	*	615	AT1G73120	27497186	27497950	-	overlapStart	270	270	NearestLocation	843643		At1g73120 [Source:UniProtKB/TrEMBL;Acc:Q9CAS9]
chr1	27595938	27596495	558	*	616	AT1G73390	27590810	27595142	-	upstream	-796	796	NearestLocation	843674		At1g73390 [Source:UniProtKB/TrEMBL;Acc:Q9FX34]
chr1	27627777	27628034	258	*	617	AT1G73480	27628939	27632806	+	upstream	-1162	905	NearestLocation	843683		Alpha/beta-Hydrolases superfamily protein [Source:UniProtKB/TrEMBL;Acc:Q94AM5]
chr1	27646629	27646855	227	*	618	AT1G73540	27645658	27646698	-	overlapStart	69	69	NearestLocation	843688	atnudt21	Nudix hydrolase 21	chloroplastic [Source:UniProtKB/Swiss-Prot;Acc:Q8VY81]
chr1	27655665	27656089	425	*	619	AT1G73580	27654841	27655518	+	downstream	824	147	NearestLocation	843692		Protein C2-DOMAIN ABA-RELATED 3 [Source:UniProtKB/Swiss-Prot;Acc:Q9C6B7]
chr1	27661420	27661783	364	*	620	AT1G73590	27659673	27663178	+	inside	1747	1395	NearestLocation	843693	PIN1	Auxin efflux carrier component [Source:UniProtKB/TrEMBL;Acc:A0A178WFG7]
chr1	27664138	27664558	421	*	621	AT1G73590	27659673	27663178	+	downstream	4465	960	NearestLocation	843693	PIN1	Auxin efflux carrier component [Source:UniProtKB/TrEMBL;Acc:A0A178WFG7]
chr1	27708959	27709254	296	*	622	AT1G73680	27703944	27707518	-	upstream	-1441	1441	NearestLocation	843703	ALPHA DOX2	alpha dioxygenase [Source:TAIR;Acc:AT1G73680]
chr1	27709756	27710259	504	*	623	AT1G73680	27703944	27707518	-	upstream	-2238	2238	NearestLocation	843703	ALPHA DOX2	alpha dioxygenase [Source:TAIR;Acc:AT1G73680]
chr1	27711246	27711599	354	*	624	AT1G73687	27713234	27713415	-	downstream	2169	1635	NearestLocation	NA	MIR159A	MIR159/MIR159A; miRNA [Source:TAIR;Acc:AT1G73687]
chr1	27713184	27714504	1321	*	625	AT1G73687	27713234	27713415	-	includeFeature	231	50	NearestLocation	NA	MIR159A	MIR159/MIR159A; miRNA [Source:TAIR;Acc:AT1G73687]
chr1	27741404	27741767	364	*	626	AT1G73760	27739168	27741207	-	upstream	-197	197	NearestLocation	843711		Putative RING zinc finger protein; 69105-67310 [Source:UniProtKB/TrEMBL;Acc:Q9C9T6]
chr1	27929465	27930050	586	*	627	AT1G74270	27928171	27929497	-	overlapStart	32	32	NearestLocation	843767		60S ribosomal protein L35a-3 [Source:UniProtKB/Swiss-Prot;Acc:Q9C912]
chr1	27929465	27930050	586	*	627	AT1G74280	27929662	27931364	+	overlapStart	-197	197	NearestLocation	843768		Alpha/beta-Hydrolases superfamily protein [Source:UniProtKB/TrEMBL;Acc:Q9C913]
chr1	27974257	27974582	326	*	628	AT1G74430	27975179	27977434	+	upstream	-922	597	NearestLocation	843784	MYB95	At1g74430 [Source:UniProtKB/TrEMBL;Acc:Q9SG63]
chr1	27976977	27977597	621	*	629	AT1G74430	27975179	27977434	+	overlapEnd	1798	163	NearestLocation	843784	MYB95	At1g74430 [Source:UniProtKB/TrEMBL;Acc:Q9SG63]
chr1	27976977	27977597	621	*	629	AT1G74440	27976502	27980404	-	inside	3427	475	Overlapping	843785		ER membrane protein	putative (DUF962) [Source:UniProtKB/TrEMBL;Acc:Q9CA70]
chr1	27977789	27978140	352	*	630	AT1G74440	27976502	27980404	-	inside	2615	1287	NearestLocation	843785		ER membrane protein	putative (DUF962) [Source:UniProtKB/TrEMBL;Acc:Q9CA70]
chr1	28132706	28133283	578	*	631	AT1G74890	28131590	28132710	-	overlapStart	4	4	NearestLocation	843828	ARR15	Two-component response regulator ARR15 [Source:UniProtKB/Swiss-Prot;Acc:Q7G8V2]
chr1	28138748	28139054	307	*	632	AT1G74910	28135361	28138826	-	overlapStart	78	78	NearestLocation	843830		ADP-glucose pyrophosphorylase family protein [Source:UniProtKB/TrEMBL;Acc:Q9C9P3]
chr1	28138748	28139054	307	*	632	AT1G74920	28139009	28142744	-	overlapEnd	3996	45	Overlapping	843831	ALDH10A8	ALDH10A8 [Source:UniProtKB/TrEMBL;Acc:A0A178W4Y2]
chr1	28142486	28142801	316	*	633	AT1G74920	28139009	28142744	-	overlapStart	258	57	NearestLocation	843831	ALDH10A8	ALDH10A8 [Source:UniProtKB/TrEMBL;Acc:A0A178W4Y2]
chr1	28150912	28150946	35	*	634	AT1G74950	28148575	28150444	-	upstream	-468	468	NearestLocation	843834	JAZ2	TIFY10B [Source:UniProtKB/TrEMBL;Acc:A0A178WA69]
chr1	28156542	28157108	567	*	635	AT1G74960	28151924	28156259	-	upstream	-283	283	NearestLocation	843835	FAB1	3-oxoacyl-[acyl-carrier-protein] synthase II	chloroplastic [Source:UniProtKB/Swiss-Prot;Acc:Q9C9P4]
chr1	28183440	28184093	654	*	636	AT1G75060	28181275	28183503	-	overlapStart	63	63	NearestLocation	843844		Histone deacetylase complex subunit [Source:UniProtKB/TrEMBL;Acc:Q9C9Q1]
chr1	28189947	28190425	479	*	637	AT1G75090	28187447	28189725	-	upstream	-222	222	NearestLocation	843846		DNA glycosylase superfamily protein [Source:UniProtKB/TrEMBL;Acc:Q94CA9]
chr1	28213721	28214013	293	*	638	AT1G75170	28213799	28215887	+	overlapStart	-78	78	NearestLocation	843854		Sec14p-like phosphatidylinositol transfer family protein [Source:UniProtKB/TrEMBL;Acc:Q9FRK8]
chr1	28218705	28218915	211	*	639	AT1G75180	28215836	28218801	-	overlapStart	96	96	NearestLocation	843855		AT1G75180 protein [Source:UniProtKB/TrEMBL;Acc:Q9FRK9]
chr1	28220284	28220622	339	*	640	AT1G75190	28219382	28220227	+	downstream	902	57	NearestLocation	843856		AT1G75190 protein [Source:UniProtKB/TrEMBL;Acc:Q9FRL0]
chr1	28237431	28237809	379	*	641	AT1G75230	28234349	28236741	+	downstream	3082	690	NearestLocation	843860		DNA glycosylase superfamily protein [Source:UniProtKB/TrEMBL;Acc:F4HXH4]
chr1	28239626	28239799	174	*	642	AT1G75240	28241072	28242756	+	upstream	-1446	1273	NearestLocation	843861	AtHB33	ZHD5 [Source:UniProtKB/TrEMBL;Acc:A0A178WFZ4]
chr1	28243068	28243337	270	*	643	AT1G75240	28241072	28242756	+	downstream	1996	312	NearestLocation	843861	AtHB33	ZHD5 [Source:UniProtKB/TrEMBL;Acc:A0A178WFZ4]
chr1	28291134	28291396	263	*	644	AT1G75388	28291698	28293008	+	upstream	-564	302	NearestLocation	NA	NA	NA
chr1	28291134	28291396	263	*	644	AT1G75390	28291698	28293008	+	upstream	-564	302	NearestLocation	843875	AtbZIP44	bZIP transcription factor 44 [Source:UniProtKB/Swiss-Prot;Acc:C0Z2L5]
chr1	28296647	28297270	624	*	645	AT1G75400	28296919	28299686	+	overlapStart	-272	272	NearestLocation	843876		RING/U-box superfamily protein [Source:UniProtKB/TrEMBL;Acc:Q8L7K7]
chr1	28309971	28310455	485	*	646	AT1G75430	28308121	28309610	-	upstream	-361	361	NearestLocation	843879	BLH11	Uncharacterized protein At1g75430 (Fragment) [Source:UniProtKB/TrEMBL;Acc:C0SV32]
chr1	28312613	28312902	290	*	647	AT1G75440	28313487	28315122	+	upstream	-874	585	NearestLocation	843880	UBC16	Probable ubiquitin-conjugating enzyme E2 16 [Source:UniProtKB/Swiss-Prot;Acc:Q9FWT2]
chr1	28320324	28320582	259	*	648	AT1G75450	28314458	28318375	-	upstream	-1949	1949	NearestLocation	843881	CKX5	Cytokinin dehydrogenase 5 [Source:UniProtKB/Swiss-Prot;Acc:Q67YU0]
chr1	28354194	28354477	284	*	649	AT1G75520	28351562	28353495	-	upstream	-699	699	NearestLocation	843888	SRS5	Protein SHI RELATED SEQUENCE 5 [Source:UniProtKB/Swiss-Prot;Acc:Q9LQZ5]
chr1	28357142	28357423	282	*	650	AT1G75530	28359309	28361815	+	upstream	-2167	1886	NearestLocation	843889		Forkhead-associated (FHA) domain-containing protein [Source:UniProtKB/TrEMBL;Acc:F4HZ48]
chr1	28358243	28358634	392	*	651	AT1G75530	28359309	28361815	+	upstream	-1066	675	NearestLocation	843889		Forkhead-associated (FHA) domain-containing protein [Source:UniProtKB/TrEMBL;Acc:F4HZ48]
chr1	28373982	28374188	207	*	652	AT1G75570	28373489	28373561	-	upstream	-421	421	NearestLocation	NA		pre-tRNA [Source:TAIR;Acc:AT1G75570]
chr1	28374830	28375039	210	*	653	AT1G75570	28373489	28373561	-	upstream	-1269	1269	NearestLocation	NA		pre-tRNA [Source:TAIR;Acc:AT1G75570]
chr1	28375831	28376288	458	*	654	AT1G75580	28377461	28378178	+	upstream	-1630	1173	NearestLocation	843893		At1g75580 [Source:UniProtKB/TrEMBL;Acc:Q9LR00]
chr1	28376739	28377584	846	*	655	AT1G75580	28377461	28378178	+	overlapStart	-722	123	NearestLocation	843893		At1g75580 [Source:UniProtKB/TrEMBL;Acc:Q9LR00]
chr1	28378121	28379665	1545	*	656	AT1G75580	28377461	28378178	+	overlapEnd	660	57	NearestLocation	843893		At1g75580 [Source:UniProtKB/TrEMBL;Acc:Q9LR00]
chr1	28402615	28403443	829	*	657	AT1G75630	28400544	28402355	+	downstream	2071	260	NearestLocation	843898	AVA-P4	V-type proton ATPase proteolipid subunit [Source:UniProtKB/TrEMBL;Acc:F4HZ57]
chr1	28430070	28430603	534	*	658	AT1G75710	28428706	28431249	+	inside	1364	646	NearestLocation	843905		C2H2-like zinc finger protein [Source:UniProtKB/TrEMBL;Acc:Q9LR10]
chr1	28439268	28440003	736	*	659	AT1G75730	28435706	28439769	-	overlapStart	501	234	NearestLocation	843907		At1g75730 [Source:UniProtKB/TrEMBL;Acc:A4FVS5]
chr1	28459848	28460479	632	*	660	AT1G75800	28458782	28460854	+	inside	1066	375	NearestLocation	843913		At1g75800/T4O12_2 [Source:UniProtKB/TrEMBL;Acc:Q9LQT4]
chr1	28461279	28461670	392	*	661	AT1G75810	28461664	28462366	+	overlapStart	-385	6	NearestLocation	843914		At1g75810 [Source:UniProtKB/TrEMBL;Acc:Q9LQT3]
chr1	28467212	28467712	501	*	662	AT1G75820	28463462	28466971	-	upstream	-241	241	NearestLocation	843915	CLV1	FLO5 [Source:UniProtKB/TrEMBL;Acc:A0A384L048]
chr1	28469512	28469986	475	*	663	AT1G75830	28472357	28472891	+	upstream	-2845	2371	NearestLocation	843916	LCR67	Defensin-like protein 13 [Source:UniProtKB/Swiss-Prot;Acc:P30224]
chr1	28489623	28489775	153	*	664	AT1G75880	28490443	28492464	+	upstream	-820	668	NearestLocation	843921		GDSL esterase/lipase EXL1 [Source:UniProtKB/Swiss-Prot;Acc:Q94CH8]
chr1	28558168	28558645	478	*	665	AT1G76110	28555042	28557586	-	upstream	-582	582	NearestLocation	843943		High mobility group B protein 9 [Source:UniProtKB/Swiss-Prot;Acc:Q9SGS2]
chr1	28567065	28567398	334	*	666	AT1G76135	28568808	28568928	+	upstream	-1743	1410	NearestLocation	NA	MIR394B	MIR394B; miRNA [Source:TAIR;Acc:AT1G76135]
chr1	28568522	28568606	85	*	667	AT1G76135	28568808	28568928	+	upstream	-286	202	NearestLocation	NA	MIR394B	MIR394B; miRNA [Source:TAIR;Acc:AT1G76135]
chr1	28577725	28577844	120	*	668	AT1G76150	28574740	28577700	-	upstream	-25	25	NearestLocation	843947	ECH2	Enoyl-CoA hydratase 2	peroxisomal [Source:UniProtKB/Swiss-Prot;Acc:Q8VYI3]
chr1	28637073	28637382	310	*	669	AT1G76340	28634955	28636716	-	upstream	-357	357	NearestLocation	843966	GONST3	GDP-mannose transporter GONST3 [Source:UniProtKB/Swiss-Prot;Acc:Q9S845]
chr1	28672690	28672923	234	*	670	AT1G76420	28672029	28673934	-	inside	1244	661	NearestLocation	843975	CUC3	Protein CUP-SHAPED COTYLEDON 3 [Source:UniProtKB/Swiss-Prot;Acc:Q9S851]
chr1	28673682	28674407	726	*	671	AT1G76420	28672029	28673934	-	overlapStart	252	252	NearestLocation	843975	CUC3	Protein CUP-SHAPED COTYLEDON 3 [Source:UniProtKB/Swiss-Prot;Acc:Q9S851]
chr1	28674846	28675147	302	*	672	AT1G76420	28672029	28673934	-	upstream	-912	912	NearestLocation	843975	CUC3	Protein CUP-SHAPED COTYLEDON 3 [Source:UniProtKB/Swiss-Prot;Acc:Q9S851]
chr1	28675312	28676621	1310	*	673	AT1G76420	28672029	28673934	-	upstream	-1378	1378	NearestLocation	843975	CUC3	Protein CUP-SHAPED COTYLEDON 3 [Source:UniProtKB/Swiss-Prot;Acc:Q9S851]
chr1	28701427	28701980	554	*	674	AT1G76500	28705527	28706562	+	upstream	-4100	3547	NearestLocation	843983	SOB3	AT-hook motif nuclear-localized protein 29 [Source:UniProtKB/Swiss-Prot;Acc:Q9C9K7]
chr1	28733041	28733334	294	*	675	AT1G76580	28734234	28738917	+	upstream	-1193	900	NearestLocation	843991		Squamosa promoter-binding protein-like (SBP domain) transcription factor family protein [Source:TAIR;Acc:AT1G76580]
chr1	28753841	28754444	604	*	676	AT1G76620	28756521	28759297	+	upstream	-2680	2077	NearestLocation	843995		At1g76620/F14G6_22 [Source:UniProtKB/TrEMBL;Acc:Q8W4R7]
chr1	28755195	28755271	77	*	677	AT1G76620	28756521	28759297	+	upstream	-1326	1250	NearestLocation	843995		At1g76620/F14G6_22 [Source:UniProtKB/TrEMBL;Acc:Q8W4R7]
chr1	28772075	28772386	312	*	678	AT1G76660	28768879	28771409	-	upstream	-666	666	NearestLocation	843999		Uncharacterized protein At1g76660 [Source:UniProtKB/Swiss-Prot;Acc:Q9SRE5]
chr1	28824445	28824721	277	*	679	AT1G76790	28822186	28823673	-	upstream	-772	772	NearestLocation	844013		Indole glucosinolate O-methyltransferase 5 [Source:UniProtKB/Swiss-Prot;Acc:Q9SRD4]
chr1	28860498	28860895	398	*	680	AT1G76870	28857250	28858407	+	downstream	3248	2091	NearestLocation	844022		Transcription factor [Source:UniProtKB/TrEMBL;Acc:Q9C6K4]
chr1	28862871	28863169	299	*	681	AT1G76880	28865500	28868225	+	upstream	-2629	2331	NearestLocation	844023		Duplicated homeodomain-like superfamily protein [Source:UniProtKB/TrEMBL;Acc:Q9C6K3]
chr1	28863881	28864248	368	*	682	AT1G76880	28865500	28868225	+	upstream	-1619	1252	NearestLocation	844023		Duplicated homeodomain-like superfamily protein [Source:UniProtKB/TrEMBL;Acc:Q9C6K3]
chr1	28865257	28865427	171	*	683	AT1G76880	28865500	28868225	+	upstream	-243	73	NearestLocation	844023		Duplicated homeodomain-like superfamily protein [Source:UniProtKB/TrEMBL;Acc:Q9C6K3]
chr1	28868328	28868617	290	*	684	AT1G76878	28866404	28867969	-	upstream	-359	359	NearestLocation	NA		other RNA [Source:TAIR;Acc:AT1G76878]
chr1	28916747	28917589	843	*	685	AT1G76954	28917866	28918537	-	downstream	1790	277	NearestLocation	3767712		Putative defensin-like protein 280 [Source:UniProtKB/Swiss-Prot;Acc:Q2V4C4]
chr1	28939132	28939374	243	*	686	AT1G77000	28940147	28942623	+	upstream	-1015	773	NearestLocation	844036	SKP2B;ATSKP2;2	F-box protein SKP2B [Source:UniProtKB/Swiss-Prot;Acc:O49286]
chr1	28968443	28968631	189	*	687	AT1G77100	28965772	28967066	-	upstream	-1377	1377	NearestLocation	844045		Peroxidase 13 [Source:UniProtKB/Swiss-Prot;Acc:O49293]
chr1	28969177	28969260	84	*	688	AT1G77110	28970802	28974603	+	upstream	-1625	1542	NearestLocation	844046	PIN6	Auxin efflux carrier component [Source:UniProtKB/TrEMBL;Acc:A0A178W8W8]
chr1	29017967	29018481	515	*	689	AT1G77230	29016120	29019768	+	inside	1847	1287	Overlapping	844059		At1g77230 [Source:UniProtKB/TrEMBL;Acc:Q8VZL0]
chr1	29017967	29018481	515	*	689	AT1G77240	29017958	29019789	-	inside	1822	9	NearestLocation	844060		AAE2 [Source:UniProtKB/TrEMBL;Acc:A0A178WCK9]
chr1	29162263	29162478	216	*	690	AT1G77600	29152748	29162448	-	overlapStart	185	30	NearestLocation	844095		ARM repeat superfamily protein [Source:UniProtKB/TrEMBL;Acc:F4I737]
chr1	29185734	29185978	245	*	691	AT1G77660	29185899	29187825	-	overlapEnd	2091	79	NearestLocation	844102		Histone H3 K4-specific methyltransferase SET7/9 family protein [Source:UniProtKB/TrEMBL;Acc:Q9CAP2]
chr1	29216370	29217628	1259	*	692	AT1G77730	29214445	29215564	+	downstream	1925	806	NearestLocation	844109		Pleckstrin homology (PH) domain superfamily protein [Source:UniProtKB/TrEMBL;Acc:Q9CA21]
chr1	29224566	29224816	251	*	693	AT1G77746	29227915	29228088	+	upstream	-3349	3099	NearestLocation	NA	NA	NA
chr1	29225653	29226229	577	*	694	AT1G77746	29227915	29228088	+	upstream	-2262	1686	NearestLocation	NA	NA	NA
chr1	29243466	29243759	294	*	695	AT1G77765	29245050	29246281	+	upstream	-1584	1291	NearestLocation	844113		unknown protein; Ha. [Source:TAIR;Acc:AT1G77765]
chr1	29276741	29277010	270	*	696	AT1G77855	29277166	29278518	-	downstream	1777	156	NearestLocation	844121		unknown protein; BEST Arabidopsis thaliana protein match is: unknown protein (TAIR:AT1G22030.1); Ha. [Source:TAIR;Acc:AT1G77855]
chr1	29362806	29362989	184	*	697	AT1G78080	29364249	29366073	+	upstream	-1443	1260	NearestLocation	844143	RAP2.4	Ethylene-responsive transcription factor RAP2-4 [Source:UniProtKB/Swiss-Prot;Acc:Q8H1E4]
chr1	29367058	29367423	366	*	698	AT1G78080	29364249	29366073	+	downstream	2809	985	NearestLocation	844143	RAP2.4	Ethylene-responsive transcription factor RAP2-4 [Source:UniProtKB/Swiss-Prot;Acc:Q8H1E4]
chr1	29385551	29386230	680	*	699	AT1G78100	29387795	29389112	+	upstream	-2244	1565	NearestLocation	844146		AUF1 [Source:UniProtKB/TrEMBL;Acc:A0A178VZX8]
chr1	29399181	29399573	393	*	700	AT1G78130	29400140	29401902	+	upstream	-959	567	NearestLocation	844149	UNE2	At1g78130 [Source:UniProtKB/TrEMBL;Acc:Q9C9R9]
chr1	29406708	29407084	377	*	701	AT1G78150	29404648	29406752	+	overlapEnd	2060	44	Overlapping	844151		unknown protein; BEST Arabidopsis thaliana protein match is: unknown protein (TAIR:AT1G35780.1); Ha. [Source:TAIR;Acc:AT1G78150]
chr1	29406708	29407084	377	*	701	AT1G78160	29407900	29410184	+	upstream	-1192	816	NearestLocation	844152	APUM7	pumilio 7 [Source:TAIR;Acc:AT1G78160]
chr1	29413081	29413879	799	*	702	AT1G78170	29414059	29415094	+	upstream	-978	180	NearestLocation	844153		E3 ubiquitin-protein ligase [Source:UniProtKB/TrEMBL;Acc:Q84JP5]
chr1	29415044	29415286	243	*	703	AT1G78170	29414059	29415094	+	overlapEnd	985	50	Overlapping	844153		E3 ubiquitin-protein ligase [Source:UniProtKB/TrEMBL;Acc:Q84JP5]
chr1	29415044	29415286	243	*	703	AT1G78172	29415530	29415921	+	upstream	-486	244	NearestLocation	6241302		unknown protein; FUNCTIONS IN: molecular_function unknown; INVOLVED IN: biological_process unknown; LOCATED IN: cellular_component unknown; Ha. [Source:TAIR;Acc:AT1G78172]
chr1	29438670	29439623	954	*	704	AT1G78240	29432829	29436571	-	upstream	-2099	2099	NearestLocation	844160	TSD2	Probable pectin methyltransferase QUA2 [Source:UniProtKB/Swiss-Prot;Acc:Q9C9Q8]
chr1	29439905	29440240	336	*	705	AT1G78240	29432829	29436571	-	upstream	-3334	3334	NearestLocation	844160	TSD2	Probable pectin methyltransferase QUA2 [Source:UniProtKB/Swiss-Prot;Acc:Q9C9Q8]
chr1	29440761	29441151	391	*	706	AT1G78250	29443973	29444010	-	downstream	3249	2822	NearestLocation	NA		pre-tRNA [Source:TAIR;Acc:AT1G78250]
chr1	29449629	29450228	600	*	707	AT1G78260	29446985	29450515	+	inside	2644	287	Overlapping	844161		At1g78260 [Source:UniProtKB/TrEMBL;Acc:Q8LF90]
chr1	29449629	29450228	600	*	707	AT1G78265	29450772	29452378	+	upstream	-1143	544	NearestLocation	NA		other RNA [Source:TAIR;Acc:AT1G78265]
chr1	29488204	29488841	638	*	708	AT1G78380	29486413	29487906	-	upstream	-298	298	NearestLocation	844174	ATGSTU19	GSTU19 [Source:UniProtKB/TrEMBL;Acc:A0A178W4K6]
chr1	29515741	29515772	32	*	709	AT1G78450	29516989	29517933	-	downstream	2192	1217	NearestLocation	844181		F3F9.4 [Source:UniProtKB/TrEMBL;Acc:Q9SYN6]
chr1	29572343	29573131	789	*	710	AT1G78610	29569030	29572126	-	upstream	-217	217	NearestLocation	844197	MSL6	Mechanosensitive ion channel protein 6 [Source:UniProtKB/Swiss-Prot;Acc:Q9SYM1]
chr1	29572343	29573131	789	*	710	AT1G78620	29572871	29575794	-	overlapEnd	3451	260	Overlapping	844198		Uncharacterized transmembrane protein [Source:UniProtKB/TrEMBL;Acc:F4IBS8]
chr1	29600173	29600821	649	*	711	AT1G78700	29599349	29601682	+	inside	824	824	Overlapping	844206	BEH4	BES1/BZR1 homolog protein 4 [Source:UniProtKB/Swiss-Prot;Acc:Q9ZV88]
chr1	29600173	29600821	649	*	711	AT1G78710	29601253	29604557	+	upstream	-1080	432	NearestLocation	844207	TBL42	Protein trichome birefringence-like 42 [Source:UniProtKB/Swiss-Prot;Acc:Q9ZV89]
chr1	29644022	29644556	535	*	712	AT1G78850	29641926	29643431	-	upstream	-591	591	NearestLocation	844222		EP1-like glycoprotein 3 [Source:UniProtKB/Swiss-Prot;Acc:Q9ZVA4]
chr1	29649756	29650092	337	*	713	AT1G78865	29647738	29649951	-	overlapStart	195	141	NearestLocation	NA
chr1	29743260	29744820	1561	*	714	AT1G79060	29741748	29743600	+	overlapEnd	1512	340	Overlapping	844247		At1g79060 [Source:UniProtKB/TrEMBL;Acc:O64545]
chr1	29743260	29744820	1561	*	714	AT1G79070	29744670	29745815	-	overlapEnd	2555	150	NearestLocation	844248		SNARE-associated protein-like protein [Source:UniProtKB/TrEMBL;Acc:Q8GXI5]
chr1	29755585	29756256	672	*	715	AT1G79100	29753648	29754388	+	downstream	1937	1197	NearestLocation	844251		arginine/serine-rich protein-related [Source:TAIR;Acc:AT1G79100]
chr1	29759047	29759416	370	*	716	AT1G79110	29759157	29760704	+	overlapStart	-110	110	NearestLocation	844252		Probable BOI-related E3 ubiquitin-protein ligase 2 [Source:UniProtKB/Swiss-Prot;Acc:F4IDI6]
chr1	29760885	29761321	437	*	717	AT1G79110	29759157	29760704	+	downstream	1728	181	NearestLocation	844252		Probable BOI-related E3 ubiquitin-protein ligase 2 [Source:UniProtKB/Swiss-Prot;Acc:F4IDI6]
chr1	29762483	29763007	525	*	718	AT1G79110	29759157	29760704	+	downstream	3326	1779	NearestLocation	844252		Probable BOI-related E3 ubiquitin-protein ligase 2 [Source:UniProtKB/Swiss-Prot;Acc:F4IDI6]
chr1	29763525	29764077	553	*	719	AT1G79110	29759157	29760704	+	downstream	4368	2821	NearestLocation	844252		Probable BOI-related E3 ubiquitin-protein ligase 2 [Source:UniProtKB/Swiss-Prot;Acc:F4IDI6]
chr1	29764238	29765955	1718	*	720	AT1G79120	29764089	29768789	-	inside	4551	149	NearestLocation	844253		Ubiquitin carboxyl-terminal hydrolase family protein [Source:UniProtKB/TrEMBL;Acc:O64539]
chr1	29870388	29870714	327	*	721	AT1G79420	29871458	29874315	+	upstream	-1070	744	NearestLocation	844280		At1g79420/T8K14_16 [Source:UniProtKB/TrEMBL;Acc:Q940T0]
chr1	29872717	29873600	884	*	722	AT1G79420	29871458	29874315	+	inside	1259	715	NearestLocation	844280		At1g79420/T8K14_16 [Source:UniProtKB/TrEMBL;Acc:Q940T0]
chr1	30034518	30034934	417	*	723	AT1G79830	30027670	30033901	-	upstream	-617	617	NearestLocation	844322	GC5	Golgin Putative 5 [Source:UniProtKB/TrEMBL;Acc:F4HQB9]
chr1	30132953	30133095	143	*	724	AT1G80100	30133726	30134735	+	upstream	-773	631	NearestLocation	844350	AHP6	histidine phosphotransfer protein 6 [Source:TAIR;Acc:AT1G80100]
chr1	30186763	30187981	1219	*	725	AT1G80280	30183541	30186586	-	upstream	-177	177	NearestLocation	844368		Alpha/beta-Hydrolases superfamily protein [Source:UniProtKB/TrEMBL;Acc:Q9C976]
chr1	30213121	30213272	152	*	726	AT1G80370	30213705	30216861	+	upstream	-584	433	NearestLocation	844377	CYCA2;4	Cyclin-A2-4 [Source:UniProtKB/Swiss-Prot;Acc:Q9C968]
chr1	30222695	30222915	221	*	727	AT1G80390	30221780	30222702	-	overlapStart	7	7	NearestLocation	844379	IAA15	indole-3-acetic acid inducible 15 [Source:TAIR;Acc:AT1G80390]
chr1	30243240	30243916	677	*	728	AT1G80450	30243930	30244783	-	downstream	1543	14	NearestLocation	844384		VQ motif-containing protein 11 [Source:UniProtKB/Swiss-Prot;Acc:Q9M8L3]
chr1	30267311	30267674	364	*	729	AT1G80490	30260903	30267038	-	upstream	-273	273	NearestLocation	844388	TPR1	Topless-related protein 1 [Source:UniProtKB/Swiss-Prot;Acc:Q0WV90]
chr1	30280808	30281340	533	*	730	AT1G80530	30277952	30280324	-	upstream	-484	484	NearestLocation	844392		Major facilitator superfamily protein [Source:UniProtKB/TrEMBL;Acc:Q9M8M1]
chr1	30302931	30303210	280	*	731	AT1G80610	30300733	30304033	-	inside	1102	823	NearestLocation	844400		At1g80610/T21F11_6 [Source:UniProtKB/TrEMBL;Acc:Q8VYI7]
chr1	30310941	30311216	276	*	732	AT1G80630	30308696	30310656	-	upstream	-285	285	NearestLocation	844402		At1g80630 [Source:UniProtKB/TrEMBL;Acc:Q9M8N0]
chr1	30409774	30410348	575	*	733	AT1G80930	30405432	30409710	-	upstream	-64	64	NearestLocation	844433		At1g80930/F23A5_23 [Source:UniProtKB/TrEMBL;Acc:Q9SAG7]
chr2	121718	123136	1419	*	734	AT2G01210	119441	121846	-	overlapStart	128	128	NearestLocation	814649		Receptor protein kinase-like protein ZAR1 [Source:UniProtKB/Swiss-Prot;Acc:Q9ZU46]
chr2	180296	180500	205	*	735	AT2G01420	180105	183328	-	inside	3032	191	NearestLocation	814670	PIN4	Auxin efflux carrier component [Source:UniProtKB/TrEMBL;Acc:A0A178VZS2]
chr2	202832	203191	360	*	736	AT2G01450	199511	203126	-	overlapStart	294	65	NearestLocation	814673	ATMPK17	Mitogen-activated protein kinase 17 [Source:UniProtKB/Swiss-Prot;Acc:Q84M93]
chr2	229832	230369	538	*	737	AT2G01505	228745	229237	-	upstream	-595	595	NearestLocation	28717514	CLE16	CLAVATA3/ESR (CLE)-related protein 16 [Source:UniProtKB/Swiss-Prot;Acc:Q8S8M2]
chr2	257437	258301	865	*	738	AT2G01570	255249	257550	-	overlapStart	113	113	NearestLocation	814686	RGA1	DELLA protein RGA [Source:UniProtKB/Swiss-Prot;Acc:Q9SLH3]
chr2	258816	259391	576	*	739	AT2G01570	255249	257550	-	upstream	-1266	1266	NearestLocation	814686	RGA1	DELLA protein RGA [Source:UniProtKB/Swiss-Prot;Acc:Q9SLH3]
chr2	261297	261603	307	*	740	AT2G01570	255249	257550	-	upstream	-3747	3747	NearestLocation	814686	RGA1	DELLA protein RGA [Source:UniProtKB/Swiss-Prot;Acc:Q9SLH3]
chr2	261857	262072	216	*	741	AT2G01580	265044	265905	-	downstream	4048	2972	NearestLocation	814687		At2g01580 [Source:UniProtKB/TrEMBL;Acc:Q9ZVE8]
chr2	262744	263059	316	*	742	AT2G01580	265044	265905	-	downstream	3161	1985	NearestLocation	814687		At2g01580 [Source:UniProtKB/TrEMBL;Acc:Q9ZVE8]
chr2	383273	383574	302	*	743	AT2G01850	385199	387344	+	upstream	-1926	1625	NearestLocation	814716	EXGT-A3	Probable xyloglucan endotransglucosylase/hydrolase protein 27 [Source:UniProtKB/Swiss-Prot;Acc:Q8LDS2]
chr2	432223	432432	210	*	744	AT2G01940	432275	435077	+	overlapStart	-52	52	NearestLocation	814725	SGR5	C2H2-like zinc finger protein [Source:TAIR;Acc:AT2G01940]
chr2	433665	433893	229	*	745	AT2G01940	432275	435077	+	inside	1390	1184	NearestLocation	814725	SGR5	C2H2-like zinc finger protein [Source:TAIR;Acc:AT2G01940]
chr2	435380	437097	1718	*	746	AT2G01940	432275	435077	+	downstream	3105	303	NearestLocation	814725	SGR5	C2H2-like zinc finger protein [Source:TAIR;Acc:AT2G01940]
chr2	438896	439466	571	*	747	AT2G01950	440636	444276	-	downstream	5380	1170	NearestLocation	814726	VH1	Leucine-rich repeat receptor-like protein kinase (Fragment) [Source:UniProtKB/TrEMBL;Acc:C0LGJ7]
chr2	449200	449492	293	*	748	AT2G01960	450379	451910	+	upstream	-1179	887	NearestLocation	814727	TET14	Tetraspanin-14 [Source:UniProtKB/Swiss-Prot;Acc:Q58G33]
chr2	468223	468551	329	*	749	AT2G01990	465001	466724	-	upstream	-1499	1499	NearestLocation	814730		unknown protein; BEST Arabidopsis thaliana protein match is: unknown protein (TAIR:AT1G14630.1); Ha. [Source:TAIR;Acc:AT2G01990]
chr2	506291	507920	1630	*	750	AT2G02070	505487	509425	+	inside	804	804	NearestLocation	814738	AtIDD5	Protein indeterminate-domain 5	chloroplastic [Source:UniProtKB/Swiss-Prot;Acc:Q9ZUL3]
chr2	509640	509977	338	*	751	AT2G02070	505487	509425	+	downstream	4153	215	NearestLocation	814738	AtIDD5	Protein indeterminate-domain 5	chloroplastic [Source:UniProtKB/Swiss-Prot;Acc:Q9ZUL3]
chr2	519249	520318	1070	*	752	AT2G02080	518159	521707	-	inside	2458	1090	NearestLocation	814739	AtIDD4	Protein indeterminate-domain 4	chloroplastic [Source:UniProtKB/Swiss-Prot;Acc:Q8GYC1]
chr2	681392	681508	117	*	753	AT2G02540	683647	685309	+	upstream	-2255	2139	NearestLocation	814784	ATHB21	Zinc-finger homeodomain protein 3 [Source:UniProtKB/Swiss-Prot;Acc:O64722]
chr2	683379	683868	490	*	754	AT2G02540	683647	685309	+	overlapStart	-268	221	NearestLocation	814784	ATHB21	Zinc-finger homeodomain protein 3 [Source:UniProtKB/Swiss-Prot;Acc:O64722]
chr2	685159	686225	1067	*	755	AT2G02540	683647	685309	+	overlapEnd	1512	150	Overlapping	814784	ATHB21	Zinc-finger homeodomain protein 3 [Source:UniProtKB/Swiss-Prot;Acc:O64722]
chr2	685159	686225	1067	*	755	AT2G02550	687384	688764	+	upstream	-2225	1159	NearestLocation	814785		PIN domain-like family protein [Source:UniProtKB/TrEMBL;Acc:F4IR78]
chr2	742586	743032	447	*	756	AT2G02670	742358	743302	+	inside	228	228	NearestLocation	NA	NA	NA
chr2	761814	761910	97	*	757	AT2G02710	758693	761013	-	upstream	-801	801	NearestLocation	814800	PLP	Protein TWIN LOV 1 [Source:UniProtKB/Swiss-Prot;Acc:O64511]
chr2	832364	832758	395	*	758	AT2G02860	828352	832455	-	overlapStart	91	91	NearestLocation	814817	SUT2	Sucrose transport protein SUC3 [Source:UniProtKB/Swiss-Prot;Acc:O80605]
chr2	908822	909387	566	*	759	AT2G03070	905619	909070	+	overlapEnd	3203	248	Overlapping	814836	MED8	Mediator of RNA polymerase II transcription subunit 8 [Source:UniProtKB/Swiss-Prot;Acc:Q4V3C1]
chr2	908822	909387	566	*	759	AT2G03080	911692	914049	+	upstream	-2870	2305	NearestLocation	NA	NA	NA
chr2	915510	915937	428	*	760	AT2G03090	916854	918643	-	downstream	3133	917	NearestLocation	814838	ATEXPA15	Expansin-A15 [Source:UniProtKB/Swiss-Prot;Acc:O80622]
chr2	918481	919357	877	*	761	AT2G03090	916854	918643	-	overlapStart	162	162	NearestLocation	814838	ATEXPA15	Expansin-A15 [Source:UniProtKB/Swiss-Prot;Acc:O80622]
chr2	920219	920789	571	*	762	AT2G03090	916854	918643	-	upstream	-1576	1576	NearestLocation	814838	ATEXPA15	Expansin-A15 [Source:UniProtKB/Swiss-Prot;Acc:O80622]
chr2	977345	977790	446	*	763	AT2G03240	973413	977337	-	upstream	-8	8	NearestLocation	814853		Phosphate transporter PHO1 homolog 5 [Source:UniProtKB/Swiss-Prot;Acc:Q6R8G5]
chr2	1076673	1077013	341	*	764	AT2G03550	1077036	1078083	+	upstream	-363	23	NearestLocation	814884		Probable carboxylesterase 7 [Source:UniProtKB/Swiss-Prot;Acc:Q9ZQ91]
chr2	1125241	1125369	129	*	765	AT2G03700	1123390	1123461	-	upstream	-1780	1780	NearestLocation	NA		pre-tRNA [Source:TAIR;Acc:AT2G03700]
chr2	1128239	1128868	630	*	766	AT2G03710	1129268	1131838	+	upstream	-1029	400	NearestLocation	814898	2020-09-04	Agamous-like MADS-box protein AGL3 [Source:UniProtKB/Swiss-Prot;Acc:P29383]
chr2	1136612	1136949	338	*	767	AT2G03730	1137611	1140186	-	downstream	3574	662	NearestLocation	814900	ACR5	ACT domain-containing protein ACR5 [Source:UniProtKB/Swiss-Prot;Acc:Q9ZPQ8]
chr2	1256324	1256903	580	*	768	AT2G03972	1255248	1256445	-	overlapStart	121	121	NearestLocation	NA	NA	NA
chr2	1497687	1498438	752	*	769	AT2G04300	1493009	1497016	+	downstream	4678	671	NearestLocation	814968		Putative leucine-rich repeat receptor-like serine/threonine-protein kinase At2g04300 [Source:UniProtKB/Swiss-Prot;Acc:Q9SI06]
chr2	1521051	1521125	75	*	770	AT2G04360	1519393	1521056	-	overlapStart	5	5	NearestLocation	814975		unknown protein; FUNCTIONS IN: molecular_function unknown; LOCATED IN: chloroplast; EXPRESSED IN: 22 plant structures; EXPRESSED DURING: 13 growth stages; Ha. [Source:TAIR;Acc:AT2G04360]
chr2	2141009	2141921	913	*	771	AT2G05710	2141399	2146678	+	overlapStart	-390	390	NearestLocation	815120	ACO3	Aconitate hydratase 3	mitochondrial [Source:UniProtKB/Swiss-Prot;Acc:Q9SIB9]
chr2	2198210	2198635	426	*	772	AT2G05786	2198271	2198405	-	includeFeature	195	61	NearestLocation	6241186		unknown protein; Ha. [Source:TAIR;Acc:AT2G05786]
chr2	2264297	2264547	251	*	773	AT2G05914	2263151	2264542	-	overlapStart	245	5	NearestLocation	NA		Potential natural antisense gene	locus overlaps with AT2G05915 [Source:TAIR;Acc:AT2G05914]
chr2	2424961	2425251	291	*	774	AT2G06200	2426271	2427323	+	upstream	-1310	1020	NearestLocation	815176	AtGRF6	growth-regulating factor 6 [Source:TAIR;Acc:AT2G06200]
chr2	2427630	2428169	540	*	775	AT2G06200	2426271	2427323	+	downstream	1359	307	NearestLocation	815176	AtGRF6	growth-regulating factor 6 [Source:TAIR;Acc:AT2G06200]
chr2	2475343	2475677	335	*	776	AT2G06290	2475752	2484523	+	upstream	-409	75	NearestLocation	NA	NA	NA
chr2	2584904	2585445	542	*	777	AT2G06510	2585018	2587686	+	overlapStart	-114	114	NearestLocation	815209	ATRPA1A	Replication protein A 70 kDa DNA-binding subunit A [Source:UniProtKB/Swiss-Prot;Acc:Q9SKI4]
chr2	3698331	3698890	560	*	778	AT2G09838	3703304	3703492	-	downstream	5161	4414	NearestLocation	6240941		unknown protein; LOCATED IN: mitochondrion; Ha. [Source:TAIR;Acc:AT2G09838]
chr2	3699133	3699291	159	*	779	AT2G09838	3703304	3703492	-	downstream	4359	4013	NearestLocation	6240941		unknown protein; LOCATED IN: mitochondrion; Ha. [Source:TAIR;Acc:AT2G09838]
chr2	4077767	4078270	504	*	780	AT2G10535	4082851	4083168	+	upstream	-5084	4581	NearestLocation	3768681	LCR29	Putative defensin-like protein 131 [Source:UniProtKB/Swiss-Prot;Acc:P82744]
chr2	4142375	4142973	599	*	781	AT2G10606	4142323	4142473	-	overlapStart	98	52	NearestLocation	NA	MIR396A	MIR396A; miRNA [Source:TAIR;Acc:AT2G10606]
chr2	4305339	4306119	781	*	782	AT2G10931	4304947	4305887	-	overlapStart	548	232	NearestLocation	6240675		Putative uncharacterized protein [Source:UniProtKB/TrEMBL;Acc:Q1PF83]
chr2	5708888	5709198	311	*	783	AT2G13690	5706507	5708957	-	overlapStart	69	69	NearestLocation	815853		BTB/POZ domain-containing protein At2g13690 [Source:UniProtKB/Swiss-Prot;Acc:Q9SKH2]
chr2	5834336	5834693	358	*	784	AT2G13900	5833044	5835209	+	inside	1292	516	NearestLocation	815874		Cysteine/Histidine-rich C1 domain family protein [Source:UniProtKB/TrEMBL;Acc:Q8S8J8]
chr2	6018082	6018633	552	*	785	AT2G14210	6018558	6023863	+	overlapStart	-476	75	NearestLocation	815907	ANR1	AGAMOUS-like 44 [Source:TAIR;Acc:AT2G14210]
chr2	6287212	6288097	886	*	786	AT2G14692	6287640	6287771	+	includeFeature	-428	326	NearestLocation	28718269		unknown protein; Ha. [Source:TAIR;Acc:AT2G14692]
chr2	6400285	6400513	229	*	787	AT2G14890	6399621	6401059	+	inside	664	546	NearestLocation	815978	AGP9	AGP9 [Source:UniProtKB/TrEMBL;Acc:A0A178VSX2]
chr2	6433263	6433481	219	*	788	AT2G14935	6431471	6431826	+	downstream	1792	1437	NearestLocation	3768117	LCR40	Putative defensin-like protein 186 [Source:UniProtKB/Swiss-Prot;Acc:P82755]
chr2	6539687	6540158	472	*	789	AT2G15090	6542256	6543947	+	upstream	-2569	2098	NearestLocation	815998	KCS8	3-ketoacyl-CoA synthase 8 [Source:UniProtKB/Swiss-Prot;Acc:Q4V3C9]
chr2	6540656	6540837	182	*	790	AT2G15090	6542256	6543947	+	upstream	-1600	1419	NearestLocation	815998	KCS8	3-ketoacyl-CoA synthase 8 [Source:UniProtKB/Swiss-Prot;Acc:Q4V3C9]
chr2	6541654	6541735	82	*	791	AT2G15090	6542256	6543947	+	upstream	-602	521	NearestLocation	815998	KCS8	3-ketoacyl-CoA synthase 8 [Source:UniProtKB/Swiss-Prot;Acc:Q4V3C9]
chr2	6543722	6544149	428	*	792	AT2G15090	6542256	6543947	+	overlapEnd	1466	202	NearestLocation	815998	KCS8	3-ketoacyl-CoA synthase 8 [Source:UniProtKB/Swiss-Prot;Acc:Q4V3C9]
chr2	6741429	6741611	183	*	793	AT2G15440	6743613	6744830	-	downstream	3401	2002	NearestLocation	816036		At2g15440 [Source:UniProtKB/TrEMBL;Acc:Q9SJN8]
chr2	6836351	6836449	99	*	794	AT2G15695	6833880	6836434	-	overlapStart	83	15	NearestLocation	816063		At2g15695 [Source:UniProtKB/TrEMBL;Acc:Q8S8H8]
chr2	6849100	6849872	773	*	795	AT2G15730	6849555	6852143	+	overlapStart	-455	317	NearestLocation	816067		At2g15730 [Source:UniProtKB/TrEMBL;Acc:Q6NM29]
chr2	6892710	6893348	639	*	796	AT2G15830	6894118	6894551	+	upstream	-1408	770	NearestLocation	816079		At2g15830 [Source:UniProtKB/TrEMBL;Acc:Q9XIL6]
chr2	7125892	7126047	156	*	797	AT2G16430	7120419	7122832	-	upstream	-3060	3060	NearestLocation	816141	PAP10	Purple acid phosphatase [Source:UniProtKB/TrEMBL;Acc:A0A178VZQ7]
chr2	7303413	7303820	408	*	798	AT2G16850	7301581	7303437	+	overlapEnd	1832	24	NearestLocation	816186	PIP3B	Probable aquaporin PIP2-8 [Source:UniProtKB/Swiss-Prot;Acc:Q9ZVX8]
chr2	7641177	7641482	306	*	799	AT2G17556	7640673	7640771	-	upstream	-406	406	NearestLocation	NA	NA	NA
chr2	7718978	7719277	300	*	800	AT2G17770	7723103	7724323	+	upstream	-4125	3826	NearestLocation	NA	BZIP27;ATBZIP27	basic region/leucine zipper motif 27 [Source:TAIR;Acc:AT2G17770]
chr2	7806472	7807199	728	*	801	AT2G17950	7808871	7810795	-	downstream	4323	1672	NearestLocation	816305	WUS	Protein WUSCHEL [Source:UniProtKB/Swiss-Prot;Acc:Q9SB92]
chr2	7934428	7935010	583	*	802	AT2G18230	7931923	7934329	-	upstream	-99	99	NearestLocation	816338	AtPPa2	PPa2 [Source:UniProtKB/TrEMBL;Acc:A0A178VY12]
chr2	8021502	8021748	247	*	803	AT2G18490	8020668	8021423	+	downstream	834	79	NearestLocation	816364		C2H2-like zinc finger protein [Source:UniProtKB/TrEMBL;Acc:Q1PF47]
chr2	8030753	8031595	843	*	804	AT2G18510	8031182	8033619	-	overlapEnd	2866	413	NearestLocation	816366	emb2444	Emb2444 [Source:UniProtKB/TrEMBL;Acc:A0A178VZK5]
chr2	8117747	8118094	348	*	805	AT2G18730	8118830	8121925	+	upstream	-1083	736	NearestLocation	816388	ATDGK3	Diacylglycerol kinase 3 [Source:UniProtKB/Swiss-Prot;Acc:Q8VZG1]
chr2	8169291	8169584	294	*	806	AT2G18876	8169546	8172523	+	overlapStart	-255	38	NearestLocation	816403		Afadin/alpha-actinin-binding protein [Source:UniProtKB/TrEMBL;Acc:Q8GW47]
chr2	8215863	8216478	616	*	807	AT2G18960	8221631	8227622	+	upstream	-5768	5153	NearestLocation	816413	AHA1	Plasma membrane ATPase [Source:UniProtKB/TrEMBL;Acc:A0A178VSN5]
chr2	8269143	8269662	520	*	808	AT2G19090	8265178	8267879	-	upstream	-1264	1264	NearestLocation	816426		Protein of unknown function (DUF630 and DUF632) [Source:TAIR;Acc:AT2G19090]
chr2	8279356	8279936	581	*	809	AT2G19110	8278881	8286445	+	inside	475	475	NearestLocation	816428	HMA4	Putative cadmium/zinc-transporting ATPase HMA4 [Source:UniProtKB/Swiss-Prot;Acc:O64474]
chr2	8349509	8350143	635	*	810	AT2G19230	8343452	8348431	-	upstream	-1078	1078	NearestLocation	816440		Leucine-rich repeat transmembrane protein kinase protein [Source:TAIR;Acc:AT2G19230]
chr2	8349509	8350143	635	*	810	AT2G19240	8349048	8352562	-	inside	3053	461	Overlapping	816441		Ypt/Rab-GAP domain of gyp1p superfamily protein [Source:TAIR;Acc:AT2G19240]
chr2	8430310	8430770	461	*	811	AT2G19460	8431482	8432105	+	upstream	-1172	712	NearestLocation	816465		Protein of unknown function (DUF3511) [Source:TAIR;Acc:AT2G19460]
chr2	8475011	8475252	242	*	812	AT2G19580	8472134	8475153	-	overlapStart	142	99	NearestLocation	816477	TET2	Tetraspanin-2 [Source:UniProtKB/Swiss-Prot;Acc:Q9ZUN5]
chr2	8475011	8475252	242	*	812	AT2G19582	8474446	8475221	+	overlapEnd	565	31	Overlapping	NA		other RNA [Source:TAIR;Acc:AT2G19582]
chr2	8488499	8489161	663	*	813	AT2G19620	8485991	8488720	-	overlapStart	221	221	NearestLocation	816481	NDL3	Protein NDL3 [Source:UniProtKB/Swiss-Prot;Acc:Q9ZUN1]
chr2	8524175	8524256	82	*	814	AT2G19780	8522678	8525093	-	inside	918	837	NearestLocation	816497		Leucine-rich repeat (LRR) family protein [Source:UniProtKB/TrEMBL;Acc:O82202]
chr2	8567329	8567561	233	*	815	AT2G19840	8562495	8566522	-	upstream	-807	807	NearestLocation	NA	NA	NA
chr2	8612751	8612799	49	*	816	AT2G19940	8612926	8616018	+	upstream	-175	127	NearestLocation	816513		oxidoreductases	acting on the aldehyde or oxo group of donors	NAD or NADP as acceptor;copper ion binding [Source:TAIR;Acc:AT2G19940]
chr2	8706680	8707245	566	*	817	AT2G20180	8704024	8706900	-	overlapStart	220	220	NearestLocation	816538	PIL5	Transcription factor PIF1 [Source:UniProtKB/Swiss-Prot;Acc:Q8GZM7]
chr2	8710176	8710765	590	*	818	AT2G20180	8704024	8706900	-	upstream	-3276	3276	NearestLocation	816538	PIL5	Transcription factor PIF1 [Source:UniProtKB/Swiss-Prot;Acc:Q8GZM7]
chr2	8839408	8840019	612	*	819	AT2G20515	8838854	8839700	-	overlapStart	292	292	NearestLocation	816573		At2g20515 [Source:UniProtKB/TrEMBL;Acc:Q8S8D0]
chr2	8880459	8880705	247	*	820	AT2G20610	8877960	8880388	-	upstream	-71	71	NearestLocation	816585	SUR1	S-alkyl-thiohydroximate lyase SUR1 [Source:UniProtKB/Swiss-Prot;Acc:Q9SIV0]
chr2	9037791	9038620	830	*	821	AT2G21060	9036793	9037650	-	upstream	-141	141	NearestLocation	816641	ATGRP2B	GRP2B [Source:UniProtKB/TrEMBL;Acc:A0A178VU21]
chr2	9055392	9055479	88	*	822	AT2G21130	9055398	9056232	-	overlapEnd	840	6	NearestLocation	816648		Peptidyl-prolyl cis-trans isomerase CYP19-2 [Source:UniProtKB/Swiss-Prot;Acc:Q9SKQ0]
chr2	9130445	9130772	328	*	823	AT2G21330	9128147	9130240	-	upstream	-205	205	NearestLocation	816672	FBA1	Fructose-bisphosphate aldolase 1	chloroplastic [Source:UniProtKB/Swiss-Prot;Acc:Q9SJU4]
chr2	9511458	9511857	400	*	824	AT2G22420	9513219	9514535	+	upstream	-1761	1362	NearestLocation	816773		Peroxidase 17 [Source:UniProtKB/Swiss-Prot;Acc:Q9SJZ2]
chr2	9516577	9517610	1034	*	825	AT2G22426	9517017	9517229	+	includeFeature	-440	381	NearestLocation	6241222		unknown protein; Ha. [Source:TAIR;Acc:AT2G22426]
chr2	9520746	9521157	412	*	826	AT2G22426	9517017	9517229	+	downstream	3729	3517	NearestLocation	6241222		unknown protein; Ha. [Source:TAIR;Acc:AT2G22426]
chr2	9521729	9522528	800	*	827	AT2G22426	9517017	9517229	+	downstream	4712	4500	NearestLocation	6241222		unknown protein; Ha. [Source:TAIR;Acc:AT2G22426]
chr2	9522818	9523408	591	*	828	AT2G22430	9526095	9527830	-	downstream	5012	2687	NearestLocation	816775	ATHB6	Homeobox-leucine zipper protein ATHB-6 [Source:UniProtKB/Swiss-Prot;Acc:P46668]
chr2	9550781	9550958	178	*	829	AT2G22482	9549649	9550084	-	upstream	-697	697	NearestLocation	NA
chr2	9577449	9577930	482	*	830	AT2G22530	9572796	9577441	-	upstream	-8	8	NearestLocation	816786		Alkaline-phosphatase-like family protein [Source:UniProtKB/TrEMBL;Acc:F4IJJ8]
chr2	9578415	9578994	580	*	831	AT2G22540	9579874	9583893	+	upstream	-1459	880	NearestLocation	816787	SVP	SVP [Source:UniProtKB/TrEMBL;Acc:A0A384KDB8]
chr2	9579860	9580345	486	*	832	AT2G22540	9579874	9583893	+	overlapStart	-14	14	NearestLocation	816787	SVP	SVP [Source:UniProtKB/TrEMBL;Acc:A0A384KDB8]
chr2	9610561	9610604	44	*	833	AT2G22620	9604772	9610595	-	overlapStart	34	9	NearestLocation	816793		Rhamnogalacturonate lyase family protein [Source:UniProtKB/TrEMBL;Acc:Q9ZQ51]
chr2	9635246	9635542	297	*	834	AT2G22668	9634957	9635113	-	upstream	-133	133	NearestLocation	NA	MIR405A	MIR405A; miRNA [Source:TAIR;Acc:AT2G22668]
chr2	9642398	9643099	702	*	835	AT2G22680	9645313	9647613	+	upstream	-2915	2214	NearestLocation	816799		E3 ubiquitin-protein ligase WAVH1 [Source:UniProtKB/Swiss-Prot;Acc:Q9ZQ46]
chr2	9643595	9644054	460	*	836	AT2G22680	9645313	9647613	+	upstream	-1718	1259	NearestLocation	816799		E3 ubiquitin-protein ligase WAVH1 [Source:UniProtKB/Swiss-Prot;Acc:Q9ZQ46]
chr2	9646611	9647162	552	*	837	AT2G22680	9645313	9647613	+	inside	1298	451	NearestLocation	816799		E3 ubiquitin-protein ligase WAVH1 [Source:UniProtKB/Swiss-Prot;Acc:Q9ZQ46]
chr2	9907820	9908415	596	*	838	AT2G23290	9904787	9905920	-	upstream	-1900	1900	NearestLocation	816861	AtMYB70	At2g23280 [Source:UniProtKB/TrEMBL;Acc:O22179]
chr2	9908725	9909106	382	*	839	AT2G23290	9904787	9905920	-	upstream	-2805	2805	NearestLocation	816861	AtMYB70	At2g23280 [Source:UniProtKB/TrEMBL;Acc:O22179]
chr2	9914307	9914459	153	*	840	AT2G23300	9914608	9917130	+	upstream	-301	149	NearestLocation	816862		Leucine-rich repeat protein kinase family protein [Source:UniProtKB/TrEMBL;Acc:O22178]
chr2	9917398	9917883	486	*	841	AT2G23310	9917520	9919258	+	overlapStart	-122	122	NearestLocation	816863	ATRER1C1	Protein RER1C [Source:UniProtKB/Swiss-Prot;Acc:Q9ZWI7]
chr2	9922021	9922388	368	*	842	AT2G23320	9924933	9926372	+	upstream	-2912	2545	NearestLocation	816864	WRKY15	Probable WRKY transcription factor 15 [Source:UniProtKB/Swiss-Prot;Acc:O22176]
chr2	9955225	9955351	127	*	843	AT2G23370	9952867	9955091	-	upstream	-134	134	NearestLocation	816869		Cyclin delta-3 [Source:UniProtKB/TrEMBL;Acc:Q8RWU1]
chr2	9976736	9976913	178	*	844	AT2G23430	9976746	9978021	-	overlapEnd	1285	10	NearestLocation	816875	ICK1	Cyclin-dependent kinase inhibitor 1 [Source:UniProtKB/Swiss-Prot;Acc:Q67Y93]
chr2	9995268	9995435	168	*	845	AT2G23460	9995478	9999122	+	upstream	-210	43	NearestLocation	816878	XLG1	Extra-large guanine nucleotide-binding protein 1 [Source:UniProtKB/Swiss-Prot;Acc:O80462]
chr2	10069374	10069527	154	*	846	AT2G23690	10072233	10073126	+	upstream	-2859	2706	NearestLocation	816900		HTH-type transcriptional regulator [Source:UniProtKB/TrEMBL;Acc:Q680G2]
chr2	10073761	10074282	522	*	847	AT2G23690	10072233	10073126	+	downstream	1528	635	NearestLocation	816900		HTH-type transcriptional regulator [Source:UniProtKB/TrEMBL;Acc:Q680G2]
chr2	10106234	10107410	1177	*	848	AT2G23755	10102787	10104029	-	upstream	-2205	2205	NearestLocation	816907		Transmembrane family 220 helix protein [Source:UniProtKB/TrEMBL;Acc:Q84RE5]
chr2	10107871	10108590	720	*	849	AT2G23755	10102787	10104029	-	upstream	-3842	3842	NearestLocation	816907		Transmembrane family 220 helix protein [Source:UniProtKB/TrEMBL;Acc:Q84RE5]
chr2	10107871	10108590	720	*	849	AT2G23760	10107709	10113213	-	inside	5342	162	Overlapping	816908	BLH4	BEL1-like homeodomain 4 [Source:TAIR;Acc:AT2G23760]
chr2	10108929	10110263	1335	*	850	AT2G23760	10107709	10113213	-	inside	4284	1220	NearestLocation	816908	BLH4	BEL1-like homeodomain 4 [Source:TAIR;Acc:AT2G23760]
chr2	10127703	10127911	209	*	851	AT2G23790	10125368	10127521	-	upstream	-182	182	NearestLocation	816911		Calcium uniporter protein 2	mitochondrial [Source:UniProtKB/Swiss-Prot;Acc:O64823]
chr2	10191251	10191756	506	*	852	AT2G23950	10187043	10190412	-	upstream	-839	839	NearestLocation	816928		Probable LRR receptor-like serine/threonine-protein kinase At2g23950 [Source:UniProtKB/Swiss-Prot;Acc:Q0WVM4]
chr2	10307981	10308322	342	*	853	AT2G24240	10310648	10312328	+	upstream	-2667	2326	NearestLocation	816958		BTB/POZ domain-containing protein At2g24240 [Source:UniProtKB/Swiss-Prot;Acc:Q9ZUH1]
chr2	10344286	10344411	126	*	854	AT2G24310	10344358	10345510	+	overlapStart	-72	53	NearestLocation	816967		TPRXL [Source:UniProtKB/TrEMBL;Acc:Q9ZQ36]
chr2	10440328	10440797	470	*	855	AT2G24570	10437398	10439298	-	upstream	-1030	1030	NearestLocation	816993	WRKY17	WRKY transcription factor 17 [Source:UniProtKB/TrEMBL;Acc:Q0WTF3]
chr2	10561249	10561936	688	*	856	AT2G24765	10562726	10565198	+	upstream	-1477	790	NearestLocation	817014	ARF3	ADP-ribosylation factor 3 [Source:UniProtKB/Swiss-Prot;Acc:P40940]
chr2	10566661	10566919	259	*	857	AT2G24790	10566898	10568145	+	overlapStart	-237	21	NearestLocation	817016	COL3	Zinc finger protein CONSTANS-LIKE 3 [Source:UniProtKB/Swiss-Prot;Acc:Q9SK53]
chr2	10572742	10572926	185	*	858	AT2G24800	10571255	10572570	-	upstream	-172	172	NearestLocation	817017		Peroxidase 18 [Source:UniProtKB/Swiss-Prot;Acc:Q9SK52]
chr2	10578905	10579512	608	*	859	AT2G24830	10576856	10579230	-	overlapStart	325	282	NearestLocation	817020		Zinc finger CCCH domain-containing protein 22 [Source:UniProtKB/Swiss-Prot;Acc:Q9SK49]
chr2	10610700	10611287	588	*	860	AT2G24940	10609394	10612232	+	inside	1306	945	Overlapping	817032	AtMAPR2	MAPR2 [Source:UniProtKB/TrEMBL;Acc:A0A178VV33]
chr2	10610700	10611287	588	*	860	AT2G24945	10609413	10612232	+	inside	1287	945	NearestLocation	817033		unknown protein; BEST Arabidopsis thaliana protein match is: unknown protein (TAIR:AT4G36925.1); Ha. [Source:TAIR;Acc:AT2G24945]
chr2	10945004	10945287	284	*	861	AT2G25697	10947096	10947245	+	upstream	-2092	1809	NearestLocation	NA	NA	NA
chr2	11096203	11096720	518	*	862	AT2G26040	11094832	11095404	-	upstream	-799	799	NearestLocation	817145	PYL2	Abscisic acid receptor PYL2 [Source:UniProtKB/Swiss-Prot;Acc:O80992]
chr2	11173199	11173580	382	*	863	AT2G26250	11170418	11173142	-	upstream	-57	57	NearestLocation	817165	FDH	3-ketoacyl-CoA synthase [Source:UniProtKB/TrEMBL;Acc:A0A178VYA3]
chr2	11191025	11191472	448	*	864	AT2G26280	11187733	11191337	-	overlapStart	312	135	NearestLocation	817168	CID7	Polyadenylate-binding protein-interacting protein 7 [Source:UniProtKB/Swiss-Prot;Acc:O64843]
chr2	11213971	11214587	617	*	865	AT2G26330	11208183	11213971	-	overlapStart	0	0	NearestLocation	817173	ER	LRR receptor-like serine/threonine-protein kinase ERECTA [Source:UniProtKB/Swiss-Prot;Acc:Q42371]
chr2	11233119	11233553	435	*	866	AT2G26400	11231800	11233295	-	overlapStart	176	176	NearestLocation	817180	ARD	acireductone dioxygenase 3 [Source:TAIR;Acc:AT2G26400]
chr2	11279885	11280029	145	*	867	AT2G26520	11280025	11280940	+	overlapStart	-140	4	NearestLocation	817193		Expressed protein [Source:UniProtKB/TrEMBL;Acc:O48719]
chr2	11280755	11280857	103	*	868	AT2G26520	11280025	11280940	+	inside	730	83	NearestLocation	817193		Expressed protein [Source:UniProtKB/TrEMBL;Acc:O48719]
chr2	11305016	11305794	779	*	869	AT2G26580	11303590	11306953	-	inside	1937	1159	NearestLocation	817199	YAB5	Axial regulator YABBY 5 [Source:UniProtKB/Swiss-Prot;Acc:Q8GW46]
chr2	11550709	11551071	363	*	870	AT2G27060	11551041	11554775	+	overlapStart	-332	30	NearestLocation	817248		Leucine-rich repeat protein kinase family protein [Source:UniProtKB/TrEMBL;Acc:F4IVP3]
chr2	11623515	11623603	89	*	871	AT2G27190	11621222	11623618	-	inside	103	15	NearestLocation	817261	PAP1	Fe(3+)-Zn(2+) purple acid phosphatase 12 [Source:UniProtKB/Swiss-Prot;Acc:Q38924]
chr2	11654019	11654686	668	*	872	AT2G27228	11650358	11654143	+	overlapEnd	3661	124	NearestLocation	NA	NA	NA
chr2	11654019	11654686	668	*	872	AT2G27230	11650358	11654143	+	overlapEnd	3661	124	NearestLocation	817265	LHW	LHW [Source:UniProtKB/TrEMBL;Acc:A0A178VXD3]
chr2	11664440	11664833	394	*	873	AT2G27250	11664986	11665769	-	downstream	1329	153	NearestLocation	817267	CLV3	Protein CLAVATA 3 [Source:UniProtKB/Swiss-Prot;Acc:Q9XF04]
chr2	11771262	11771965	704	*	874	AT2G27550	11773251	11774681	+	upstream	-1989	1286	NearestLocation	817302	ATC	Protein CENTRORADIALIS-like [Source:UniProtKB/Swiss-Prot;Acc:Q9ZNV5]
chr2	11810498	11810623	126	*	875	AT2G27690	11809306	11811215	+	inside	1192	592	NearestLocation	817315	CYP94C1	Cytochrome P450 94C1 [Source:UniProtKB/Swiss-Prot;Acc:Q9ZUX1]
chr2	11829660	11829913	254	*	876	AT2G27770	11832809	11834369	-	downstream	4709	2896	NearestLocation	817323		At2g27770 [Source:UniProtKB/TrEMBL;Acc:Q9ZUX8]
chr2	11885650	11886059	410	*	877	AT2G27900	11877430	11886013	+	overlapEnd	8220	46	Overlapping	817335		At2g27890 [Source:UniProtKB/TrEMBL;Acc:Q8RXC2]
chr2	11885650	11886059	410	*	877	AT2G27920	11885571	11889176	-	inside	3526	79	NearestLocation	817336	SCPL51	Serine carboxypeptidase-like 51 [Source:UniProtKB/Swiss-Prot;Acc:Q67Y83]
chr2	11925214	11925909	696	*	878	AT2G27990	11921433	11924698	-	upstream	-516	516	NearestLocation	817343	BLH8	BEL1-like homeodomain protein 8 [Source:UniProtKB/Swiss-Prot;Acc:Q9SJJ3]
chr2	12002158	12002973	816	*	879	AT2G28150	11999836	12002499	+	overlapEnd	2322	341	Overlapping	817361		UPSTREAM OF FLC protein (DUF966) [Source:UniProtKB/TrEMBL;Acc:Q8GYT8]
chr2	12002158	12002973	816	*	879	AT2G28160	12004708	12006122	+	upstream	-2550	1735	NearestLocation	817362	FIT1	Transcription factor FER-LIKE IRON DEFICIENCY-INDUCED TRANSCRIPTION FACTOR [Source:UniProtKB/Swiss-Prot;Acc:Q0V7X4]
chr2	12109468	12109972	505	*	880	AT2G28350	12114331	12116848	+	upstream	-4863	4359	NearestLocation	817382	ARF10	Auxin response factor (Fragment) [Source:UniProtKB/TrEMBL;Acc:C0SV66]
chr2	12111287	12111566	280	*	881	AT2G28350	12114331	12116848	+	upstream	-3044	2765	NearestLocation	817382	ARF10	Auxin response factor (Fragment) [Source:UniProtKB/TrEMBL;Acc:C0SV66]
chr2	12113665	12114252	588	*	882	AT2G28350	12114331	12116848	+	upstream	-666	79	NearestLocation	817382	ARF10	Auxin response factor (Fragment) [Source:UniProtKB/TrEMBL;Acc:C0SV66]
chr2	12117861	12118085	225	*	883	AT2G28355	12119320	12120279	+	upstream	-1459	1235	NearestLocation	817383	LCR5	Defensin-like protein 149 [Source:UniProtKB/Swiss-Prot;Acc:Q8S8H3]
chr2	12123278	12123618	341	*	884	AT2G28355	12119320	12120279	+	downstream	3958	2999	NearestLocation	817383	LCR5	Defensin-like protein 149 [Source:UniProtKB/Swiss-Prot;Acc:Q8S8H3]
chr2	12152349	12152501	153	*	885	AT2G28405	12153294	12154092	-	downstream	1743	793	NearestLocation	3768196	LCR32	Putative defensin-like protein 150 [Source:UniProtKB/Swiss-Prot;Acc:P82747]
chr2	12175539	12175670	132	*	886	AT2G28470	12168840	12173679	-	upstream	-1860	1860	NearestLocation	817395	BGAL8	Beta-galactosidase 8 [Source:UniProtKB/Swiss-Prot;Acc:Q9SCV4]
chr2	12232675	12233128	454	*	887	AT2G28550	12225842	12228543	-	upstream	-4132	4132	NearestLocation	817403	RAP2.7	Related to AP2.7 [Source:UniProtKB/TrEMBL;Acc:F4IIR3]
chr2	12234278	12234429	152	*	888	AT2G28560	12236615	12239124	-	downstream	4846	2186	NearestLocation	817404	ATRAD51B	DNA repair (Rad51) family protein [Source:TAIR;Acc:AT2G28560]
chr2	12257420	12257812	393	*	889	AT2G28605	12254888	12255837	+	downstream	2532	1583	NearestLocation	817409		PsbP domain-containing protein 2	chloroplastic [Source:UniProtKB/Swiss-Prot;Acc:Q8VY52]
chr2	12258310	12258767	458	*	890	AT2G28610	12262013	12263415	+	upstream	-3703	3246	NearestLocation	817410	PRS	Homeobox-leucine zipper transcription factor [Source:UniProtKB/TrEMBL;Acc:Q1PEZ2]
chr2	12259153	12259856	704	*	891	AT2G28610	12262013	12263415	+	upstream	-2860	2157	NearestLocation	817410	PRS	Homeobox-leucine zipper transcription factor [Source:UniProtKB/TrEMBL;Acc:Q1PEZ2]
chr2	12260407	12261982	1576	*	892	AT2G28610	12262013	12263415	+	upstream	-1606	31	NearestLocation	817410	PRS	Homeobox-leucine zipper transcription factor [Source:UniProtKB/TrEMBL;Acc:Q1PEZ2]
chr2	12262916	12263884	969	*	893	AT2G28610	12262013	12263415	+	overlapEnd	903	469	NearestLocation	817410	PRS	Homeobox-leucine zipper transcription factor [Source:UniProtKB/TrEMBL;Acc:Q1PEZ2]
chr2	12312428	12312970	543	*	894	AT2G28690	12306890	12308628	-	upstream	-3800	3800	NearestLocation	817418		TOX high mobility group box protein	putative (DUF1635) [Source:UniProtKB/TrEMBL;Acc:Q8L8B6]
chr2	12409222	12409721	500	*	895	AT2G28890	12405596	12408235	-	upstream	-987	987	NearestLocation	817438	PLL4	Probable protein phosphatase 2C 23 [Source:UniProtKB/Swiss-Prot;Acc:Q9ZV25]
chr2	12618950	12619332	383	*	896	AT2G29420	12617936	12618899	-	upstream	-51	51	NearestLocation	817491	ATGSTU7	Glutathione S-transferase U7 [Source:UniProtKB/Swiss-Prot;Acc:Q9ZW24]
chr2	12678974	12679155	182	*	897	AT2G29660	12678890	12680667	+	inside	84	84	NearestLocation	817516		At2g29660 [Source:UniProtKB/TrEMBL;Acc:O82389]
chr2	12682929	12683547	619	*	898	AT2G29670	12681958	12685087	-	inside	2158	971	NearestLocation	817517		At2g29670/T27A16.23 [Source:UniProtKB/TrEMBL;Acc:O82388]
chr2	12685417	12685514	98	*	899	AT2G29670	12681958	12685087	-	upstream	-330	330	NearestLocation	817517		At2g29670/T27A16.23 [Source:UniProtKB/TrEMBL;Acc:O82388]
chr2	12781493	12781678	186	*	900	AT2G29980	12781591	12785053	-	overlapEnd	3560	87	NearestLocation	817548	FAD3	FAD3 [Source:UniProtKB/TrEMBL;Acc:A0A178VX43]
chr2	12783773	12783849	77	*	901	AT2G29980	12781591	12785053	-	inside	1280	1204	NearestLocation	817548	FAD3	FAD3 [Source:UniProtKB/TrEMBL;Acc:A0A178VX43]
chr2	12804777	12805279	503	*	902	AT2G30000	12803853	12804977	-	overlapStart	200	200	NearestLocation	837228;817551		PHD finger-like domain-containing protein 5A [Source:UniProtKB/Swiss-Prot;Acc:P0DI19]
chr2	12941001	12941555	555	*	903	AT2G30370	12940455	12942409	-	inside	1408	546	NearestLocation	817587	CHAL	EPFL6 [Source:UniProtKB/TrEMBL;Acc:A0A178VW02]
chr2	12966538	12966703	166	*	904	AT2G30424	12964506	12965468	-	upstream	-1070	1070	NearestLocation	6240858	TCL2	MYB-like transcription factor TCL2 [Source:UniProtKB/Swiss-Prot;Acc:B3H4X8]
chr2	13006457	13006849	393	*	905	AT2G30520	13002742	13005600	-	upstream	-857	857	NearestLocation	817601	RPT2	Root phototropism protein 2 [Source:UniProtKB/Swiss-Prot;Acc:Q682S0]
chr2	13191700	13191874	175	*	906	AT2G30990	13187583	13190419	-	upstream	-1281	1281	NearestLocation	817650		Protein of unknown function (DUF688) [Source:TAIR;Acc:AT2G30990]
chr2	13222181	13222594	414	*	907	AT2G31070	13220478	13222609	-	inside	428	15	NearestLocation	817659	TCP10	Transcription factor TCP10 [Source:UniProtKB/Swiss-Prot;Acc:O82277]
chr2	13229896	13230435	540	*	908	AT2G31080	13223059	13227048	-	upstream	-2848	2848	NearestLocation	NA	NA	NA
chr2	13231067	13231650	584	*	909	AT2G31080	13223059	13227048	-	upstream	-4019	4019	NearestLocation	NA	NA	NA
chr2	13275204	13275543	340	*	910	AT2G31160	13277811	13278745	+	upstream	-2607	2268	NearestLocation	817672	LSH3	Protein LIGHT-DEPENDENT SHORT HYPOCOTYLS 3 [Source:UniProtKB/Swiss-Prot;Acc:O82268]
chr2	13276363	13277055	693	*	911	AT2G31160	13277811	13278745	+	upstream	-1448	756	NearestLocation	817672	LSH3	Protein LIGHT-DEPENDENT SHORT HYPOCOTYLS 3 [Source:UniProtKB/Swiss-Prot;Acc:O82268]
chr2	13278750	13279163	414	*	912	AT2G31160	13277811	13278745	+	downstream	939	5	NearestLocation	817672	LSH3	Protein LIGHT-DEPENDENT SHORT HYPOCOTYLS 3 [Source:UniProtKB/Swiss-Prot;Acc:O82268]
chr2	13280418	13281084	667	*	913	AT2G31160	13277811	13278745	+	downstream	2607	1673	NearestLocation	817672	LSH3	Protein LIGHT-DEPENDENT SHORT HYPOCOTYLS 3 [Source:UniProtKB/Swiss-Prot;Acc:O82268]
chr2	13281332	13281633	302	*	914	AT2G31160	13277811	13278745	+	downstream	3521	2587	NearestLocation	817672	LSH3	Protein LIGHT-DEPENDENT SHORT HYPOCOTYLS 3 [Source:UniProtKB/Swiss-Prot;Acc:O82268]
chr2	13371427	13371689	263	*	915	AT2G31360	13371658	13373606	-	overlapEnd	2179	31	NearestLocation	817694	ADS2	Delta-9 acyl-lipid desaturase 2 [Source:UniProtKB/Swiss-Prot;Acc:Q9SID2]
chr2	13372336	13372535	200	*	916	AT2G31360	13371658	13373606	-	inside	1270	678	NearestLocation	817694	ADS2	Delta-9 acyl-lipid desaturase 2 [Source:UniProtKB/Swiss-Prot;Acc:Q9SID2]
chr2	13377817	13378366	550	*	917	AT2G31370	13378944	13381544	+	upstream	-1127	578	NearestLocation	817695		AT2G31370 protein [Source:UniProtKB/TrEMBL;Acc:B9DGB1]
chr2	13489803	13490622	820	*	918	AT2G31730	13487568	13489679	-	upstream	-124	124	NearestLocation	817730		Transcription factor bHLH154 [Source:UniProtKB/Swiss-Prot;Acc:Q7XJU1]
chr2	13498044	13498581	538	*	919	AT2G31750	13497233	13500023	+	inside	811	811	NearestLocation	817732	UGT74D1	UDP-glucosyl transferase 74D1 [Source:TAIR;Acc:AT2G31750]
chr2	13498758	13499005	248	*	920	AT2G31750	13497233	13500023	+	inside	1525	1018	NearestLocation	817732	UGT74D1	UDP-glucosyl transferase 74D1 [Source:TAIR;Acc:AT2G31750]
chr2	13576418	13576548	131	*	921	AT2G31920	13574032	13576367	-	upstream	-51	51	NearestLocation	817750		Elongation factor 1-delta	putative (DUF936) [Source:UniProtKB/TrEMBL;Acc:Q9SKA8]
chr2	13645482	13646051	570	*	922	AT2G32090	13644395	13645829	+	overlapEnd	1087	222	NearestLocation	817769		At2g32090/F22D22.16 [Source:UniProtKB/TrEMBL;Acc:Q9SKZ0]
chr2	13646878	13647524	647	*	923	AT2G32100	13647852	13648785	+	upstream	-974	328	NearestLocation	817770	ATOFP16	Transcription repressor OFP16 [Source:UniProtKB/Swiss-Prot;Acc:Q9SKY9]
chr2	13865146	13865245	100	*	924	AT2G32690	13863717	13864596	-	upstream	-550	550	NearestLocation	3768391	ATGRP23	Glycine-rich protein 23 [Source:UniProtKB/Swiss-Prot;Acc:O48848]
chr2	13875953	13876724	772	*	925	AT2G32720	13876774	13878531	-	downstream	2578	50	NearestLocation	817832	B5 #4	CYTB5-D [Source:UniProtKB/TrEMBL;Acc:A0A178VXM5]
chr2	13971435	13972028	594	*	926	AT2G32930	13965758	13968957	-	upstream	-2478	2478	NearestLocation	817855	ZFN2	zinc finger nuclease 2 [Source:TAIR;Acc:AT2G32930]
chr2	13971435	13972028	594	*	926	AT2G32940	13971997	13977476	-	overlapEnd	6041	31	Overlapping	817856	AGO6	Protein argonaute 6 [Source:UniProtKB/Swiss-Prot;Acc:O48771]
chr2	13972818	13973858	1041	*	927	AT2G32940	13971997	13977476	-	inside	4658	821	NearestLocation	817856	AGO6	Protein argonaute 6 [Source:UniProtKB/Swiss-Prot;Acc:O48771]
chr2	13989056	13989512	457	*	928	AT2G32960	13987767	13990976	+	inside	1289	1289	NearestLocation	817858		Tyrosine-protein phosphatase DSP2 [Source:UniProtKB/Swiss-Prot;Acc:Q84MD6]
chr2	13996134	13996423	290	*	929	AT2G32970	13991448	13995749	-	upstream	-385	385	NearestLocation	817859		unknown protein; Ha. [Source:TAIR;Acc:AT2G32970]
chr2	14050987	14051830	844	*	930	AT2G33150	14047478	14051140	-	overlapStart	153	153	NearestLocation	817876	PKT3	PKT3 [Source:UniProtKB/TrEMBL;Acc:A0A178VRP9]
chr2	14117011	14117129	119	*	931	AT2G33310	14113025	14116087	-	upstream	-924	924	NearestLocation	817894	IAA13	Auxin-responsive protein IAA13 [Source:UniProtKB/Swiss-Prot;Acc:Q38831]
chr2	14122171	14122392	222	*	932	AT2G33320	14119526	14122094	-	upstream	-77	77	NearestLocation	817895		Calcium-dependent lipid-binding (CaLB domain) family protein [Source:UniProtKB/TrEMBL;Acc:O22783]
chr2	14193923	14194058	136	*	933	AT2G33509	14193890	14194114	-	inside	191	33	NearestLocation	NA	NA	NA
chr2	14194503	14194744	242	*	934	AT2G33510	14194150	14195647	+	inside	353	353	NearestLocation	817916		CONTAINS InterPro DOMAIN/s: WW/Rsp5/WWP (InterPro:IPR001202); BEST Arabidopsis thaliana protein match is: unknown protein (TAIR:AT1G28070.1); Ha. [Source:TAIR;Acc:AT2G33510]
chr2	14195487	14195873	387	*	935	AT2G33510	14194150	14195647	+	overlapEnd	1337	160	Overlapping	817916		CONTAINS InterPro DOMAIN/s: WW/Rsp5/WWP (InterPro:IPR001202); BEST Arabidopsis thaliana protein match is: unknown protein (TAIR:AT1G28070.1); Ha. [Source:TAIR;Acc:AT2G33510]
chr2	14195487	14195873	387	*	935	AT2G33520	14196752	14197706	+	upstream	-1265	879	NearestLocation	817917		At2g33520 [Source:UniProtKB/TrEMBL;Acc:O22802]
chr2	14328641	14329224	584	*	936	AT2G33860	14325269	14328978	-	overlapStart	337	246	NearestLocation	817956	ETT	Auxin response factor 3 [Source:UniProtKB/Swiss-Prot;Acc:O23661]
chr2	14330959	14331838	880	*	937	AT2G33860	14325269	14328978	-	upstream	-1981	1981	NearestLocation	817956	ETT	Auxin response factor 3 [Source:UniProtKB/Swiss-Prot;Acc:O23661]
chr2	14331955	14332558	604	*	938	AT2G33860	14325269	14328978	-	upstream	-2977	2977	NearestLocation	817956	ETT	Auxin response factor 3 [Source:UniProtKB/Swiss-Prot;Acc:O23661]
chr2	14339535	14340563	1029	*	939	AT2G33870	14337366	14338251	-	upstream	-1284	1284	NearestLocation	817957	ArRABA1h	ArRABA1h [Source:UniProtKB/TrEMBL;Acc:A0A178W1D1]
chr2	14343556	14343856	301	*	940	AT2G33880	14341430	14343778	-	overlapStart	222	78	NearestLocation	817958	WOX9	WOX9A [Source:UniProtKB/TrEMBL;Acc:A0A178VQA8]
chr2	14415849	14416054	206	*	941	AT2G34140	14413758	14414765	-	upstream	-1084	1084	NearestLocation	817975		Cyclic dof factor 4 [Source:UniProtKB/Swiss-Prot;Acc:O22967]
chr2	14436378	14436670	293	*	942	AT2G34190	14436809	14439516	+	upstream	-431	139	NearestLocation	817980		Nucleobase-ascorbate transporter 2 [Source:UniProtKB/Swiss-Prot;Acc:Q94C70]
chr2	14485771	14486241	471	*	943	AT2G34320	14484959	14485837	+	overlapEnd	812	66	Overlapping	817994		Polynucleotidyl transferase	ribonuclease H-like superfamily protein [Source:UniProtKB/TrEMBL;Acc:O80781]
chr2	14485771	14486241	471	*	943	AT2G34330	14486539	14487401	+	upstream	-768	298	NearestLocation	817995		At2g34330 [Source:UniProtKB/TrEMBL;Acc:O80782]
chr2	14490422	14490952	531	*	944	AT2G34340	14488786	14489602	-	upstream	-820	820	NearestLocation	817996		At2g34340 [Source:UniProtKB/TrEMBL;Acc:O80783]
chr2	14585086	14586290	1205	*	945	AT2G34640	14581886	14584699	-	upstream	-387	387	NearestLocation	818029	PTAC12	Protein PLASTID TRANSCRIPTIONALLY ACTIVE 12	chloroplastic [Source:UniProtKB/Swiss-Prot;Acc:F4IHY7]
chr2	14586592	14586816	225	*	946	AT2G34640	14581886	14584699	-	upstream	-1893	1893	NearestLocation	818029	PTAC12	Protein PLASTID TRANSCRIPTIONALLY ACTIVE 12	chloroplastic [Source:UniProtKB/Swiss-Prot;Acc:F4IHY7]
chr2	14587566	14588383	818	*	947	AT2G34640	14581886	14584699	-	upstream	-2867	2867	NearestLocation	818029	PTAC12	Protein PLASTID TRANSCRIPTIONALLY ACTIVE 12	chloroplastic [Source:UniProtKB/Swiss-Prot;Acc:F4IHY7]
chr2	14592618	14592748	131	*	948	AT2G34650	14589760	14591788	-	upstream	-830	830	NearestLocation	818030	PID	PID [Source:UniProtKB/TrEMBL;Acc:A0A178VTE5]
chr2	14593489	14594439	951	*	949	AT2G34650	14589760	14591788	-	upstream	-1701	1701	NearestLocation	818030	PID	PID [Source:UniProtKB/TrEMBL;Acc:A0A178VTE5]
chr2	14644093	14646096	2004	*	950	AT2G34710	14639323	14644273	-	overlapStart	180	180	NearestLocation	818036	PHB	Homeobox-leucine zipper protein ATHB-14 [Source:UniProtKB/Swiss-Prot;Acc:O04291]
chr2	14687518	14687712	195	*	951	AT2G34820	14689624	14690879	+	upstream	-2106	1912	NearestLocation	818047		Transcription factor bHLH53 [Source:UniProtKB/Swiss-Prot;Acc:Q84RD0]
chr2	14692449	14692609	161	*	952	AT2G34825	14691411	14691629	+	downstream	1038	820	NearestLocation	28718326	RALFL20	Protein RALF-like 20 [Source:UniProtKB/Swiss-Prot;Acc:A8MQL7]
chr2	14733275	14734095	821	*	953	AT2G34925	14734270	14734536	+	upstream	-995	175	NearestLocation	28718327	CLE42	CLAVATA3/ESR (CLE)-related protein 42 [Source:UniProtKB/Swiss-Prot;Acc:Q6IWB2]
chr2	14735537	14735747	211	*	954	AT2G34925	14734270	14734536	+	downstream	1267	1001	NearestLocation	28718327	CLE42	CLAVATA3/ESR (CLE)-related protein 42 [Source:UniProtKB/Swiss-Prot;Acc:Q6IWB2]
chr2	14739831	14740387	557	*	955	AT2G34930	14737066	14739904	-	overlapStart	73	73	NearestLocation	818058		Disease resistance family protein / LRR family protein [Source:UniProtKB/TrEMBL;Acc:O64757]
chr2	14885058	14885095	38	*	956	AT2G35350	14881039	14884116	-	upstream	-942	942	NearestLocation	818102	PLL1	PLL1 [Source:UniProtKB/TrEMBL;Acc:A0A178VV40]
chr2	14908493	14908943	451	*	957	AT2G35470	14908844	14909863	-	overlapEnd	1370	99	NearestLocation	818112		At2g35470 [Source:UniProtKB/TrEMBL;Acc:O82293]
chr2	14944369	14944897	529	*	958	AT2G35600	14940845	14945357	-	inside	988	460	NearestLocation	818126	ATBRXL1	BRXL1 [Source:UniProtKB/TrEMBL;Acc:A0A178VQ67]
chr2	15005944	15006371	428	*	959	AT2G35700	15005205	15005789	+	downstream	739	155	NearestLocation	818139	ATERF38	ERF38 [Source:UniProtKB/TrEMBL;Acc:A0A178VWJ3]
chr2	15008423	15008881	459	*	960	AT2G35700	15005205	15005789	+	downstream	3218	2634	NearestLocation	818139	ATERF38	ERF38 [Source:UniProtKB/TrEMBL;Acc:A0A178VWJ3]
chr2	15014023	15014395	373	*	961	AT2G35710	15010796	15014284	-	overlapStart	261	111	NearestLocation	818140		Putative glucuronosyltransferase PGSIP8 [Source:UniProtKB/Swiss-Prot;Acc:Q8VZP6]
chr2	15059383	15059716	334	*	962	AT2G35859	15059337	15061100	-	inside	1717	46	Overlapping	NA		Potential natural antisense gene	locus overlaps with AT2G35860 [Source:TAIR;Acc:AT2G35859]
chr2	15059383	15059716	334	*	962	AT2G35860	15059763	15062122	+	upstream	-380	47	NearestLocation	818159	FLA16	FLA16 [Source:UniProtKB/TrEMBL;Acc:A0A178VR39]
chr2	15062347	15062866	520	*	963	AT2G35859	15059337	15061100	-	upstream	-1247	1247	NearestLocation	NA		Potential natural antisense gene	locus overlaps with AT2G35860 [Source:TAIR;Acc:AT2G35859]
chr2	15091939	15092518	580	*	964	AT2G35940	15088832	15092415	-	overlapStart	476	103	NearestLocation	818167	BLH1	BEL1-like homeodomain protein 1 [Source:UniProtKB/Swiss-Prot;Acc:Q9SJ56]
chr2	15093839	15094031	193	*	965	AT2G35940	15088832	15092415	-	upstream	-1424	1424	NearestLocation	818167	BLH1	BEL1-like homeodomain protein 1 [Source:UniProtKB/Swiss-Prot;Acc:Q9SJ56]
chr2	15099262	15100180	919	*	966	AT2G35950	15104761	15106088	+	upstream	-5499	4581	NearestLocation	818168	EDA12	embryo sac development arrest 12 [Source:TAIR;Acc:AT2G35950]
chr2	15103588	15103746	159	*	967	AT2G35950	15104761	15106088	+	upstream	-1173	1015	NearestLocation	818168	EDA12	embryo sac development arrest 12 [Source:TAIR;Acc:AT2G35950]
chr2	15129084	15130242	1159	*	968	AT2G36040	15130646	15130828	-	downstream	1744	404	NearestLocation	NA	NA	NA
chr2	15131814	15132150	337	*	969	AT2G36040	15130646	15130828	-	upstream	-986	986	NearestLocation	NA	NA	NA
chr2	15136889	15136975	87	*	970	AT2G36050	15135572	15136749	-	upstream	-140	140	NearestLocation	818178	ATOFP15	OFP15 [Source:UniProtKB/TrEMBL;Acc:A0A178VSX7]
chr2	15206814	15207185	372	*	971	AT2G36270	15204764	15207528	-	inside	714	343	NearestLocation	818199	ABI5	Basic-leucine zipper (bZIP) transcription factor family protein [Source:TAIR;Acc:AT2G36270]
chr2	15272440	15273545	1106	*	972	AT2G36400	15270088	15272823	-	overlapStart	383	383	NearestLocation	818213	AtGRF3	Growth-regulating factor 3 [Source:UniProtKB/Swiss-Prot;Acc:Q9SJR5]
chr2	15274894	15275480	587	*	973	AT2G36402	15273645	15274632	+	downstream	1249	262	NearestLocation	NA	NA	NA
chr2	15282829	15282997	169	*	974	AT2G36420	15286498	15288990	+	upstream	-3669	3501	NearestLocation	818216		Nucleolin-like protein [Source:UniProtKB/TrEMBL;Acc:Q9SJR3]
chr2	15283682	15283740	59	*	975	AT2G36420	15286498	15288990	+	upstream	-2816	2758	NearestLocation	818216		Nucleolin-like protein [Source:UniProtKB/TrEMBL;Acc:Q9SJR3]
chr2	15284074	15284235	162	*	976	AT2G36420	15286498	15288990	+	upstream	-2424	2263	NearestLocation	818216		Nucleolin-like protein [Source:UniProtKB/TrEMBL;Acc:Q9SJR3]
chr2	15285529	15285573	45	*	977	AT2G36420	15286498	15288990	+	upstream	-969	925	NearestLocation	818216		Nucleolin-like protein [Source:UniProtKB/TrEMBL;Acc:Q9SJR3]
chr2	15287570	15287841	272	*	978	AT2G36420	15286498	15288990	+	inside	1072	1072	NearestLocation	818216		Nucleolin-like protein [Source:UniProtKB/TrEMBL;Acc:Q9SJR3]
chr2	15346768	15347601	834	*	979	AT2G36600	15346160	15346232	+	downstream	608	536	NearestLocation	NA		pre-tRNA [Source:TAIR;Acc:AT2G36600]
chr2	15348363	15348591	229	*	980	AT2G36610	15349327	15350088	+	upstream	-964	736	NearestLocation	818233	ATHB22	Homeobox-leucine zipper protein ATHB-22 [Source:UniProtKB/Swiss-Prot;Acc:Q4PSR7]
chr2	15484766	15484964	199	*	981	AT2G36890	15485779	15487277	+	upstream	-1013	815	NearestLocation	818262	RAX2	Duplicated homeodomain-like superfamily protein [Source:TAIR;Acc:AT2G36890]
chr2	15498556	15499610	1055	*	982	AT2G36910	15502014	15507320	+	upstream	-3458	2404	NearestLocation	818265	ATPGP1	ABC transporter B family member 1 [Source:UniProtKB/Swiss-Prot;Acc:Q9ZR72]
chr2	15501187	15501529	343	*	983	AT2G36910	15502014	15507320	+	upstream	-827	485	NearestLocation	818265	ATPGP1	ABC transporter B family member 1 [Source:UniProtKB/Swiss-Prot;Acc:Q9ZR72]
chr2	15503003	15503157	155	*	984	AT2G36910	15502014	15507320	+	inside	989	989	NearestLocation	818265	ATPGP1	ABC transporter B family member 1 [Source:UniProtKB/Swiss-Prot;Acc:Q9ZR72]
chr2	15516537	15516926	390	*	985	AT2G36950	15515133	15516931	+	inside	1404	5	NearestLocation	818269		Heavy metal-associated isoprenylated plant protein 5 [Source:UniProtKB/Swiss-Prot;Acc:Q9SJL2]
chr2	15624690	15625450	761	*	986	AT2G37210	15623991	15626940	-	inside	2250	699	NearestLocation	818298		Cytokinin riboside 5'-monophosphate phosphoribohydrolase [Source:UniProtKB/TrEMBL;Acc:F4IQ18]
chr2	15631749	15631903	155	*	987	AT2G37220	15634525	15636409	-	downstream	4660	2622	NearestLocation	818299		RNA-binding protein CP29B	chloroplastic [Source:UniProtKB/Swiss-Prot;Acc:Q9ZUU4]
chr2	15688152	15688432	281	*	988	AT2G37380	15686758	15688003	+	downstream	1394	149	NearestLocation	818314		Probable membrane-associated kinase regulator 3 [Source:UniProtKB/Swiss-Prot;Acc:Q9ZUS8]
chr2	15690194	15690661	468	*	989	AT2G37380	15686758	15688003	+	downstream	3436	2191	NearestLocation	818314		Probable membrane-associated kinase regulator 3 [Source:UniProtKB/Swiss-Prot;Acc:Q9ZUS8]
chr2	15691031	15691236	206	*	990	AT2G37390	15694200	15695825	+	upstream	-3169	2964	NearestLocation	818315	NAKR2	Protein SODIUM POTASSIUM ROOT DEFECTIVE 2 [Source:UniProtKB/Swiss-Prot;Acc:Q58FZ0]
chr2	15719450	15719958	509	*	991	AT2G37440	15718053	15722108	+	inside	1397	1397	NearestLocation	818321		Type I inositol polyphosphate 5-phosphatase 8 [Source:UniProtKB/Swiss-Prot;Acc:Q0WT19]
chr2	15767869	15768545	677	*	992	AT2G37585	15765784	15767878	+	overlapEnd	2085	9	Overlapping	818335		Beta-glucuronosyltransferase GlcAT14C [Source:UniProtKB/Swiss-Prot;Acc:Q8S8P3]
chr2	15767869	15768545	677	*	992	AT2G37590	15769121	15770619	+	upstream	-1252	576	NearestLocation	818336	ATDOF2.4	Dof zinc finger protein DOF2.4 [Source:UniProtKB/Swiss-Prot;Acc:O80928]
chr2	15771411	15772166	756	*	993	AT2G37590	15769121	15770619	+	downstream	2290	792	NearestLocation	818336	ATDOF2.4	Dof zinc finger protein DOF2.4 [Source:UniProtKB/Swiss-Prot;Acc:O80928]
chr2	15783308	15783774	467	*	994	AT2G37630	15781615	15783433	-	overlapStart	125	125	NearestLocation	818340	ATPHAN	Transcription factor AS1 [Source:UniProtKB/Swiss-Prot;Acc:O80931]
chr2	15784081	15784818	738	*	995	AT2G37630	15781615	15783433	-	upstream	-648	648	NearestLocation	818340	ATPHAN	Transcription factor AS1 [Source:UniProtKB/Swiss-Prot;Acc:O80931]
chr2	15785618	15786312	695	*	996	AT2G37630	15781615	15783433	-	upstream	-2185	2185	NearestLocation	818340	ATPHAN	Transcription factor AS1 [Source:UniProtKB/Swiss-Prot;Acc:O80931]
chr2	15788304	15788788	485	*	997	AT2G37640	15787705	15789853	-	inside	1549	599	NearestLocation	818341	ATEXPA3	Expansin [Source:UniProtKB/TrEMBL;Acc:A0A178VPK3]
chr2	15789735	15790087	353	*	998	AT2G37640	15787705	15789853	-	overlapStart	118	118	NearestLocation	818341	ATEXPA3	Expansin [Source:UniProtKB/TrEMBL;Acc:A0A178VPK3]
chr2	15875922	15876141	220	*	999	AT2G37940	15876750	15879655	+	upstream	-828	609	NearestLocation	818371	AtIPCS2	ERH1 [Source:UniProtKB/TrEMBL;Acc:A0A178VV03]
chr2	15969599	15969759	161	*	1000	AT2G38120	15972993	15977180	+	upstream	-3394	3234	NearestLocation	818390	AUX1	Auxin transporter protein 1 [Source:UniProtKB/Swiss-Prot;Acc:Q96247]
chr2	15972898	15972957	60	*	1001	AT2G38120	15972993	15977180	+	upstream	-95	36	NearestLocation	818390	AUX1	Auxin transporter protein 1 [Source:UniProtKB/Swiss-Prot;Acc:Q96247]
chr2	15974880	15974951	72	*	1002	AT2G38120	15972993	15977180	+	inside	1887	1887	NearestLocation	818390	AUX1	Auxin transporter protein 1 [Source:UniProtKB/Swiss-Prot;Acc:Q96247]
chr2	15976098	15976521	424	*	1003	AT2G38120	15972993	15977180	+	inside	3105	659	NearestLocation	818390	AUX1	Auxin transporter protein 1 [Source:UniProtKB/Swiss-Prot;Acc:Q96247]
chr2	15977498	15977725	228	*	1004	AT2G38130	15978512	15980749	-	downstream	3251	787	NearestLocation	818391	ATMAK3	N-alpha-acetyltransferase MAK3 [Source:UniProtKB/Swiss-Prot;Acc:O80438]
chr2	15988472	15989177	706	*	1005	AT2G38160	15986428	15988659	-	overlapStart	187	187	NearestLocation	818394		unknown protein; BEST Arabidopsis thaliana protein match is: unknown protein (TAIR:AT2G40070.2); Ha. [Source:TAIR;Acc:AT2G38160]
chr2	15988472	15989177	706	*	1005	AT2G38170	15989083	15993278	-	overlapEnd	4806	94	Overlapping	818395	CAX1	Vacuolar cation/proton exchanger [Source:UniProtKB/TrEMBL;Acc:B9DFT4]
chr2	16010909	16011337	429	*	1006	AT2G38220	16007891	16010932	+	overlapEnd	3018	23	Overlapping	818401		RING/U-box superfamily protein [Source:UniProtKB/TrEMBL;Acc:B3H754]
chr2	16010909	16011337	429	*	1006	AT2G38230	16011456	16012508	+	upstream	-547	119	NearestLocation	818402	ATPDX1.1	Pyridoxal 5'-phosphate synthase subunit PDX1.1 [Source:UniProtKB/Swiss-Prot;Acc:O80448]
chr2	16028543	16029241	699	*	1007	AT2G38260	16025429	16028594	-	overlapStart	51	51	NearestLocation	NA	NA	NA
chr2	16058543	16059692	1150	*	1008	AT2G38325	16061954	16062060	+	upstream	-3411	2262	NearestLocation	NA	MIR390A	MIR390A; miRNA [Source:TAIR;Acc:AT2G38325]
chr2	16074131	16074458	328	*	1009	AT2G38370	16072070	16074258	-	overlapStart	127	127	NearestLocation	818418		Plant protein of unknown function (DUF827) [Source:TAIR;Acc:AT2G38370]
chr2	16127533	16127867	335	*	1010	AT2G38530	16128378	16129158	+	upstream	-845	511	NearestLocation	818435	LTP2	Non-specific lipid-transfer protein [Source:UniProtKB/TrEMBL;Acc:A0A178W063]
chr2	16187064	16188428	1365	*	1011	AT2G38710	16184369	16187173	-	overlapStart	109	109	NearestLocation	818453		Uncharacterized protein At2g38710 [Source:UniProtKB/Swiss-Prot;Acc:Q9ZVJ2]
chr2	16187064	16188428	1365	*	1011	AT2G38720	16188047	16192266	+	overlapStart	-983	381	NearestLocation	818454	MAP65-5	65-kDa microtubule-associated protein 5 [Source:UniProtKB/Swiss-Prot;Acc:Q9ZVJ3]
chr2	16220909	16220971	63	*	1012	AT2G38810	16219269	16220928	-	overlapStart	19	19	NearestLocation	818463	HTA8	Probable histone H2A variant 2 [Source:UniProtKB/Swiss-Prot;Acc:Q9SII0]
chr2	16339146	16339579	434	*	1013	AT2G39175	16340282	16340360	+	upstream	-1136	703	NearestLocation	NA	MIR160A	MIR160/MIR160A; miRNA [Source:TAIR;Acc:AT2G39175]
chr2	16340298	16340850	553	*	1014	AT2G39175	16340282	16340360	+	overlapEnd	16	16	NearestLocation	NA	MIR160A	MIR160/MIR160A; miRNA [Source:TAIR;Acc:AT2G39175]
chr2	16485430	16485813	384	*	1015	AT2G39480	16477792	16485039	-	upstream	-391	391	NearestLocation	818533	PGP6	ABC transporter B family member 6 [Source:UniProtKB/Swiss-Prot;Acc:Q8LPT1]
chr2	16506756	16506954	199	*	1016	AT2G39560	16504846	16506008	-	upstream	-748	748	NearestLocation	818541		At2g39560/F12L6.22 [Source:UniProtKB/TrEMBL;Acc:O80643]
chr2	16552534	16552801	268	*	1017	AT2G39705	16556856	16557577	+	upstream	-4322	4055	NearestLocation	818554	RTFL8	RTFL8 [Source:UniProtKB/TrEMBL;Acc:A0A178VQG8]
chr2	16553515	16553635	121	*	1018	AT2G39705	16556856	16557577	+	upstream	-3341	3221	NearestLocation	818554	RTFL8	RTFL8 [Source:UniProtKB/TrEMBL;Acc:A0A178VQG8]
chr2	16554314	16554645	332	*	1019	AT2G39705	16556856	16557577	+	upstream	-2542	2211	NearestLocation	818554	RTFL8	RTFL8 [Source:UniProtKB/TrEMBL;Acc:A0A178VQG8]
chr2	16558902	16559258	357	*	1020	AT2G39705	16556856	16557577	+	downstream	2046	1325	NearestLocation	818554	RTFL8	RTFL8 [Source:UniProtKB/TrEMBL;Acc:A0A178VQG8]
chr2	16582885	16583117	233	*	1021	AT2G39760	16583073	16586252	+	overlapStart	-188	44	NearestLocation	818561	ATBPM3	BTB/POZ and MATH domain-containing protein 3 [Source:UniProtKB/Swiss-Prot;Acc:O22286]
chr2	16641249	16642317	1069	*	1022	AT2G39865	16641761	16641907	-	includeFeature	658	410	NearestLocation	6240558		unknown protein; Ha. [Source:TAIR;Acc:AT2G39865]
chr2	16645273	16645865	593	*	1023	AT2G39870	16643381	16645377	+	overlapEnd	1892	104	NearestLocation	818574		At2g39870/T5I7.17 [Source:UniProtKB/TrEMBL;Acc:O04191]
chr2	16686627	16687031	405	*	1024	AT2G39970	16683832	16686709	-	overlapStart	82	82	NearestLocation	818584		Peroxisomal nicotinamide adenine dinucleotide carrier [Source:UniProtKB/Swiss-Prot;Acc:O04200]
chr2	16706015	16706190	176	*	1025	AT2G40008	16708056	16709436	+	upstream	-2041	1866	NearestLocation	NA		other RNA [Source:TAIR;Acc:AT2G40008]
chr2	16776325	16776383	59	*	1026	AT2G40150	16775442	16777243	+	inside	883	860	NearestLocation	818606	TBL28	Protein trichome birefringence-like 28 [Source:UniProtKB/Swiss-Prot;Acc:Q94K00]
chr2	16845802	16846424	623	*	1027	AT2G40330	16844864	16845934	-	overlapStart	132	132	NearestLocation	818626	PYL6	Abscisic acid receptor PYL6 [Source:UniProtKB/Swiss-Prot;Acc:Q8S8E3]
chr2	16897966	16898372	407	*	1028	AT2G40460	16896907	16901280	+	inside	1059	1059	NearestLocation	818640		Protein NRT1/ PTR FAMILY 5.1 [Source:UniProtKB/Swiss-Prot;Acc:Q8VZR7]
chr2	16909980	16910117	138	*	1029	AT2G40480	16910364	16912592	+	upstream	-384	247	NearestLocation	818643		WEB family protein At2g40480 [Source:UniProtKB/Swiss-Prot;Acc:Q5XVC7]
chr2	17028191	17028406	216	*	1030	AT2G40802	17028304	17028405	-	includeFeature	214	1	NearestLocation	NA	NA	NA
chr2	17031984	17032336	353	*	1031	AT2G40810	17032464	17034600	+	upstream	-480	128	NearestLocation	818678	ATATG18C	Autophagy-related protein 18c [Source:UniProtKB/Swiss-Prot;Acc:Q8GYD7]
chr2	17098433	17098929	497	*	1032	AT2G40970	17097550	17098695	-	overlapStart	262	234	NearestLocation	818697	MYBC1	MYBC1 [Source:UniProtKB/TrEMBL;Acc:A0A178VYV1]
chr2	17099165	17099629	465	*	1033	AT2G40970	17097550	17098695	-	upstream	-470	470	NearestLocation	818697	MYBC1	MYBC1 [Source:UniProtKB/TrEMBL;Acc:A0A178VYV1]
chr2	17117099	17117546	448	*	1034	AT2G41020	17117263	17121119	+	overlapStart	-164	164	NearestLocation	818702		WW domain-containing protein [Source:UniProtKB/TrEMBL;Acc:Q67ZZ1]
chr2	17137202	17137292	91	*	1035	AT2G41100	17137829	17139612	+	upstream	-627	537	NearestLocation	818709	TCH3	Calmodulin-like protein 12 [Source:UniProtKB/Swiss-Prot;Acc:P25071]
chr2	17160759	17161677	919	*	1036	AT2G41170	17159104	17161136	-	overlapStart	377	377	NearestLocation	818716		F-box family protein [Source:TAIR;Acc:AT2G41170]
chr2	17162442	17162618	177	*	1037	AT2G41170	17159104	17161136	-	upstream	-1306	1306	NearestLocation	818716		F-box family protein [Source:TAIR;Acc:AT2G41170]
chr2	17164541	17164663	123	*	1038	AT2G41180	17165191	17166025	+	upstream	-650	528	NearestLocation	818717		Sigma factor binding protein 2	chloroplastic [Source:UniProtKB/Swiss-Prot;Acc:O80669]
chr2	17196665	17196815	151	*	1039	AT2G41233	17196651	17196758	-	overlapStart	93	14	NearestLocation	NA	NA	NA
chr2	17240765	17241259	495	*	1040	AT2G41370	17237745	17240440	-	upstream	-325	325	NearestLocation	818735	BOP2	Regulatory protein NPR5 [Source:UniProtKB/Swiss-Prot;Acc:Q9ZVC2]
chr2	17242025	17243178	1154	*	1041	AT2G41370	17237745	17240440	-	upstream	-1585	1585	NearestLocation	818735	BOP2	Regulatory protein NPR5 [Source:UniProtKB/Swiss-Prot;Acc:Q9ZVC2]
chr2	17248835	17250679	1845	*	1042	AT2G41380	17251941	17253057	+	upstream	-3106	1262	NearestLocation	818736		At2g41380 [Source:UniProtKB/TrEMBL;Acc:Q9ZVC3]
chr2	17269645	17269696	52	*	1043	AT2G41430	17269232	17270542	+	inside	413	413	NearestLocation	818741	ERD15	LSR1 [Source:UniProtKB/TrEMBL;Acc:A0A178VWR6]
chr2	17446165	17446802	638	*	1044	AT2G41820	17446744	17450071	+	overlapStart	-579	58	NearestLocation	818781		Leucine-rich repeat receptor-like tyrosine-protein kinase PXC3 [Source:UniProtKB/Swiss-Prot;Acc:O22938]
chr2	17504574	17505027	454	*	1045	AT2G41940	17507509	17508616	+	upstream	-2935	2482	NearestLocation	818794	ZFP8	Zinc finger protein 8 [Source:UniProtKB/Swiss-Prot;Acc:P93751]
chr2	17510188	17510413	226	*	1046	AT2G41945	17509069	17512954	-	inside	2766	1119	NearestLocation	2745591		unknown protein; BEST Arabidopsis thaliana protein match is: unknown protein (TAIR:AT3G04040.1); Ha. [Source:TAIR;Acc:AT2G41945]
chr2	17526914	17527325	412	*	1047	AT2G41990	17527257	17528937	+	overlapStart	-343	68	NearestLocation	818799		At2g41990 [Source:UniProtKB/TrEMBL;Acc:P93747]
chr2	17562686	17563291	606	*	1048	AT2G42110	17562152	17562733	-	overlapStart	47	47	NearestLocation	818811		At2g42110 [Source:UniProtKB/TrEMBL;Acc:O23683]
chr2	17562686	17563291	606	*	1048	AT2G42120	17563157	17566032	-	overlapEnd	3346	134	Overlapping	818812	POLD2	DNA polymerase delta small subunit [Source:UniProtKB/TrEMBL;Acc:F4IM00]
chr2	17584615	17585733	1119	*	1049	AT2G42200	17587407	17589630	+	upstream	-2792	1674	NearestLocation	818820	SPL9	Squamosa promoter-binding-like protein 9 [Source:UniProtKB/Swiss-Prot;Acc:Q700W2]
chr2	17587115	17587416	302	*	1050	AT2G42200	17587407	17589630	+	overlapStart	-292	9	NearestLocation	818820	SPL9	Squamosa promoter-binding-like protein 9 [Source:UniProtKB/Swiss-Prot;Acc:Q700W2]
chr2	17614373	17614423	51	*	1051	AT2G42280	17611185	17613519	-	upstream	-854	854	NearestLocation	818829		basic helix-loop-helix (bHLH) DNA-binding superfamily protein [Source:TAIR;Acc:AT2G42280]
chr2	17623872	17624144	273	*	1052	AT2G42300	17621156	17624841	+	inside	2716	697	Overlapping	818831		Transcription factor bHLH48 [Source:UniProtKB/Swiss-Prot;Acc:Q8VZ02]
chr2	17623872	17624144	273	*	1052	AT2G42310	17625212	17625889	+	upstream	-1340	1068	NearestLocation	818832		ESSS subunit of NADH:ubiquinone oxidoreductase (Complex I) protein [Source:UniProtKB/TrEMBL;Acc:Q9SLC8]
chr2	17667741	17668173	433	*	1053	AT2G42440	17668701	17669817	-	downstream	2076	528	NearestLocation	818844		LOB domain-containing protein 17 [Source:UniProtKB/Swiss-Prot;Acc:Q9SLB6]
chr2	17722493	17722718	226	*	1054	AT2G42570	17717367	17720080	-	upstream	-2413	2413	NearestLocation	818857	TBL39	Protein trichome birefringence-like 39 [Source:UniProtKB/Swiss-Prot;Acc:Q9SIN2]
chr2	17727991	17728389	399	*	1055	AT2G42580	17728715	17731718	+	upstream	-724	326	NearestLocation	818858	TTL3	Inactive TPR repeat-containing thioredoxin TTL3 [Source:UniProtKB/Swiss-Prot;Acc:Q9SIN1]
chr2	17742729	17743449	721	*	1056	AT2G42600	17734324	17739085	-	upstream	-3644	3644	NearestLocation	818860	ATPPC2	PPC2 [Source:UniProtKB/TrEMBL;Acc:A0A178VV64]
chr2	17743647	17743956	310	*	1057	AT2G42610	17747917	17750440	+	upstream	-4270	3961	NearestLocation	818861	LSH10	LSH10 [Source:UniProtKB/TrEMBL;Acc:A0A178VLX9]
chr2	17752079	17752453	375	*	1058	AT2G42620	17756140	17758468	+	upstream	-4061	3687	NearestLocation	818862	MAX2	F-box protein MAX2 [Source:UniProtKB/Swiss-Prot;Acc:Q9SIM9]
chr2	17806116	17806515	400	*	1059	AT2G42790	17801471	17806049	-	upstream	-67	67	NearestLocation	818879	CSY3	Citrate synthase [Source:UniProtKB/TrEMBL;Acc:Q0WUX6]
chr2	17806672	17807656	985	*	1060	AT2G42790	17801471	17806049	-	upstream	-623	623	NearestLocation	818879	CSY3	Citrate synthase [Source:UniProtKB/TrEMBL;Acc:Q0WUX6]
chr2	17809592	17810132	541	*	1061	AT2G42800	17807942	17809590	-	upstream	-2	2	NearestLocation	818880	AtRLP29	RLP29 [Source:UniProtKB/TrEMBL;Acc:A0A178VT48]
chr2	17819729	17820033	305	*	1062	AT2G42830	17820255	17824013	+	upstream	-526	222	NearestLocation	818883	SHP2	K-box region and MADS-box transcription factor family protein [Source:TAIR;Acc:AT2G42830]
chr2	17839020	17839744	725	*	1063	AT2G42870	17836416	17837250	-	upstream	-1770	1770	NearestLocation	818887	PAR1	Transcription factor PAR1 [Source:UniProtKB/Swiss-Prot;Acc:Q9SJH0]
chr2	17846891	17847441	551	*	1064	AT2G42885	17845967	17846603	-	upstream	-288	288	NearestLocation	818889		Defensin-like protein 54 [Source:UniProtKB/Swiss-Prot;Acc:Q8GY39]
chr2	17886256	17886479	224	*	1065	AT2G43010	17886427	17889050	+	overlapStart	-171	52	NearestLocation	818903	PIF4	phytochrome interacting factor 4 [Source:TAIR;Acc:AT2G43010]
chr2	17989413	17989626	214	*	1066	AT2G43270	17988207	17989491	-	overlapStart	78	78	NearestLocation	818929		F-box and associated interaction domains-containing protein [Source:UniProtKB/TrEMBL;Acc:F4IR26]
chr2	18000357	18000847	491	*	1067	AT2G43330	18000854	18004083	+	upstream	-497	7	NearestLocation	818934	ATINT1	Inositol transporter 1 [Source:UniProtKB/Swiss-Prot;Acc:Q8VZR6]
chr2	18004209	18004365	157	*	1068	AT2G43340	18007697	18008665	+	upstream	-3488	3332	NearestLocation	818935		At2g43340 [Source:UniProtKB/TrEMBL;Acc:Q94JW9]
chr2	18106974	18107289	316	*	1069	AT2G43680	18108349	18111831	+	upstream	-1375	1060	NearestLocation	818970	IQD14	IQD14 [Source:UniProtKB/TrEMBL;Acc:A0A178VRE6]
chr2	18119011	18119685	675	*	1070	AT2G43710	18119956	18122889	+	upstream	-945	271	NearestLocation	818973	SSI2	Stearoyl-[acyl-carrier-protein] 9-desaturase 7	chloroplastic [Source:UniProtKB/Swiss-Prot;Acc:O22832]
chr2	18143440	18143751	312	*	1071	AT2G43795	18140944	18142369	-	upstream	-1071	1071	NearestLocation	818983		unknown protein; BEST Arabidopsis thaliana protein match is: unknown protein (TAIR:AT3G59800.1); Ha. [Source:TAIR;Acc:AT2G43795]
chr2	18203509	18203937	429	*	1072	AT2G43950	18200324	18202729	-	upstream	-780	780	NearestLocation	819000	OEP37	Outer envelope pore protein 37	chloroplastic [Source:UniProtKB/Swiss-Prot;Acc:O80565]
chr2	18203509	18203937	429	*	1072	AT2G43960	18203312	18204912	-	inside	1403	197	Overlapping	819001		At2g43960 [Source:UniProtKB/TrEMBL;Acc:Q58FX2]
chr2	18372626	18372921	296	*	1073	AT2G44500	18374292	18376790	+	upstream	-1666	1371	NearestLocation	819057		O-fucosyltransferase 20 [Source:UniProtKB/Swiss-Prot;Acc:O64884]
chr2	18410017	18410645	629	*	1074	AT2G44600	18408695	18410053	+	overlapEnd	1322	36	NearestLocation	819068		At2g44600/F16B22.9 [Source:UniProtKB/TrEMBL;Acc:O80500]
chr2	18423054	18423737	684	*	1075	AT2G44660	18420832	18422839	-	upstream	-215	215	NearestLocation	819074		Probable dolichyl pyrophosphate Glc1Man9GlcNAc2 alpha-1	3-glucosyltransferase [Source:UniProtKB/Swiss-Prot;Acc:O80505]
chr2	18471815	18472188	374	*	1076	AT2G44798	18466464	18471277	-	upstream	-538	538	NearestLocation	NA		other RNA [Source:TAIR;Acc:AT2G44798]
chr2	18518207	18518605	399	*	1077	AT2G44910	18517887	18519525	-	inside	1318	320	NearestLocation	819100	ATHB4	Uncharacterized protein At2g44910 (Fragment) [Source:UniProtKB/TrEMBL;Acc:C0SV86]
chr2	18519648	18519718	71	*	1078	AT2G44910	18517887	18519525	-	upstream	-123	123	NearestLocation	819100	ATHB4	Uncharacterized protein At2g44910 (Fragment) [Source:UniProtKB/TrEMBL;Acc:C0SV86]
chr2	18523384	18523769	386	*	1079	AT2G44920	18524387	18526827	+	upstream	-1003	618	NearestLocation	819101		Thylakoid lumenal 15 kDa protein 1	chloroplastic [Source:UniProtKB/Swiss-Prot;Acc:O22160]
chr2	18534065	18534240	176	*	1080	AT2G44930	18529523	18531752	-	upstream	-2313	2313	NearestLocation	819102		Expressed protein [Source:UniProtKB/TrEMBL;Acc:O22159]
chr2	18580044	18581098	1055	*	1081	AT2G45050	18582872	18584083	+	upstream	-2828	1774	NearestLocation	819112	GATA2	GATA transcription factor 2 [Source:UniProtKB/Swiss-Prot;Acc:O49741]
chr2	18588558	18589457	900	*	1082	AT2G45070	18587017	18588377	-	upstream	-181	181	NearestLocation	819114	SEC61 BETA	Protein transport protein Sec61 subunit beta [Source:UniProtKB/Swiss-Prot;Acc:P38389]
chr2	18620006	18621321	1316	*	1083	AT2G45160	18617862	18620150	-	overlapStart	144	144	NearestLocation	819124	HAM1	Scarecrow-like protein 27 [Source:UniProtKB/Swiss-Prot;Acc:Q7XJM8]
chr2	18620006	18621321	1316	*	1083	AT2G45161	18620465	18620590	+	includeFeature	-459	459	NearestLocation	NA	NA	NA
chr2	18630405	18630843	439	*	1084	AT2G45190	18628265	18630712	-	overlapStart	307	131	NearestLocation	819127	AFO	Axial regulator YABBY 1 [Source:UniProtKB/Swiss-Prot;Acc:O22152]
chr2	18631824	18632720	897	*	1085	AT2G45190	18628265	18630712	-	upstream	-1112	1112	NearestLocation	819127	AFO	Axial regulator YABBY 1 [Source:UniProtKB/Swiss-Prot;Acc:O22152]
chr2	18633635	18633953	319	*	1086	AT2G45190	18628265	18630712	-	upstream	-2923	2923	NearestLocation	819127	AFO	Axial regulator YABBY 1 [Source:UniProtKB/Swiss-Prot;Acc:O22152]
chr2	18634347	18636140	1794	*	1087	AT2G45190	18628265	18630712	-	upstream	-3635	3635	NearestLocation	819127	AFO	Axial regulator YABBY 1 [Source:UniProtKB/Swiss-Prot;Acc:O22152]
chr2	18636585	18636948	364	*	1088	AT2G45200	18637503	18640039	-	downstream	3454	555	NearestLocation	819128	GOS12	Golgi SNAP receptor complex member 1-2 [Source:UniProtKB/Swiss-Prot;Acc:O22151]
chr2	18713694	18714126	433	*	1089	AT2G45410	18712287	18713116	-	upstream	-578	578	NearestLocation	819149	LBD19	LBD19 [Source:UniProtKB/TrEMBL;Acc:A0A178VSY1]
chr2	18725270	18725866	597	*	1090	AT2G45430	18727561	18728935	+	upstream	-2291	1695	NearestLocation	819151	AHL22	AT-hook motif nuclear-localized protein [Source:UniProtKB/TrEMBL;Acc:A0A178VXD2]
chr2	18786219	18786670	452	*	1091	AT2G45590	18786658	18788988	+	overlapStart	-439	12	NearestLocation	819167		Receptor-like serine/threonine-protein kinase At2g45590 [Source:UniProtKB/Swiss-Prot;Acc:O64639]
chr2	18801731	18802278	548	*	1092	AT2G45640	18799610	18801471	-	upstream	-260	260	NearestLocation	819172	SAP18	Histone deacetylase complex subunit SAP18 [Source:UniProtKB/TrEMBL;Acc:A0A178VW39]
chr2	18806494	18807198	705	*	1093	AT2G45650	18804350	18806522	+	overlapEnd	2144	28	NearestLocation	819173	AGL6	AGAMOUS-like protein 6 [Source:UniProtKB/TrEMBL;Acc:Q1PEU3]
chr2	18809790	18809941	152	*	1094	AT2G45660	18807538	18811047	-	inside	1257	1106	NearestLocation	819174	AGL20	SOC1 [Source:UniProtKB/TrEMBL;Acc:A0A178VZL4]
chr2	18810714	18811453	740	*	1095	AT2G45660	18807538	18811047	-	overlapStart	333	333	NearestLocation	819174	AGL20	SOC1 [Source:UniProtKB/TrEMBL;Acc:A0A178VZL4]
chr2	18811621	18812000	380	*	1096	AT2G45660	18807538	18811047	-	upstream	-574	574	NearestLocation	819174	AGL20	SOC1 [Source:UniProtKB/TrEMBL;Acc:A0A178VZL4]
chr2	18812785	18813629	845	*	1097	AT2G45660	18807538	18811047	-	upstream	-1738	1738	NearestLocation	819174	AGL20	SOC1 [Source:UniProtKB/TrEMBL;Acc:A0A178VZL4]
chr2	18814378	18814424	47	*	1098	AT2G45660	18807538	18811047	-	upstream	-3331	3331	NearestLocation	819174	AGL20	SOC1 [Source:UniProtKB/TrEMBL;Acc:A0A178VZL4]
chr2	18819954	18820809	856	*	1099	AT2G45680	18820242	18821889	-	overlapEnd	1935	288	Overlapping	819176		Transcription factor TCP9 [Source:UniProtKB/Swiss-Prot;Acc:O64647]
chr2	18819954	18820809	856	*	1099	AT2G45685	18820691	18822184	+	overlapStart	-737	118	NearestLocation	NA		other RNA [Source:TAIR;Acc:AT2G45685]
chr2	18822594	18822703	110	*	1100	AT2G45680	18820242	18821889	-	upstream	-705	705	NearestLocation	819176		Transcription factor TCP9 [Source:UniProtKB/Swiss-Prot;Acc:O64647]
chr2	18839033	18839732	700	*	1101	AT2G45730	18836264	18839160	-	overlapStart	127	127	NearestLocation	819181		tRNA (adenine(58)-N(1))-methyltransferase non-catalytic subunit TRM6 [Source:UniProtKB/TrEMBL;Acc:O80846]
chr2	18839033	18839732	700	*	1101	AT2G45740	18839586	18841403	+	overlapStart	-553	146	NearestLocation	819182	PEX11D	Peroxisomal membrane protein 11D [Source:UniProtKB/Swiss-Prot;Acc:O80845]
chr2	18873961	18874322	362	*	1102	AT2G45850	18871479	18873972	-	overlapStart	11	11	NearestLocation	819193		AT-hook motif nuclear-localized protein 9 [Source:UniProtKB/Swiss-Prot;Acc:O80834]
chr2	18875741	18876060	320	*	1103	AT2G45870	18875894	18877477	+	overlapStart	-153	153	NearestLocation	819195		UPF0187 protein At2g45870	chloroplastic [Source:UniProtKB/Swiss-Prot;Acc:O80832]
chr2	18914037	18914689	653	*	1104	AT2G45970	18912260	18914739	-	inside	702	50	NearestLocation	819205	CYP86A8	Cytochrome P450 86A8 [Source:UniProtKB/Swiss-Prot;Acc:O80823]
chr2	18922538	18922805	268	*	1105	AT2G46000	18921024	18922179	-	upstream	-359	359	NearestLocation	819208		At2g46000 [Source:UniProtKB/TrEMBL;Acc:O82812]
chr2	18961021	18961280	260	*	1106	AT2G46150	18961403	18962376	+	upstream	-382	123	NearestLocation	819222		Late embryogenesis abundant (LEA) hydroxyproline-rich glycoprotein family [Source:UniProtKB/TrEMBL;Acc:O82354]
chr2	18984365	18984450	86	*	1107	AT2G46230	18984199	18985959	-	inside	1594	166	NearestLocation	819231		At2g46230/T3F17.12 [Source:UniProtKB/TrEMBL;Acc:O82346]
chr2	18999690	19000515	826	*	1108	AT2G46270	19000191	19003403	+	overlapStart	-501	324	NearestLocation	819235	GBF3	G-box-binding factor 3 [Source:UniProtKB/Swiss-Prot;Acc:P42776]
chr2	19013536	19014215	680	*	1109	AT2G46320	19015813	19018491	+	upstream	-2277	1598	NearestLocation	819240		Mitochondrial substrate carrier family protein [Source:UniProtKB/TrEMBL;Acc:F4II70]
chr2	19050863	19051058	196	*	1110	AT2G46410	19049172	19050341	-	upstream	-522	522	NearestLocation	819249	CPC	Transcription factor CPC [Source:UniProtKB/Swiss-Prot;Acc:O22059]
chr2	19052079	19052200	122	*	1111	AT2G46420	19053686	19057096	+	upstream	-1607	1486	NearestLocation	819250		At2g46420/F11C10.11 [Source:UniProtKB/TrEMBL;Acc:Q9SKD8]
chr2	19053242	19053675	434	*	1112	AT2G46420	19053686	19057096	+	upstream	-444	11	NearestLocation	819250		At2g46420/F11C10.11 [Source:UniProtKB/TrEMBL;Acc:Q9SKD8]
chr2	19103764	19104754	991	*	1113	AT2G46530	19104665	19108331	+	overlapStart	-901	89	NearestLocation	819264	ARF11	Auxin response factor 11 [Source:UniProtKB/Swiss-Prot;Acc:Q9ZPY6]
chr2	19132353	19132622	270	*	1114	AT2G46590	19133040	19135289	+	upstream	-687	418	NearestLocation	819271	DAG2	Dof zinc finger protein DOF2.5 [Source:UniProtKB/Swiss-Prot;Acc:Q9ZPY0]
chr2	19152665	19153025	361	*	1115	AT2G46650	19151646	19152600	+	downstream	1019	65	NearestLocation	819277	B5 #1	Cytochrome B5 isoform C [Source:UniProtKB/Swiss-Prot;Acc:Q9ZNV4]
chr2	19170951	19171937	987	*	1116	AT2G46680	19165403	19166949	-	upstream	-4002	4002	NearestLocation	819280	ATHB-7	Homeobox-leucine zipper protein ATHB-7 [Source:UniProtKB/Swiss-Prot;Acc:P46897]
chr2	19172756	19173354	599	*	1117	AT2G46685	19176126	19176261	+	upstream	-3370	2772	NearestLocation	NA	MIR166A	MIR166/MIR166A; miRNA [Source:TAIR;Acc:AT2G46685]
chr2	19173672	19174123	452	*	1118	AT2G46685	19176126	19176261	+	upstream	-2454	2003	NearestLocation	NA	MIR166A	MIR166/MIR166A; miRNA [Source:TAIR;Acc:AT2G46685]
chr2	19175552	19175982	431	*	1119	AT2G46685	19176126	19176261	+	upstream	-574	144	NearestLocation	NA	MIR166A	MIR166/MIR166A; miRNA [Source:TAIR;Acc:AT2G46685]
chr2	19177288	19177759	472	*	1120	AT2G46685	19176126	19176261	+	downstream	1162	1027	NearestLocation	NA	MIR166A	MIR166/MIR166A; miRNA [Source:TAIR;Acc:AT2G46685]
chr2	19191499	19192069	571	*	1121	AT2G46710	19191935	19194849	+	overlapStart	-436	134	NearestLocation	819283		Rho GTPase-activating protein 3 [Source:UniProtKB/Swiss-Prot;Acc:Q8GYY5]
chr2	19197986	19198589	604	*	1122	AT2G46720	19197383	19200221	+	inside	603	603	NearestLocation	819284	HIC	3-ketoacyl-CoA synthase 13 [Source:UniProtKB/Swiss-Prot;Acc:Q9ZUZ0]
chr2	19227392	19227742	351	*	1123	AT2G46780	19229293	19231505	+	upstream	-1901	1551	NearestLocation	819291		At2g46780 [Source:UniProtKB/TrEMBL;Acc:Q501B0]
chr2	19255486	19255984	499	*	1124	AT2G46860	19253688	19255275	+	downstream	1798	211	NearestLocation	819299	AtPPa3	PPa3 [Source:UniProtKB/TrEMBL;Acc:A0A178VZ15]
chr2	19260802	19261224	423	*	1125	AT2G46870	19260918	19262404	+	overlapStart	-116	116	NearestLocation	819300	NGA1	B3 domain-containing transcription factor NGA1 [Source:UniProtKB/Swiss-Prot;Acc:O82799]
chr2	19262412	19263444	1033	*	1126	AT2G46870	19260918	19262404	+	downstream	1494	8	NearestLocation	819300	NGA1	B3 domain-containing transcription factor NGA1 [Source:UniProtKB/Swiss-Prot;Acc:O82799]
chr2	19264254	19264631	378	*	1127	AT2G46880	19264573	19266446	-	overlapEnd	2192	58	NearestLocation	819301	ATPAP14	Probable inactive purple acid phosphatase 14 [Source:UniProtKB/Swiss-Prot;Acc:Q84LR6]
chr2	19305699	19305851	153	*	1128	AT2G46980	19299492	19304191	-	upstream	-1508	1508	NearestLocation	819312		Meiosis-specific protein ASY3 [Source:UniProtKB/Swiss-Prot;Acc:Q0WR66]
chr2	19316284	19316804	521	*	1129	AT2G47010	19317126	19319397	+	upstream	-842	322	NearestLocation	819315		At2g47010/F14M4.16 [Source:UniProtKB/TrEMBL;Acc:Q944A3]
chr2	19386650	19387118	469	*	1130	AT2G47220	19383743	19386954	+	overlapEnd	2907	164	Overlapping	NA	DUF5	DOMAIN OF UNKNOWN FUNCTION 724 5 [Source:TAIR;Acc:AT2G47220]
chr2	19386650	19387118	469	*	1130	AT2G47230	19387020	19390234	+	overlapStart	-370	98	NearestLocation	819336	DUF6	DOMAIN OF UNKNOWN FUNCTION 724 6 [Source:TAIR;Acc:AT2G47230]
chr2	19391706	19391813	108	*	1131	AT2G47240	19392558	19397831	+	upstream	-852	745	NearestLocation	819337	LACS1;CER8	Long chain acyl-CoA synthetase 1 [Source:UniProtKB/Swiss-Prot;Acc:O22898]
chr2	19407853	19408697	845	*	1132	AT2G47260	19404820	19407084	-	upstream	-769	769	NearestLocation	819339	WRKY23	WRKY transcription factor 23 [Source:UniProtKB/Swiss-Prot;Acc:O22900]
chr2	19415293	19415464	172	*	1133	AT2G47275	19415052	19415186	+	downstream	241	107	NearestLocation	NA	MIR403	MIR403; miRNA [Source:TAIR;Acc:AT2G47275]
chr2	19466161	19466636	476	*	1134	AT2G47430	19459045	19464087	-	upstream	-2074	2074	NearestLocation	819356	CKI1	Histidine kinase CKI1 [Source:UniProtKB/Swiss-Prot;Acc:O22267]
chr2	19467357	19467518	162	*	1135	AT2G47440	19469719	19471886	+	upstream	-2362	2201	NearestLocation	819357		Tetratricopeptide repeat (TPR)-like superfamily protein [Source:UniProtKB/TrEMBL;Acc:O22266]
chr2	19468035	19468213	179	*	1136	AT2G47440	19469719	19471886	+	upstream	-1684	1506	NearestLocation	819357		Tetratricopeptide repeat (TPR)-like superfamily protein [Source:UniProtKB/TrEMBL;Acc:O22266]
chr2	19472815	19472857	43	*	1137	AT2G47450	19472681	19474314	+	inside	134	134	NearestLocation	819358	CAO	Signal recognition particle 43 kDa protein	chloroplastic [Source:UniProtKB/Swiss-Prot;Acc:O22265]
chr2	19479158	19479470	313	*	1138	AT2G47460	19476337	19479478	+	inside	2821	8	Overlapping	819359	MYB12	Transcription factor MYB12 [Source:UniProtKB/Swiss-Prot;Acc:O22264]
chr2	19479158	19479470	313	*	1138	AT2G47470	19481420	19484015	+	upstream	-2262	1950	NearestLocation	819360	ATPDIL2-1	UNE5 [Source:UniProtKB/TrEMBL;Acc:A0A178W1F8]
chr2	19555712	19556331	620	*	1139	AT2G47710	19554834	19556065	-	overlapStart	353	266	NearestLocation	819384		Adenine nucleotide alpha hydrolases-like superfamily protein [Source:UniProtKB/TrEMBL;Acc:O82240]
chr2	19555712	19556331	620	*	1139	AT2G47730	19556326	19559463	+	overlapStart	-614	5	NearestLocation	819386	ATGSTF8	Glutathione S-transferase F8	chloroplastic [Source:UniProtKB/Swiss-Prot;Acc:Q96266]
chr2	19569408	19570184	777	*	1140	AT2G47770	19568464	19569507	+	overlapEnd	944	99	Overlapping	819389	ATTSPO	TSPO [Source:UniProtKB/TrEMBL;Acc:A0A178W1Q1]
chr2	19569408	19570184	777	*	1140	AT2G47780	19570049	19571034	+	overlapStart	-641	135	NearestLocation	819390		REF/SRPP-like protein At2g47780 [Source:UniProtKB/Swiss-Prot;Acc:O82246]
chr2	19698000	19698286	287	*	1141	AT2G48160	19689409	19696821	-	upstream	-1179	1179	NearestLocation	819428		Tudor/PWWP/MBT domain-containing protein [Source:TAIR;Acc:AT2G48160]
chr3	42522	43157	636	*	1142	AT3G01120	38759	41932	-	upstream	-590	590	NearestLocation	821292	MTO1	MTO1 [Source:UniProtKB/TrEMBL;Acc:A0A178VB36]
chr3	201620	201923	304	*	1143	AT3G01510	198679	201742	-	overlapStart	122	122	NearestLocation	821127	LSF1	LSF1 [Source:UniProtKB/TrEMBL;Acc:A0A178V9M4]
chr3	201620	201923	304	*	1143	AT3G01513	201920	202740	-	overlapEnd	1120	3	Overlapping	821126		Putative uncharacterized protein [Source:UniProtKB/TrEMBL;Acc:Q6DR30]
chr3	229046	229165	120	*	1144	AT3G01600	229171	231105	+	upstream	-125	6	NearestLocation	819872	anac044	NAC domain containing protein 44 [Source:UniProtKB/TrEMBL;Acc:F4J4R5]
chr3	282351	283437	1087	*	1145	AT3G01780	279060	283580	+	inside	3291	143	Overlapping	821081	TPLATE	Protein TPLATE [Source:UniProtKB/Swiss-Prot;Acc:F4J8D3]
chr3	282351	283437	1087	*	1145	AT3G01790	283689	285778	-	downstream	3427	252	NearestLocation	821078		At1g01640 [Source:UniProtKB/TrEMBL;Acc:Q7XA68]
chr3	314334	314498	165	*	1146	AT3G01900	312359	313849	-	upstream	-485	485	NearestLocation	821263	CYP94B2	Cytochrome P450	family 94	subfamily B	polypeptide 2 [Source:UniProtKB/TrEMBL;Acc:Q9S833]
chr3	374005	374558	554	*	1147	AT3G02110	370762	373722	-	upstream	-283	283	NearestLocation	821207	scpl25	Serine carboxypeptidase-like 25 [Source:UniProtKB/Swiss-Prot;Acc:Q8L9Y0]
chr3	375107	375364	258	*	1148	AT3G02110	370762	373722	-	upstream	-1385	1385	NearestLocation	821207	scpl25	Serine carboxypeptidase-like 25 [Source:UniProtKB/Swiss-Prot;Acc:Q8L9Y0]
chr3	375718	376014	297	*	1149	AT3G02120	377097	377713	+	upstream	-1379	1083	NearestLocation	821311		Hydroxyproline-rich glycoprotein family protein [Source:UniProtKB/TrEMBL;Acc:Q8L9N1]
chr3	376155	376879	725	*	1150	AT3G02120	377097	377713	+	upstream	-942	218	NearestLocation	821311		Hydroxyproline-rich glycoprotein family protein [Source:UniProtKB/TrEMBL;Acc:Q8L9N1]
chr3	380034	380067	34	*	1151	AT3G02130	380726	384405	+	upstream	-692	659	NearestLocation	821240	RPK2	LRR receptor-like serine/threonine-protein kinase RPK2 [Source:UniProtKB/Swiss-Prot;Acc:Q9S7I6]
chr3	387429	387468	40	*	1152	AT3G02140	385317	386538	-	upstream	-891	891	NearestLocation	821182	TMAC2	TMAC2 [Source:UniProtKB/TrEMBL;Acc:A0A178VMX2]
chr3	387591	388110	520	*	1153	AT3G02140	385317	386538	-	upstream	-1053	1053	NearestLocation	821182	TMAC2	TMAC2 [Source:UniProtKB/TrEMBL;Acc:A0A178VMX2]
chr3	393249	393775	527	*	1154	AT3G02160	394070	395984	+	upstream	-821	295	NearestLocation	821295		At3g02160 [Source:UniProtKB/TrEMBL;Acc:Q9S7R9]
chr3	423489	423597	109	*	1155	AT3G02242	420108	420680	+	downstream	3381	2809	NearestLocation	6240491		Protein GOLVEN 8 [Source:UniProtKB/Swiss-Prot;Acc:B3H5Q2]
chr3	495097	495731	635	*	1156	AT3G02410	492118	494948	-	upstream	-149	149	NearestLocation	821191	ICME-LIKE2	Carboxylic ester hydrolase [Source:UniProtKB/TrEMBL;Acc:A0A178V7M1]
chr3	508727	508861	135	*	1157	AT3G02470	508886	511561	+	upstream	-159	25	NearestLocation	821214	SAMDC	S-adenosylmethionine decarboxylase proenzyme 1 [Source:UniProtKB/Swiss-Prot;Acc:Q96286]
chr3	537795	538665	871	*	1158	AT3G02550	536505	537998	-	overlapStart	203	203	NearestLocation	821112	LBD41	LOB domain-containing protein 41 [Source:UniProtKB/Swiss-Prot;Acc:Q9M886]
chr3	648710	649031	322	*	1159	AT3G02910	649814	650921	+	upstream	-1104	783	NearestLocation	821189		Putative gamma-glutamylcyclotransferase At3g02910 [Source:UniProtKB/Swiss-Prot;Acc:Q9M8T3]
chr3	731258	732167	910	*	1160	AT3G03170	731891	732875	+	overlapStart	-633	276	NearestLocation	821064		At3g03170 [Source:UniProtKB/TrEMBL;Acc:Q29PZ2]
chr3	914068	914640	573	*	1161	AT3G03690	911238	913677	-	upstream	-391	391	NearestLocation	821186	UNE7	Core-2/I-branching beta-1	6-N-acetylglucosaminyltransferase family protein [Source:UniProtKB/TrEMBL;Acc:Q9SS69]
chr3	929651	930048	398	*	1162	AT3G03720	925612	930974	-	inside	1323	926	NearestLocation	821176	CAT4	Cationic amino acid transporter 4	vacuolar [Source:UniProtKB/Swiss-Prot;Acc:Q8W4K3]
chr3	1056875	1057144	270	*	1163	AT3G04060	1053366	1055163	-	upstream	-1712	1712	NearestLocation	819561	anac046	NAC domain-containing protein 46 [Source:UniProtKB/Swiss-Prot;Acc:Q9SQQ6]
chr3	1080451	1080891	441	*	1164	AT3G04120	1080950	1083530	+	upstream	-499	59	NearestLocation	819567	GAPC	Glyceraldehyde-3-phosphate dehydrogenase GAPC1	cytosolic [Source:UniProtKB/Swiss-Prot;Acc:P25858]
chr3	1135721	1135775	55	*	1165	AT3G04290	1133320	1136316	-	inside	595	541	NearestLocation	819584	ATLTL1	LTL1 [Source:UniProtKB/TrEMBL;Acc:A0A178VLC7]
chr3	1136478	1136651	174	*	1166	AT3G04290	1133320	1136316	-	upstream	-162	162	NearestLocation	819584	ATLTL1	LTL1 [Source:UniProtKB/TrEMBL;Acc:A0A178VLC7]
chr3	1175049	1175425	377	*	1167	AT3G04430	1175506	1176986	-	downstream	1937	81	NearestLocation	819598	anac049	NAC domain containing protein 49 [Source:UniProtKB/TrEMBL;Acc:Q9M844]
chr3	1216330	1217252	923	*	1168	AT3G04510	1215636	1216958	-	overlapStart	628	294	NearestLocation	819607	LSH2	Protein LIGHT-DEPENDENT SHORT HYPOCOTYLS 2 [Source:UniProtKB/Swiss-Prot;Acc:Q9M836]
chr3	1216330	1217252	923	*	1168	AT3G04520	1217239	1219771	-	overlapEnd	3441	13	Overlapping	819608	THA2	Probable low-specificity L-threonine aldolase 2 [Source:UniProtKB/Swiss-Prot;Acc:Q9FPH3]
chr3	1290780	1290908	129	*	1169	AT3G04730	1288612	1290602	-	upstream	-178	178	NearestLocation	819633	IAA16	Auxin-responsive protein IAA16 [Source:UniProtKB/Swiss-Prot;Acc:O24407]
chr3	1315305	1315932	628	*	1170	AT3G04800	1314479	1315045	-	upstream	-260	260	NearestLocation	819640	ATTIM23-3	Mitochondrial import inner membrane translocase subunit TIM23-3 [Source:UniProtKB/Swiss-Prot;Acc:Q9S837]
chr3	1316938	1317139	202	*	1171	AT3G04810	1317260	1321294	+	upstream	-322	121	NearestLocation	819641	ATNEK2	Serine/threonine-protein kinase Nek2 [Source:UniProtKB/Swiss-Prot;Acc:Q9CAU7]
chr3	1435488	1435520	33	*	1172	AT3G05130	1433475	1435379	-	upstream	-109	109	NearestLocation	819675		Paramyosin-like protein [Source:UniProtKB/TrEMBL;Acc:Q9MAA6]
chr3	1452676	1453051	376	*	1173	AT3G05160	1453106	1457150	-	downstream	4474	55	NearestLocation	819679		Sugar transporter ERD6-like 10 [Source:UniProtKB/Swiss-Prot;Acc:Q93Z80]
chr3	1478190	1478718	529	*	1174	AT3G05200	1476982	1478730	+	inside	1208	12	Overlapping	819684	ATL6	E3 ubiquitin-protein ligase ATL6 [Source:UniProtKB/Swiss-Prot;Acc:Q8RXX9]
chr3	1478190	1478718	529	*	1174	AT3G05210	1479538	1482042	+	upstream	-1348	820	NearestLocation	819685	ERCC1	DNA excision repair protein ERCC-1 [Source:UniProtKB/Swiss-Prot;Acc:Q9MA98]
chr3	1482224	1483611	1388	*	1175	AT3G05210	1479538	1482042	+	downstream	2686	182	NearestLocation	819685	ERCC1	DNA excision repair protein ERCC-1 [Source:UniProtKB/Swiss-Prot;Acc:Q9MA98]
chr3	1483933	1484160	228	*	1176	AT3G05210	1479538	1482042	+	downstream	4395	1891	NearestLocation	819685	ERCC1	DNA excision repair protein ERCC-1 [Source:UniProtKB/Swiss-Prot;Acc:Q9MA98]
chr3	1488337	1488716	380	*	1177	AT3G05220	1488595	1491320	+	overlapStart	-258	121	NearestLocation	819686		Heavy metal-associated isoprenylated plant protein 34 [Source:UniProtKB/Swiss-Prot;Acc:Q0WV37]
chr3	1491362	1491620	259	*	1178	AT3G05230	1492142	1493619	+	upstream	-780	522	NearestLocation	819687		Signal peptidase complex subunit 3 [Source:UniProtKB/TrEMBL;Acc:A0A178V7D8]
chr3	1507588	1507844	257	*	1179	AT3G05290	1505890	1507702	-	overlapStart	114	114	NearestLocation	819693	PNC1	Peroxisomal adenine nucleotide carrier 1 [Source:UniProtKB/Swiss-Prot;Acc:Q9MA90]
chr3	1608550	1608842	293	*	1180	AT3G05545	1609211	1612523	+	upstream	-661	369	NearestLocation	819720		RING finger family protein [Source:UniProtKB/TrEMBL;Acc:Q84WW4]
chr3	1644046	1644647	602	*	1181	AT3G05640	1640393	1643253	-	upstream	-793	793	NearestLocation	819731		Probable protein phosphatase 2C 34 [Source:UniProtKB/Swiss-Prot;Acc:Q9M9W9]
chr3	1679373	1679612	240	*	1182	AT3G05690	1676546	1678932	-	upstream	-441	441	NearestLocation	819738	UNE8	Nuclear factor Y	subunit A2 [Source:UniProtKB/TrEMBL;Acc:A0A1I9LSX7]
chr3	1681881	1682088	208	*	1183	AT3G05700	1682088	1684572	-	overlapEnd	2691	0	NearestLocation	819739		Protein DEHYDRATION-INDUCED 19 homolog 3 [Source:UniProtKB/Swiss-Prot;Acc:Q84J70]
chr3	1712927	1713344	418	*	1184	AT3G05770	1710013	1712165	-	upstream	-762	762	NearestLocation	819746		F10A16.6 protein [Source:UniProtKB/TrEMBL;Acc:Q9M9L9]
chr3	1730423	1730796	374	*	1185	AT3G05810	1730976	1732384	-	downstream	1961	180	NearestLocation	819750		IGR motif protein [Source:UniProtKB/TrEMBL;Acc:Q8LC40]
chr3	1791712	1791925	214	*	1186	AT3G05970	1786318	1791802	-	overlapStart	90	90	NearestLocation	819767	LACS6	Long chain acyl-CoA synthetase 6	peroxisomal [Source:UniProtKB/Swiss-Prot;Acc:Q8LPS1]
chr3	1851489	1852181	693	*	1187	AT3G06125	1848848	1850596	+	downstream	2641	893	NearestLocation	NA		other RNA [Source:TAIR;Acc:AT3G06125]
chr3	1895936	1896429	494	*	1188	AT3G06270	1896137	1898034	+	overlapStart	-201	201	NearestLocation	819801		Probable protein phosphatase 2C 35 [Source:UniProtKB/Swiss-Prot;Acc:Q7XJ53]
chr3	2056115	2056334	220	*	1189	AT3G06590	2052693	2055414	-	upstream	-701	701	NearestLocation	819838		Transcription factor bHLH148 [Source:UniProtKB/Swiss-Prot;Acc:Q9C8Z9]
chr3	2132551	2132876	326	*	1190	AT3G06760	2132758	2134556	+	overlapStart	-207	118	NearestLocation	819861		Drought-responsive family protein [Source:UniProtKB/TrEMBL;Acc:F4JC45]
chr3	2161684	2161917	234	*	1191	AT3G06860	2161869	2166349	+	overlapStart	-185	48	NearestLocation	819870	MFP2	Peroxisomal fatty acid beta-oxidation multifunctional protein MFP2 [Source:UniProtKB/Swiss-Prot;Acc:Q9ZPI5]
chr3	2169871	2170050	180	*	1192	AT3G06870	2167847	2168960	-	upstream	-911	911	NearestLocation	819871		Proline-rich family protein [Source:UniProtKB/TrEMBL;Acc:F4JD67]
chr3	2169871	2170050	180	*	1192	AT3G06880	2169768	2175686	-	inside	5815	103	Overlapping	819873		Transducin/WD40 repeat-like superfamily protein [Source:UniProtKB/TrEMBL;Acc:A0A1I9LN87]
chr3	2334575	2335533	959	*	1193	AT3G07320	2332022	2334074	-	upstream	-501	501	NearestLocation	819920		O-Glycosyl hydrolases family 17 protein [Source:UniProtKB/TrEMBL;Acc:Q9SRT4]
chr3	2345995	2346162	168	*	1194	AT3G07350	2347468	2348791	+	upstream	-1473	1306	NearestLocation	819923		F21O3.6 protein [Source:UniProtKB/TrEMBL;Acc:Q9SRT1]
chr3	2347107	2347299	193	*	1195	AT3G07350	2347468	2348791	+	upstream	-361	169	NearestLocation	819923		F21O3.6 protein [Source:UniProtKB/TrEMBL;Acc:Q9SRT1]
chr3	2348815	2349212	398	*	1196	AT3G07350	2347468	2348791	+	downstream	1347	24	NearestLocation	819923		F21O3.6 protein [Source:UniProtKB/TrEMBL;Acc:Q9SRT1]
chr3	2356810	2357114	305	*	1197	AT3G07360	2354719	2356854	+	overlapEnd	2091	44	NearestLocation	819924	PUB9	RING-type E3 ubiquitin transferase [Source:UniProtKB/TrEMBL;Acc:A0A178VJC7]
chr3	2385893	2386182	290	*	1198	AT3G07460	2384418	2385719	-	upstream	-174	174	NearestLocation	819934		Protein of unknown function	DUF538 [Source:TAIR;Acc:AT3G07460]
chr3	2441036	2441729	694	*	1199	AT3G07650	2441657	2444532	+	overlapStart	-621	72	NearestLocation	819956	COL9	COL9 [Source:UniProtKB/TrEMBL;Acc:A0A384KVH3]
chr3	2513713	2514126	414	*	1200	AT3G07880	2513971	2515823	+	overlapStart	-258	155	NearestLocation	819979	SCN1	Putative RHO GDP-dissociation inhibitor 1 [Source:UniProtKB/TrEMBL;Acc:Q541X0]
chr3	2563904	2564053	150	*	1201	AT3G08030	2564033	2566002	+	overlapStart	-129	20	NearestLocation	819994		F17A17.37 protein [Source:UniProtKB/TrEMBL;Acc:Q9SFB1]
chr3	2661389	2661963	575	*	1202	AT3G08762	2661836	2662012	-	overlapEnd	623	49	NearestLocation	NA	NA	NA
chr3	2742746	2743238	493	*	1203	AT3G08990	2742970	2744932	+	overlapStart	-224	224	NearestLocation	820051		Protein yippee-like At3g08990 [Source:UniProtKB/Swiss-Prot;Acc:Q9SR97]
chr3	2745185	2745641	457	*	1204	AT3G09000	2745644	2748459	+	upstream	-459	3	NearestLocation	820052		AT3g09000/T16O11_4 [Source:UniProtKB/TrEMBL;Acc:Q9S7V5]
chr3	2905695	2905905	211	*	1205	AT3G09440	2903198	2905729	-	overlapStart	34	34	NearestLocation	820102		Heat shock protein 70 (Hsp 70) family protein [Source:UniProtKB/TrEMBL;Acc:A0A178VI76]
chr3	3049042	3049128	87	*	1206	AT3G09922	3050989	3051530	+	upstream	-1947	1861	NearestLocation	NA	IPS1	induced by phosphate starvation1 [Source:TAIR;Acc:AT3G09922]
chr3	3068840	3068988	149	*	1207	AT3G09980	3069231	3071429	+	upstream	-391	243	NearestLocation	820159		Ankyrin repeat 30A-like protein (DUF662) [Source:UniProtKB/TrEMBL;Acc:Q8RXZ8]
chr3	3089840	3090211	372	*	1208	AT3G10015	3090544	3090626	+	upstream	-704	333	NearestLocation	NA		pre-tRNA [Source:TAIR;Acc:AT3G10015]
chr3	3090617	3090918	302	*	1209	AT3G10015	3090544	3090626	+	overlapEnd	73	9	NearestLocation	NA		pre-tRNA [Source:TAIR;Acc:AT3G10015]
chr3	3097867	3098540	674	*	1210	AT3G10040	3096415	3098071	-	overlapStart	204	204	NearestLocation	820165		Sequence-specific DNA binding transcription factor [Source:UniProtKB/TrEMBL;Acc:Q8RWY5]
chr3	3111484	3111589	106	*	1211	AT3G10100	3111778	3115437	+	upstream	-294	189	NearestLocation	NA	NA	NA
chr3	3315176	3315325	150	*	1212	AT3G10600	3313969	3317162	+	inside	1207	1207	NearestLocation	820229	CAT7	Cationic amino acid transporter 7	chloroplastic [Source:UniProtKB/Swiss-Prot;Acc:Q9SQZ0]
chr3	3330654	3331307	654	*	1213	AT3G10650	3325170	3330892	-	overlapStart	238	238	NearestLocation	820234		NUP1 [Source:UniProtKB/TrEMBL;Acc:A0A178V9H6]
chr3	3345948	3346658	711	*	1214	AT3G10690	3339392	3346340	-	overlapStart	392	318	NearestLocation	820238	GYRA	DNA gyrase subunit A	chloroplastic/mitochondrial [Source:UniProtKB/Swiss-Prot;Acc:Q9CAF6]
chr3	3345948	3346658	711	*	1214	AT3G10700	3346578	3351023	-	overlapEnd	5075	80	Overlapping	820239	GalAK	GalAK [Source:UniProtKB/TrEMBL;Acc:A0A178V5L4]
chr3	3369376	3369632	257	*	1215	AT3G10760	3369580	3371227	+	overlapStart	-204	52	NearestLocation	820245		Homeodomain-like superfamily protein [Source:UniProtKB/TrEMBL;Acc:Q9SG82]
chr3	3371853	3372234	382	*	1216	AT3G10770	3372264	3374271	-	downstream	2418	30	NearestLocation	820246		Single-stranded nucleic acid binding R3H protein [Source:UniProtKB/TrEMBL;Acc:Q9SG83]
chr3	3441993	3442733	741	*	1217	AT3G10985	3442528	3443445	+	overlapStart	-535	205	NearestLocation	2745879	SAG20	Senescence associated gene 20 [Source:UniProtKB/Swiss-Prot;Acc:Q94AK6]
chr3	3447290	3447549	260	*	1218	AT3G11000	3447568	3450589	+	upstream	-278	19	NearestLocation	820271		DCD (Development and Cell Death) domain protein [Source:UniProtKB/TrEMBL;Acc:F4J517]
chr3	3582768	3582954	187	*	1219	AT3G11405	3580895	3581359	+	downstream	1873	1409	NearestLocation	2745882		Putative uncharacterized protein [Source:UniProtKB/TrEMBL;Acc:Q58FW2]
chr3	3655692	3656101	410	*	1220	AT3G11590	3660377	3663734	+	upstream	-4685	4276	NearestLocation	820332		At3g11590/F24K9_26 [Source:UniProtKB/TrEMBL;Acc:Q9CAW9]
chr3	3696471	3697045	575	*	1221	AT3G11690	3694988	3696478	+	overlapEnd	1483	7	NearestLocation	820341		At3g11690 [Source:UniProtKB/TrEMBL;Acc:Q9SRM8]
chr3	3711434	3711787	354	*	1222	AT3G11730	3709325	3711529	-	overlapStart	95	95	NearestLocation	820345	ATFP8	Ras-related protein RABD1 [Source:UniProtKB/Swiss-Prot;Acc:Q9ZRE2]
chr3	3741453	3741951	499	*	1223	AT3G11850	3738897	3741714	-	overlapStart	261	237	NearestLocation	820358		F26K24.14 protein [Source:UniProtKB/TrEMBL;Acc:Q9SF14]
chr3	3758232	3758431	200	*	1224	AT3G11900	3758452	3760378	+	upstream	-220	21	NearestLocation	820363	ANT1	Amino acid transporter ANT1 [Source:UniProtKB/Swiss-Prot;Acc:Q9SF09]
chr3	3836720	3836809	90	*	1225	AT3G12040	3835129	3836833	-	inside	113	24	NearestLocation	820378		DNA-3-methyladenine glycosylase [Source:UniProtKB/Swiss-Prot;Acc:Q39147]
chr3	3842769	3843258	490	*	1226	AT3G12060	3843142	3845150	+	overlapStart	-373	116	NearestLocation	820380	TBL1	TBL1 [Source:UniProtKB/TrEMBL;Acc:A0A178VGN3]
chr3	3859900	3860168	269	*	1227	AT3G12110	3857843	3859798	+	downstream	2057	102	NearestLocation	820385	ACT11	Actin-11 [Source:UniProtKB/Swiss-Prot;Acc:P53496]
chr3	3862917	3863107	191	*	1228	AT3G12120	3860285	3863050	-	overlapStart	133	57	NearestLocation	820387	FAD2	FAD2 [Source:UniProtKB/TrEMBL;Acc:A0A178VIK7]
chr3	3875887	3876542	656	*	1229	AT3G12145	3874499	3876237	-	overlapStart	350	305	NearestLocation	820391	FLR1	FTM4 [Source:UniProtKB/TrEMBL;Acc:A0A178V9V7]
chr3	3875887	3876542	656	*	1229	AT3G12150	3876407	3878900	-	overlapEnd	3013	135	Overlapping	820392		Alpha/beta hydrolase family protein [Source:UniProtKB/TrEMBL;Acc:Q8RWA3]
chr3	3919080	3919506	427	*	1230	AT3G12280	3913412	3919170	-	overlapStart	90	90	NearestLocation	820408	RBR1	RBR1 [Source:UniProtKB/TrEMBL;Acc:A0A178VFS5]
chr3	3919080	3919506	427	*	1230	AT3G12290	3919502	3921519	+	overlapStart	-422	4	NearestLocation	820409		Bifunctional protein FolD 2 [Source:UniProtKB/Swiss-Prot;Acc:Q9LHH7]
chr3	3923478	3923652	175	*	1231	AT3G12320	3923735	3925465	+	upstream	-257	83	NearestLocation	820411		LNK3 [Source:UniProtKB/TrEMBL;Acc:A0A178VJK8]
chr3	3946935	3947416	482	*	1232	AT3G12410	3946036	3946960	-	overlapStart	25	25	NearestLocation	820420		Polynucleotidyl transferase	ribonuclease H-like superfamily protein [Source:UniProtKB/TrEMBL;Acc:Q9LHG7]
chr3	3974197	3974679	483	*	1233	AT3G12530	3972346	3974195	-	upstream	-2	2	NearestLocation	820432	PSF2	DNA replication complex GINS protein PSF2 [Source:UniProtKB/Swiss-Prot;Acc:Q9C7A8]
chr3	3985620	3986123	504	*	1234	AT3G12560	3981983	3985550	-	upstream	-70	70	NearestLocation	820436	TRFL9	Telomere repeat-binding protein 3 [Source:UniProtKB/Swiss-Prot;Acc:Q9C7B1]
chr3	4018584	4018726	143	*	1235	AT3G12650	4017830	4018631	-	overlapStart	47	47	NearestLocation	820445		AT3g12650/T2E22_103 [Source:UniProtKB/TrEMBL;Acc:Q9LTX0]
chr3	4024365	4024836	472	*	1236	AT3G12670	4020120	4024268	-	upstream	-97	97	NearestLocation	820447	emb2742	Emb2742 [Source:UniProtKB/TrEMBL;Acc:A0A384K8P2]
chr3	4039570	4039856	287	*	1237	AT3G12710	4040324	4041982	-	downstream	2412	468	NearestLocation	820453		DNA glycosylase superfamily protein [Source:UniProtKB/TrEMBL;Acc:Q9LTW3]
chr3	4065439	4065705	267	*	1238	AT3G12810	4065042	4074078	+	inside	397	397	NearestLocation	820463	PIE1	Protein PHOTOPERIOD-INDEPENDENT EARLY FLOWERING 1 [Source:UniProtKB/Swiss-Prot;Acc:Q7X9V2]
chr3	4081680	4081793	114	*	1239	AT3G12835	4083265	4083369	-	downstream	1689	1472	NearestLocation	6240815		unknown protein; Ha. [Source:TAIR;Acc:AT3G12835]
chr3	4120011	4120542	532	*	1240	AT3G12920	4121883	4123508	-	downstream	3497	1341	NearestLocation	820477		Probable BOI-related E3 ubiquitin-protein ligase 3 [Source:UniProtKB/Swiss-Prot;Acc:Q9LDD1]
chr3	4121475	4122469	995	*	1241	AT3G12920	4121883	4123508	-	overlapEnd	2033	408	NearestLocation	820477		Probable BOI-related E3 ubiquitin-protein ligase 3 [Source:UniProtKB/Swiss-Prot;Acc:Q9LDD1]
chr3	4123358	4124598	1241	*	1242	AT3G12920	4121883	4123508	-	overlapStart	150	150	NearestLocation	820477		Probable BOI-related E3 ubiquitin-protein ligase 3 [Source:UniProtKB/Swiss-Prot;Acc:Q9LDD1]
chr3	4126662	4127043	382	*	1243	AT3G12930	4128407	4129956	+	upstream	-1745	1364	NearestLocation	820478		Protein Iojap	chloroplastic [Source:UniProtKB/Swiss-Prot;Acc:Q9LDY9]
chr3	4127455	4128153	699	*	1244	AT3G12930	4128407	4129956	+	upstream	-952	254	NearestLocation	820478		Protein Iojap	chloroplastic [Source:UniProtKB/Swiss-Prot;Acc:Q9LDY9]
chr3	4140480	4140645	166	*	1245	AT3G12970	4141051	4142548	-	downstream	2068	406	NearestLocation	820483		At3g12970 [Source:UniProtKB/TrEMBL;Acc:Q9LD39]
chr3	4140869	4141246	378	*	1246	AT3G12970	4141051	4142548	-	overlapEnd	1679	182	NearestLocation	820483		At3g12970 [Source:UniProtKB/TrEMBL;Acc:Q9LD39]
chr3	4146064	4146534	471	*	1247	AT3G12980	4146499	4154895	+	overlapStart	-435	35	NearestLocation	820484	HAC5	Histone acetyltransferase HAC5 [Source:UniProtKB/Swiss-Prot;Acc:Q9LE42]
chr3	4161840	4162412	573	*	1248	AT3G13000	4157967	4162065	-	overlapStart	225	225	NearestLocation	820486		AT3G13000 protein [Source:UniProtKB/TrEMBL;Acc:Q56W79]
chr3	4311985	4312459	475	*	1249	AT3G13310	4310608	4311441	-	upstream	-544	544	NearestLocation	820531		At3g13310 [Source:UniProtKB/TrEMBL;Acc:Q9LTT7]
chr3	4360594	4361126	533	*	1250	AT3G13405	4359012	4359202	-	upstream	-1392	1392	NearestLocation	NA	MIR169A	MIR169A; miRNA [Source:TAIR;Acc:AT3G13405]
chr3	4377774	4378212	439	*	1251	AT3G13438	4377061	4378171	-	overlapStart	397	41	NearestLocation	NA	NA	NA
chr3	4377774	4378212	439	*	1251	AT3G13440	4377097	4379575	+	inside	677	677	Overlapping	820545		AT3g13440/MRP15_7 [Source:UniProtKB/TrEMBL;Acc:Q8VXU9]
chr3	4441758	4442818	1061	*	1252	AT3G13594	4441076	4441270	+	downstream	682	488	NearestLocation	NA	NA	NA
chr3	4461608	4462264	657	*	1253	AT3G13640	4458461	4461733	-	overlapStart	125	125	NearestLocation	820568	ATRLI1	ABC transporter E family member 1 [Source:UniProtKB/Swiss-Prot;Acc:Q9LID6]
chr3	4482558	4482915	358	*	1254	AT3G13686	4483848	4484060	+	upstream	-1290	933	NearestLocation	NA	NA	NA
chr3	4483706	4484401	696	*	1255	AT3G13686	4483848	4484060	+	includeFeature	-142	142	NearestLocation	NA	NA	NA
chr3	4484625	4485157	533	*	1256	AT3G13690	4485735	4490231	+	upstream	-1110	578	NearestLocation	820578		Kinase with adenine nucleotide alpha hydrolases-like domain-containing protein [Source:UniProtKB/TrEMBL;Acc:Q9LIC9]
chr3	4485511	4486238	728	*	1257	AT3G13690	4485735	4490231	+	overlapStart	-224	224	NearestLocation	820578		Kinase with adenine nucleotide alpha hydrolases-like domain-containing protein [Source:UniProtKB/TrEMBL;Acc:Q9LIC9]
chr3	4490232	4490616	385	*	1258	AT3G13700	4490628	4493737	-	downstream	3505	12	NearestLocation	820579		RNA-binding (RRM/RBD/RNP motifs) family protein [Source:UniProtKB/TrEMBL;Acc:B3H4P0]
chr3	4494907	4495603	697	*	1259	AT3G13720	4495019	4495956	-	overlapEnd	1049	112	NearestLocation	820581	PRA1.F3	PRA1 family protein F3 [Source:UniProtKB/Swiss-Prot;Acc:Q9LIC6]
chr3	4532371	4532683	313	*	1260	AT3G13784	4528529	4530669	-	upstream	-1702	1702	NearestLocation	820590	AtcwINV5	Beta-fructofuranosidase	insoluble isoenzyme CWINV5 [Source:UniProtKB/Swiss-Prot;Acc:Q9LIB9]
chr3	4541534	4541993	460	*	1261	AT3G13810	4544364	4547513	+	upstream	-2830	2371	NearestLocation	820593	IDD11;AtIDD11	indeterminate(ID)-domain 11 [Source:TAIR;Acc:AT3G13810]
chr3	4543902	4544158	257	*	1262	AT3G13810	4544364	4547513	+	upstream	-462	206	NearestLocation	820593	IDD11;AtIDD11	indeterminate(ID)-domain 11 [Source:TAIR;Acc:AT3G13810]
chr3	4571552	4571664	113	*	1263	AT3G13870	4565412	4571260	-	upstream	-292	292	NearestLocation	820600	RHD3	Protein ROOT HAIR DEFECTIVE 3 [Source:UniProtKB/Swiss-Prot;Acc:P93042]
chr3	4582265	4583260	996	*	1264	AT3G13898	4584011	4584487	+	upstream	-1746	751	NearestLocation	NA		unknown protein; LOCATED IN: endomembrane system; BEST Arabidopsis thaliana protein match is: unknown protein (TAIR:AT5G10310.1). [Source:TAIR;Acc:AT3G13898]
chr3	4603703	4603831	129	*	1265	AT3G13950	4604149	4605425	+	upstream	-446	318	NearestLocation	820608		AT3G13950 protein [Source:UniProtKB/TrEMBL;Acc:B9DG91]
chr3	4605679	4608520	2842	*	1266	AT3G13960	4608383	4610399	+	overlapStart	-2704	137	NearestLocation	820609	AtGRF5	Growth-regulating factor 5 [Source:UniProtKB/Swiss-Prot;Acc:Q8L8A6]
chr3	4723634	4724107	474	*	1267	AT3G14205	4715707	4720951	-	upstream	-2683	2683	NearestLocation	820638		Phosphoinositide phosphatase SAC2 [Source:UniProtKB/Swiss-Prot;Acc:Q94A27]
chr3	4732530	4732795	266	*	1268	AT3G14220	4732893	4734609	+	upstream	-363	98	NearestLocation	820640		GDSL esterase/lipase At3g14220 [Source:UniProtKB/Swiss-Prot;Acc:Q9LJP2]
chr3	4740365	4740782	418	*	1269	AT3G14230	4737146	4739141	-	upstream	-1224	1224	NearestLocation	820643	RAP2.2	Ethylene-responsive transcription factor RAP2-2 [Source:UniProtKB/Swiss-Prot;Acc:Q9LUM4]
chr3	4753745	4753880	136	*	1270	AT3G14270	4753925	4761456	+	upstream	-180	45	NearestLocation	820647	FAB1B	1-phosphatidylinositol-3-phosphate 5-kinase FAB1B [Source:UniProtKB/Swiss-Prot;Acc:Q9LUM0]
chr3	4777121	4777737	617	*	1271	AT3G14320	4777731	4778345	-	overlapEnd	1224	6	NearestLocation	820652		Putative RING-H2 finger protein ATL61 [Source:UniProtKB/Swiss-Prot;Acc:Q9LUL6]
chr3	4799875	4800316	442	*	1272	AT3G14370	4797845	4799504	-	upstream	-371	371	NearestLocation	820658	WAG2	WAG2 [Source:UniProtKB/TrEMBL;Acc:A0A178VAK4]
chr3	4945492	4945543	52	*	1273	AT3G14720	4945601	4949042	+	upstream	-109	58	NearestLocation	820700	ATMPK19	Mitogen-activated protein kinase 19 [Source:UniProtKB/Swiss-Prot;Acc:Q9LUC3]
chr3	5001311	5001383	73	*	1274	AT3G14860	4998357	5001046	-	upstream	-265	265	NearestLocation	820715		NHL domain-containing protein [Source:UniProtKB/TrEMBL;Acc:F4IXC9]
chr3	5003276	5003798	523	*	1275	AT3G14870	5002367	5005739	+	inside	909	909	NearestLocation	820716		AT3G14870 protein [Source:UniProtKB/TrEMBL;Acc:Q9LKB7]
chr3	5058014	5058761	748	*	1276	AT3G15020	5056068	5058248	+	overlapEnd	1946	234	NearestLocation	820731	mMDH2	Malate dehydrogenase 2	mitochondrial [Source:UniProtKB/Swiss-Prot;Acc:Q9LKA3]
chr3	5064724	5064925	202	*	1277	AT3G15040	5064704	5066690	-	inside	1966	20	NearestLocation	820733		At3g15040 [Source:UniProtKB/TrEMBL;Acc:Q9LKA1]
chr3	5081602	5081825	224	*	1278	AT3G15095	5081780	5084240	+	overlapStart	-178	45	NearestLocation	820740		HCF243 [Source:UniProtKB/TrEMBL;Acc:A0A384K8R0]
chr3	5084088	5084395	308	*	1279	AT3G15095	5081780	5084240	+	overlapEnd	2308	152	Overlapping	820740		HCF243 [Source:UniProtKB/TrEMBL;Acc:A0A384K8R0]
chr3	5084088	5084395	308	*	1279	AT3G15110	5084278	5085843	-	overlapEnd	1755	117	NearestLocation	820741		At3g15110 [Source:UniProtKB/TrEMBL;Acc:Q2HIU0]
chr3	5108485	5109934	1450	*	1280	AT3G15170	5109883	5111447	+	overlapStart	-1398	51	NearestLocation	820748	CUC1	CUC1 [Source:UniProtKB/TrEMBL;Acc:A0A178V703]
chr3	5119725	5120325	601	*	1281	AT3G15200	5117489	5119060	-	upstream	-665	665	NearestLocation	820751		Putative pentatricopeptide repeat-containing protein At3g15200 [Source:UniProtKB/Swiss-Prot;Acc:Q9LIL5]
chr3	5121172	5121612	441	*	1282	AT3G15210	5121422	5122562	+	overlapStart	-250	190	NearestLocation	820752	ATERF-4	Ethylene-responsive transcription factor 4 [Source:UniProtKB/Swiss-Prot;Acc:O80340]
chr3	5122036	5123835	1800	*	1283	AT3G15210	5121422	5122562	+	overlapEnd	614	526	NearestLocation	820752	ATERF-4	Ethylene-responsive transcription factor 4 [Source:UniProtKB/Swiss-Prot;Acc:O80340]
chr3	5124946	5125019	74	*	1284	AT3G15210	5121422	5122562	+	downstream	3524	2384	NearestLocation	820752	ATERF-4	Ethylene-responsive transcription factor 4 [Source:UniProtKB/Swiss-Prot;Acc:O80340]
chr3	5125285	5126010	726	*	1285	AT3G15210	5121422	5122562	+	downstream	3863	2723	NearestLocation	820752	ATERF-4	Ethylene-responsive transcription factor 4 [Source:UniProtKB/Swiss-Prot;Acc:O80340]
chr3	5132499	5133166	668	*	1286	AT3G15220	5126597	5132306	-	upstream	-193	193	NearestLocation	820753		MAP kinase [Source:UniProtKB/TrEMBL;Acc:Q9LDN6]
chr3	5214340	5214570	231	*	1287	AT3G15450	5212984	5214124	+	downstream	1356	216	NearestLocation	820784		AT3g15450/MJK13_11 [Source:UniProtKB/TrEMBL;Acc:Q9LE80]
chr3	5214340	5214570	231	*	1287	AT3G15460	5214084	5216261	-	inside	1921	256	Overlapping	820785		Ribosome biogenesis protein BRX1 homolog 1 [Source:UniProtKB/Swiss-Prot;Acc:Q9LE16]
chr3	5221990	5222461	472	*	1288	AT3G15470	5216262	5220218	-	upstream	-1772	1772	NearestLocation	820786		AT3g15470/MJK13_13 [Source:UniProtKB/TrEMBL;Acc:Q9LDG7]
chr3	5252620	5252993	374	*	1289	AT3G15520	5249599	5252506	-	upstream	-114	114	NearestLocation	820791		Peptidyl-prolyl cis-trans isomerase CYP37	chloroplastic [Source:UniProtKB/Swiss-Prot;Acc:P82869]
chr3	5252620	5252993	374	*	1289	AT3G15530	5252875	5254562	-	overlapEnd	1942	118	Overlapping	820792		Expressed protein [Source:UniProtKB/TrEMBL;Acc:Q9LDW4]
chr3	5328151	5328399	249	*	1290	AT3G15720	5325290	5327639	-	upstream	-512	512	NearestLocation	820815		Probable polygalacturonase At3g15720 [Source:UniProtKB/Swiss-Prot;Acc:Q9LW07]
chr3	5372491	5372761	271	*	1291	AT3G15880	5364081	5372293	-	upstream	-198	198	NearestLocation	820831	WSIP2	WUS-interacting protein 2 [Source:TAIR;Acc:AT3G15880]
chr3	5422309	5422835	527	*	1292	AT3G15980	5411292	5418541	-	upstream	-3768	3768	NearestLocation	820842		Coatomer subunit beta' [Source:UniProtKB/TrEMBL;Acc:F4J1E5]
chr3	5466313	5466535	223	*	1293	AT3G16130	5466246	5468774	+	inside	67	67	NearestLocation	820858	ATROPGEF13	RHO guanyl-nucleotide exchange factor 13 [Source:TAIR;Acc:AT3G16130]
chr3	5483125	5483460	336	*	1294	AT3G16180	5481325	5485094	-	inside	1969	1634	NearestLocation	820864		Protein NRT1/ PTR FAMILY 1.1 [Source:UniProtKB/Swiss-Prot;Acc:Q8LPL2]
chr3	5487053	5487721	669	*	1295	AT3G16180	5481325	5485094	-	upstream	-1959	1959	NearestLocation	820864		Protein NRT1/ PTR FAMILY 1.1 [Source:UniProtKB/Swiss-Prot;Acc:Q8LPL2]
chr3	5488522	5489096	575	*	1296	AT3G16190	5489701	5491248	-	downstream	2726	605	NearestLocation	820865		Probable inactive nicotinamidase At3g16190 [Source:UniProtKB/Swiss-Prot;Acc:Q93Z51]
chr3	5556501	5556652	152	*	1297	AT3G16370	5556710	5558589	+	upstream	-209	58	NearestLocation	820884		GDSL esterase/lipase APG [Source:UniProtKB/Swiss-Prot;Acc:Q9LU14]
chr3	5612126	5612598	473	*	1298	AT3G16500	5612500	5614410	-	overlapEnd	2284	98	NearestLocation	820898	PAP1	Auxin-responsive protein IAA26 [Source:UniProtKB/Swiss-Prot;Acc:Q8LAL2]
chr3	5614692	5615291	600	*	1299	AT3G16500	5612500	5614410	-	upstream	-282	282	NearestLocation	820898	PAP1	Auxin-responsive protein IAA26 [Source:UniProtKB/Swiss-Prot;Acc:Q8LAL2]
chr3	5639143	5639303	161	*	1300	AT3G16560	5635596	5638482	-	upstream	-661	661	NearestLocation	820905		Protein phosphatase 2C family protein [Source:UniProtKB/TrEMBL;Acc:A0A178VFN3]
chr3	5669347	5669385	39	*	1301	AT3G16640	5669373	5670842	-	overlapEnd	1495	12	NearestLocation	820916	TCTP	Translationally-controlled tumor protein 1 [Source:UniProtKB/Swiss-Prot;Acc:P31265]
chr3	5693640	5694084	445	*	1302	AT3G16720	5692738	5694127	+	inside	902	43	NearestLocation	820924	ATL2	RING-H2 finger protein ATL2 [Source:UniProtKB/Swiss-Prot;Acc:Q8L9T5]
chr3	5694978	5695092	115	*	1303	AT3G16720	5692738	5694127	+	downstream	2240	851	NearestLocation	820924	ATL2	RING-H2 finger protein ATL2 [Source:UniProtKB/Swiss-Prot;Acc:Q8L9T5]
chr3	5730693	5731607	915	*	1304	AT3G16830	5731534	5737772	+	overlapStart	-841	73	NearestLocation	820936	TPR2	Topless-related protein 2 [Source:UniProtKB/Swiss-Prot;Acc:Q9LRZ0]
chr3	5763213	5763701	489	*	1305	AT3G16870	5763586	5764654	-	overlapEnd	1441	115	NearestLocation	820942	GATA17	Uncharacterized protein At3g16870 [Source:UniProtKB/TrEMBL;Acc:Q0WPA1]
chr3	5796997	5797357	361	*	1306	AT3G17000	5797179	5799683	+	overlapStart	-182	178	NearestLocation	820956	UBC32	Ubiquitin-conjugating enzyme E2 32 [Source:UniProtKB/Swiss-Prot;Acc:Q9LSP7]
chr3	5832846	5833255	410	*	1307	AT3G17100	5831194	5832419	+	downstream	1652	427	NearestLocation	820967		AT3G17100 protein [Source:UniProtKB/TrEMBL;Acc:B9DGH0]
chr3	5839179	5839228	50	*	1308	AT3G17110	5837842	5838701	+	downstream	1337	478	NearestLocation	NA	NA	NA
chr3	5862451	5863038	588	*	1309	AT3G17185	5861491	5862437	+	downstream	960	14	NearestLocation	NA	TASIR-ARF	TAS3/TASIR-ARF (TRANS-ACTING SIRNA3); other RNA [Source:TAIR;Acc:AT3G17185]
chr3	5868628	5869045	418	*	1310	AT3G17200	5869723	5870852	+	upstream	-1095	678	NearestLocation	NA	NA	NA
chr3	5920210	5920440	231	*	1311	AT3G17330	5916940	5920188	-	upstream	-22	22	NearestLocation	820996	ECT6	At3g17330 [Source:UniProtKB/TrEMBL;Acc:Q1JPL5]
chr3	5920210	5920440	231	*	1311	AT3G17340	5920399	5926928	-	overlapEnd	6718	41	Overlapping	820997		ARM repeat superfamily protein [Source:UniProtKB/TrEMBL;Acc:F4J549]
chr3	5954526	5954583	58	*	1312	AT3G17400	5954887	5955444	+	upstream	-361	304	NearestLocation	821004		Putative F-box protein At3g17400 [Source:UniProtKB/Swiss-Prot;Acc:Q9LUT1]
chr3	6099594	6100234	641	*	1313	AT3G17820	6097414	6099595	+	overlapEnd	2180	1	Overlapping	821050	ATGSKB6	Glutamine synthetase [Source:UniProtKB/TrEMBL;Acc:A0A178VNQ6]
chr3	6099594	6100234	641	*	1313	AT3G17830	6101789	6104650	+	upstream	-2195	1555	NearestLocation	821051		At3g17830 [Source:UniProtKB/TrEMBL;Acc:Q058J9]
chr3	6153672	6154202	531	*	1314	AT3G17998	6154363	6157551	+	upstream	-691	161	NearestLocation	NA	NA	NA
chr3	6153672	6154202	531	*	1314	AT3G18000	6154363	6157552	+	upstream	-691	161	NearestLocation	821324	NMT1	XPL1 [Source:UniProtKB/TrEMBL;Acc:A0A178VHS8]
chr3	6157805	6158879	1075	*	1315	AT3G17998	6154363	6157551	+	downstream	3442	254	NearestLocation	NA	NA	NA
chr3	6157805	6158879	1075	*	1315	AT3G18000	6154363	6157552	+	downstream	3442	253	NearestLocation	821324	NMT1	XPL1 [Source:UniProtKB/TrEMBL;Acc:A0A178VHS8]
chr3	6160654	6161171	518	*	1316	AT3G18010	6161137	6163272	-	overlapEnd	2618	34	NearestLocation	821325	WOX1	WUSCHEL-related homeobox 1 [Source:UniProtKB/Swiss-Prot;Acc:Q6X7K0]
chr3	6161656	6162230	575	*	1317	AT3G18010	6161137	6163272	-	inside	1616	519	NearestLocation	821325	WOX1	WUSCHEL-related homeobox 1 [Source:UniProtKB/Swiss-Prot;Acc:Q6X7K0]
chr3	6163910	6164772	863	*	1318	AT3G18010	6161137	6163272	-	upstream	-638	638	NearestLocation	821325	WOX1	WUSCHEL-related homeobox 1 [Source:UniProtKB/Swiss-Prot;Acc:Q6X7K0]
chr3	6246324	6246587	264	*	1319	AT3G18220	6247914	6249960	+	upstream	-1590	1327	NearestLocation	821350		Probable lipid phosphate phosphatase 4 [Source:UniProtKB/Swiss-Prot;Acc:Q0WNG6]
chr3	6350930	6351541	612	*	1320	AT3G18490	6348755	6350668	-	upstream	-262	262	NearestLocation	821379		Protein ASPARTIC PROTEASE IN GUARD CELL 1 [Source:UniProtKB/Swiss-Prot;Acc:Q9LS40]
chr3	6380603	6381229	627	*	1321	AT3G18550	6383508	6385663	+	upstream	-2905	2279	NearestLocation	821386	BRC1	TCP family transcription factor [Source:UniProtKB/TrEMBL;Acc:A0A1I9LSP1]
chr3	6383182	6383675	494	*	1322	AT3G18550	6383508	6385663	+	overlapStart	-326	167	NearestLocation	821386	BRC1	TCP family transcription factor [Source:UniProtKB/TrEMBL;Acc:A0A1I9LSP1]
chr3	6474581	6474791	211	*	1323	AT3G18779	6474542	6474685	-	overlapStart	104	39	NearestLocation	NA	NA	NA
chr3	6523668	6523864	197	*	1324	AT3G18930	6523379	6525543	-	inside	1875	289	NearestLocation	821425		RING/U-box superfamily protein [Source:UniProtKB/TrEMBL;Acc:A0A178VLB0]
chr3	6614047	6614285	239	*	1325	AT3G19130	6611198	6614044	-	upstream	-3	3	NearestLocation	821447	ATRBP47B	Polyadenylate-binding protein RBP47B [Source:UniProtKB/Swiss-Prot;Acc:Q0WW84]
chr3	6637153	6637579	427	*	1326	AT3G19180	6632676	6637224	+	overlapEnd	4477	71	Overlapping	821452	ARC6H	Plastid division protein CDP1	chloroplastic [Source:UniProtKB/Swiss-Prot;Acc:Q8VY16]
chr3	6637153	6637579	427	*	1326	AT3G19184	6637443	6639278	+	overlapStart	-290	136	NearestLocation	3768753		AP2/B3-like transcriptional factor family protein [Source:UniProtKB/TrEMBL;Acc:A0A1I9LPB7]
chr3	6714535	6714761	227	*	1327	AT3G19380	6714392	6716099	-	inside	1564	143	NearestLocation	821472	PUB25	U-box domain-containing protein 25 [Source:UniProtKB/Swiss-Prot;Acc:Q9LT79]
chr3	6759413	6759774	362	*	1328	AT3G19490	6754615	6758261	-	upstream	-1152	1152	NearestLocation	821483	ATNHD1	Sodium/proton antiporter 1 [Source:UniProtKB/Swiss-Prot;Acc:Q9LT68]
chr3	6759413	6759774	362	*	1328	AT3G19500	6759016	6760939	-	inside	1526	397	Overlapping	821484		Transcription factor bHLH113 [Source:UniProtKB/Swiss-Prot;Acc:Q9LT67]
chr3	6783256	6783873	618	*	1329	AT3G19540	6780619	6783166	+	downstream	2637	90	NearestLocation	821490		AT3g19540/T31J18_4 [Source:UniProtKB/TrEMBL;Acc:Q9LH41]
chr3	6839882	6840155	274	*	1330	AT3G19680	6840281	6842320	+	upstream	-399	126	NearestLocation	821505		Uncharacterized protein At3g19680 [Source:UniProtKB/TrEMBL;Acc:Q9LJM6]
chr3	6872055	6872283	229	*	1331	AT3G19780	6870173	6874850	+	inside	1882	1882	NearestLocation	821515		LOCATED IN: endomembrane system; CONTAINS InterPro DOMAIN/s: Protein of unknown function DUF179 (InterPro:IPR003774)	Thioredoxin fold (InterPro:IPR012335)	Thioredoxin-like fold (InterPro:IPR012336); BEST Arabidopsis thaliana protein match is: Prot /.../ unknown function (DUF179) (TAIR:AT1G33780.1); Ha. [Source:TAIR;Acc:AT3G19780]
chr3	6883883	6884205	323	*	1332	AT3G19820	6879617	6882315	-	upstream	-1568	1568	NearestLocation	821519	DWF1	Delta(24)-sterol reductase [Source:UniProtKB/Swiss-Prot;Acc:Q39085]
chr3	6906631	6906880	250	*	1333	AT3G19870	6907395	6911233	+	upstream	-764	515	NearestLocation	821524		AP-5 complex subunit beta-like protein [Source:UniProtKB/TrEMBL;Acc:Q9LT22]
chr3	6978389	6978477	89	*	1334	AT3G20015	6978477	6980368	-	overlapEnd	1979	0	NearestLocation	821540		Protein ASPARTIC PROTEASE IN GUARD CELL 2 [Source:UniProtKB/Swiss-Prot;Acc:Q9LHE3]
chr3	7066390	7066763	374	*	1335	AT3G20260	7064054	7066503	-	overlapStart	113	113	NearestLocation	821570		DUF1666 family protein (DUF1666) [Source:UniProtKB/TrEMBL;Acc:Q8L795]
chr3	7211182	7211396	215	*	1336	AT3G20640	7210407	7213299	-	inside	2117	775	NearestLocation	821611		Transcription factor bHLH123 [Source:UniProtKB/Swiss-Prot;Acc:Q8GXT3]
chr3	7213768	7214439	672	*	1337	AT3G20640	7210407	7213299	-	upstream	-469	469	NearestLocation	821611		Transcription factor bHLH123 [Source:UniProtKB/Swiss-Prot;Acc:Q8GXT3]
chr3	7280120	7281387	1268	*	1338	AT3G20820	7280878	7282177	+	overlapStart	-758	509	NearestLocation	821630		Leucine-rich repeat (LRR) family protein [Source:UniProtKB/TrEMBL;Acc:Q9LT39]
chr3	7297746	7298134	389	*	1339	AT3G20840	7300675	7303693	+	upstream	-2929	2541	NearestLocation	821632	PLT1	AP2-like ethylene-responsive transcription factor PLT1 [Source:UniProtKB/Swiss-Prot;Acc:Q5YGP8]
chr3	7314510	7314755	246	*	1340	AT3G20880	7313538	7315883	-	inside	1373	972	NearestLocation	821637	WIP4	Zinc finger protein WIP4 [Source:UniProtKB/Swiss-Prot;Acc:Q8W030]
chr3	7322171	7322505	335	*	1341	AT3G20898	7323683	7324634	+	upstream	-1512	1178	NearestLocation	7922426		Cyclin-dependent protein kinase inhibitor SMR13 [Source:UniProtKB/Swiss-Prot;Acc:F4IWB3]
chr3	7325249	7325590	342	*	1342	AT3G20900	7323984	7324670	-	upstream	-579	579	NearestLocation	821639		Transmembrane protein [Source:UniProtKB/TrEMBL;Acc:Q3EB32]
chr3	7396947	7398005	1059	*	1343	AT3G21100	7399151	7402436	+	upstream	-2204	1146	NearestLocation	821662		RNA-binding (RRM/RBD/RNP motifs) family protein [Source:UniProtKB/TrEMBL;Acc:A0A1I9LQK5]
chr3	7565928	7566443	516	*	1344	AT3G21475	7567394	7567465	-	downstream	1537	951	NearestLocation	NA		pre-tRNA [Source:TAIR;Acc:AT3G21475]
chr3	7598546	7598637	92	*	1345	AT3G21570	7600150	7600883	-	downstream	2337	1513	NearestLocation	821711		At3g21570 [Source:UniProtKB/TrEMBL;Acc:Q9LVE9]
chr3	7654999	7655131	133	*	1346	AT3G21720	7652487	7656011	-	inside	1012	880	NearestLocation	821726	ICL	Isocitrate lyase [Source:UniProtKB/Swiss-Prot;Acc:P28297]
chr3	7657828	7658268	441	*	1347	AT3G21720	7652487	7656011	-	upstream	-1817	1817	NearestLocation	821726	ICL	Isocitrate lyase [Source:UniProtKB/Swiss-Prot;Acc:P28297]
chr3	7703085	7703571	487	*	1348	AT3G21865	7701025	7703385	-	overlapStart	300	186	NearestLocation	821741	PEX22	PEX22 [Source:UniProtKB/TrEMBL;Acc:A0A178VH76]
chr3	7784519	7785588	1070	*	1349	AT3G22100	7783711	7784469	-	upstream	-50	50	NearestLocation	821772		Transcription factor bHLH117 [Source:UniProtKB/Swiss-Prot;Acc:Q9LRJ4]
chr3	7833819	7834312	494	*	1350	AT3G22190	7830905	7834049	-	overlapStart	230	230	NearestLocation	821783	IQD5	IQD5 [Source:UniProtKB/TrEMBL;Acc:A0A384K8F3]
chr3	7997188	7997850	663	*	1351	AT3G22560	7998857	7999533	-	downstream	2345	1007	NearestLocation	821828		Acyl-CoA N-acyltransferases (NAT) superfamily protein [Source:UniProtKB/TrEMBL;Acc:Q9LJ90]
chr3	8072440	8073057	618	*	1352	AT3G22820	8073271	8074138	-	downstream	1698	214	NearestLocation	821853		EPFL5 [Source:UniProtKB/TrEMBL;Acc:A0A178VHB6]
chr3	8104262	8104841	580	*	1353	AT3G22886	8108021	8108622	+	upstream	-3759	3180	NearestLocation	NA	MIR167A	MIR167A; miRNA [Source:TAIR;Acc:AT3G22886]
chr3	8181743	8182043	301	*	1354	AT3G23030	8180768	8181800	-	overlapStart	57	57	NearestLocation	821877	IAA2	Auxin-responsive protein [Source:UniProtKB/TrEMBL;Acc:A0A1I9LQ54]
chr3	8238445	8239124	680	*	1355	AT3G23125	8236161	8236246	+	downstream	2284	2199	NearestLocation	NA	MIR173	MIR173; miRNA [Source:TAIR;Acc:AT3G23125]
chr3	8244827	8244962	136	*	1356	AT3G23130	8242302	8243372	+	downstream	2525	1455	NearestLocation	821888	SUP	Uncharacterized protein At3g23130 (Fragment) [Source:UniProtKB/TrEMBL;Acc:C0SVC6]
chr3	8259535	8259685	151	*	1357	AT3G23160	8259855	8262028	-	downstream	2493	170	NearestLocation	821892		Plant/protein (DUF668) [Source:UniProtKB/TrEMBL;Acc:Q9LTD4]
chr3	8269670	8269862	193	*	1358	AT3G23171	8269716	8269859	-	includeFeature	189	3	NearestLocation	NA	NA	NA
chr3	8325440	8325976	537	*	1359	AT3G23290	8326825	8328132	+	upstream	-1385	849	NearestLocation	821908	LSH4	LSH4 [Source:UniProtKB/TrEMBL;Acc:A0A178VHD2]
chr3	8329400	8329731	332	*	1360	AT3G23290	8326825	8328132	+	downstream	2575	1268	NearestLocation	821908	LSH4	LSH4 [Source:UniProtKB/TrEMBL;Acc:A0A178VHD2]
chr3	8459743	8460339	597	*	1361	AT3G23580	8460045	8462815	+	overlapStart	-302	294	NearestLocation	821937	RNR2	Ribonucleoside-diphosphate reductase small chain A [Source:UniProtKB/Swiss-Prot;Acc:P50651]
chr3	8517681	8518097	417	*	1362	AT3G23660	8513457	8517790	-	overlapStart	109	109	NearestLocation	821946		Sec23/Sec24 protein transport family protein [Source:UniProtKB/TrEMBL;Acc:F4J462]
chr3	8557446	8557813	368	*	1363	AT3G23750	8558332	8561428	+	upstream	-886	519	NearestLocation	821957		Receptor-like kinase TMK4 [Source:UniProtKB/Swiss-Prot;Acc:Q9LK43]
chr3	8595288	8595698	411	*	1364	AT3G23810	8587664	8589713	-	upstream	-5575	5575	NearestLocation	821964	SAHH2	Adenosylhomocysteinase [Source:UniProtKB/TrEMBL;Acc:A0A178VEP9]
chr3	8597979	8598341	363	*	1365	AT3G23820	8603444	8605462	+	upstream	-5465	5103	NearestLocation	821965	GAE6	UDP-glucuronate 4-epimerase 6 [Source:UniProtKB/Swiss-Prot;Acc:Q9LIS3]
chr3	8603250	8603306	57	*	1366	AT3G23820	8603444	8605462	+	upstream	-194	138	NearestLocation	821965	GAE6	UDP-glucuronate 4-epimerase 6 [Source:UniProtKB/Swiss-Prot;Acc:Q9LIS3]
chr3	8686231	8686913	683	*	1367	AT3G24050	8685873	8687677	+	inside	358	358	NearestLocation	821990	GATA1	GATA transcription factor 1 [Source:UniProtKB/Swiss-Prot;Acc:Q8LAU9]
chr3	8905627	8906369	743	*	1368	AT3G24480	8901154	8902638	-	upstream	-2989	2989	NearestLocation	822038		Leucine-rich repeat extensin-like protein 4 [Source:UniProtKB/Swiss-Prot;Acc:Q9LHF1]
chr3	8908307	8908804	498	*	1369	AT3G24490	8910770	8912196	+	upstream	-2463	1966	NearestLocation	822039		Alcohol dehydrogenase transcription factor Myb/SANT-like family protein [Source:UniProtKB/TrEMBL;Acc:Q9LV59]
chr3	9058309	9059112	804	*	1370	AT3G24810	9060896	9061998	+	upstream	-2587	1784	NearestLocation	822079	ICK3	Cyclin-dependent kinase inhibitor 5 [Source:UniProtKB/Swiss-Prot;Acc:Q9LRY0]
chr3	9062004	9062468	465	*	1371	AT3G24810	9060896	9061998	+	downstream	1108	6	NearestLocation	822079	ICK3	Cyclin-dependent kinase inhibitor 5 [Source:UniProtKB/Swiss-Prot;Acc:Q9LRY0]
chr3	9062004	9062468	465	*	1371	AT3G24820	9062365	9064378	-	overlapEnd	2374	103	Overlapping	822080		At3g24820 [Source:UniProtKB/TrEMBL;Acc:Q9LRX9]
chr3	9330660	9331223	564	*	1372	AT3G25630	9331656	9332465	-	downstream	1805	433	NearestLocation	NA	NA	NA
chr3	9342568	9343046	479	*	1373	AT3G25660	9339423	9342204	-	upstream	-364	364	NearestLocation	822154		Glutamyl-tRNA(Gln) amidotransferase subunit A	chloroplastic/mitochondrial [Source:UniProtKB/Swiss-Prot;Acc:Q9LI77]
chr3	9343464	9344106	643	*	1374	AT3G25660	9339423	9342204	-	upstream	-1260	1260	NearestLocation	822154		Glutamyl-tRNA(Gln) amidotransferase subunit A	chloroplastic/mitochondrial [Source:UniProtKB/Swiss-Prot;Acc:Q9LI77]
chr3	9346672	9347188	517	*	1375	AT3G25670	9344532	9346301	-	upstream	-371	371	NearestLocation	822155		Leucine-rich repeat (LRR) family protein [Source:UniProtKB/TrEMBL;Acc:F4JA38]
chr3	9371564	9372036	473	*	1376	AT3G25715	9372374	9372447	-	downstream	883	338	NearestLocation	NA		pre-tRNA [Source:TAIR;Acc:AT3G25715]
chr3	9462718	9463075	358	*	1377	AT3G25860	9460560	9462787	+	overlapEnd	2158	69	Overlapping	822181	LTA2	Dihydrolipoyllysine-residue acetyltransferase component 4 of pyruvate dehydrogenase complex	chloroplastic [Source:UniProtKB/Swiss-Prot;Acc:Q9SQI8]
chr3	9462718	9463075	358	*	1377	AT3G25870	9463316	9464283	-	downstream	1565	241	NearestLocation	822182		unknown protein; BEST Arabidopsis thaliana protein match is: unknown protein (TAIR:AT1G13360.1); Ha. [Source:TAIR;Acc:AT3G25870]
chr3	9486926	9487423	498	*	1378	AT3G25905	9486168	9486771	-	upstream	-155	155	NearestLocation	822187	CLE27	CLAVATA3/ESR (CLE)-related protein 27 [Source:UniProtKB/Swiss-Prot;Acc:Q9LUA1]
chr3	9532633	9532730	98	*	1379	AT3G26090	9532748	9535629	+	upstream	-115	18	NearestLocation	822207	RGS1	Regulator of G-protein signaling 1 [Source:UniProtKB/Swiss-Prot;Acc:Q8H1F2]
chr3	9549312	9549860	549	*	1380	AT3G26120	9546398	9549453	+	overlapEnd	2914	141	Overlapping	822211	TEL1	Terminal EAR1-like 1 [Source:UniProtKB/TrEMBL;Acc:F4JBE2]
chr3	9549312	9549860	549	*	1380	AT3G26125	9551812	9553437	+	upstream	-2500	1952	NearestLocation	822212	CYP86C2	Cytochrome P-450-like protein [Source:UniProtKB/TrEMBL;Acc:Q9LTN1]
chr3	9812584	9813430	847	*	1381	AT3G26700	9809950	9812664	+	overlapEnd	2634	80	Overlapping	822282		Protein kinase superfamily protein [Source:UniProtKB/TrEMBL;Acc:F4JDN8]
chr3	9812584	9813430	847	*	1381	AT3G26710	9813371	9814750	+	overlapStart	-787	59	NearestLocation	822283	CCB1	Protein COFACTOR ASSEMBLY OF COMPLEX C SUBUNIT B CCB1	chloroplastic [Source:UniProtKB/Swiss-Prot;Acc:Q9LSE4]
chr3	9867439	9867907	469	*	1382	AT3G26810	9867845	9870640	+	overlapStart	-406	62	NearestLocation	822296	AFB2	AFB2 [Source:UniProtKB/TrEMBL;Acc:A0A178VGF7]
chr3	9930021	9930408	388	*	1383	AT3G26932	9930270	9932120	-	overlapEnd	2099	138	Overlapping	822310	DRB3	Double-stranded RNA-binding protein 3 [Source:UniProtKB/Swiss-Prot;Acc:Q9LJF5]
chr3	9930021	9930408	388	*	1383	AT3G26934	9928157	9929123	-	upstream	-898	898	NearestLocation	5008037		unknown protein; FUNCTIONS IN: molecular_function unknown; INVOLVED IN: biological_process unknown; LOCATED IN: cellular_component unknown; Ha. [Source:TAIR;Acc:AT3G26934]
chr3	9932078	9932355	278	*	1384	AT3G26932	9930270	9932120	-	overlapStart	42	42	NearestLocation	822310	DRB3	Double-stranded RNA-binding protein 3 [Source:UniProtKB/Swiss-Prot;Acc:Q9LJF5]
chr3	9959817	9959855	39	*	1385	AT3G27010	9957376	9958898	-	upstream	-919	919	NearestLocation	822318	AT-TCP20	TCP20 [Source:UniProtKB/TrEMBL;Acc:A0A178VAT1]
chr3	9969210	9969483	274	*	1386	AT3G27025	9969705	9971268	+	upstream	-495	222	NearestLocation	822320		unknown protein; Ha. [Source:TAIR;Acc:AT3G27025]
chr3	9980025	9980217	193	*	1387	AT3G27050	9978095	9979699	-	upstream	-326	326	NearestLocation	822323		AT3g27050/MOJ10_14 [Source:UniProtKB/TrEMBL;Acc:Q94JV2]
chr3	9980025	9980217	193	*	1387	AT3G27060	9979866	9981295	-	inside	1270	159	Overlapping	822324	TSO2	TSO2 [Source:UniProtKB/TrEMBL;Acc:A0A178VJE9]
chr3	10094833	10095441	609	*	1388	AT3G27325	10095089	10102229	+	overlapStart	-256	256	NearestLocation	822352		Hydrolases	acting on ester bond [Source:UniProtKB/TrEMBL;Acc:F4IWG2]
chr3	10356120	10356726	607	*	1389	AT3G27906	10355513	10356437	-	overlapStart	317	289	NearestLocation	3768963		At3g27906 [Source:UniProtKB/TrEMBL;Acc:Q56YY9]
chr3	10600275	10600384	110	*	1390	AT3G28345	10593753	10598775	-	upstream	-1500	1500	NearestLocation	822463		ABC transporter B family member 15 [Source:UniProtKB/Swiss-Prot;Acc:Q9LHD1]
chr3	10866895	10867403	509	*	1391	AT3G28860	10870038	10877506	-	downstream	10611	2635	NearestLocation	822519	ATMDR1	ABC transporter B family member 19 [Source:UniProtKB/Swiss-Prot;Acc:Q9LJX0]
chr3	10871650	10872572	923	*	1392	AT3G28860	10870038	10877506	-	inside	5856	1612	NearestLocation	822519	ATMDR1	ABC transporter B family member 19 [Source:UniProtKB/Swiss-Prot;Acc:Q9LJX0]
chr3	10910800	10911108	309	*	1393	AT3G28910	10911157	10913190	+	upstream	-357	49	NearestLocation	822525	ATMYB30	Transcription factor MYB30 [Source:UniProtKB/Swiss-Prot;Acc:Q9SCU7]
chr3	11071108	11071462	355	*	1394	AT3G29080	11069352	11071376	+	overlapEnd	1756	86	NearestLocation	822555		unknown protein; Ha. [Source:TAIR;Acc:AT3G29080]
chr3	11101084	11101413	330	*	1395	AT3G29130	11102272	11103906	-	downstream	2822	859	NearestLocation	822561		KxDL motif protein [Source:UniProtKB/TrEMBL;Acc:F4J1T2]
chr3	11247736	11247804	69	*	1396	AT3G29300	11247011	11247652	+	downstream	725	84	NearestLocation	822587		Transmembrane protein [Source:UniProtKB/TrEMBL;Acc:Q9LHJ4]
chr3	11792607	11793022	416	*	1397	AT3G30170	11793902	11797216	+	upstream	-1295	880	NearestLocation	NA	NA	NA
chr3	11798520	11799105	586	*	1398	AT3G30170	11793902	11797216	+	downstream	4618	1304	NearestLocation	NA	NA	NA
chr3	11802051	11802559	509	*	1399	AT3G30170	11793902	11797216	+	downstream	8149	4835	NearestLocation	NA	NA	NA
chr3	12513055	12513133	79	*	1400	AT3G30816	12511659	12513384	+	inside	1396	251	NearestLocation	NA	NA	NA
chr3	12513233	12513429	197	*	1401	AT3G30816	12511659	12513384	+	overlapEnd	1574	45	NearestLocation	NA	NA	NA
chr3	14254342	14255313	972	*	1402	AT3G42060	14251600	14254269	-	upstream	-73	73	NearestLocation	823174		Myosin heavy chain-like protein [Source:UniProtKB/TrEMBL;Acc:Q9LX64]
chr3	14722141	14722420	280	*	1403	AT3G42630	14722250	14723857	+	overlapStart	-109	109	NearestLocation	823280		Pentatricopeptide repeat-containing protein At3g42630 [Source:UniProtKB/Swiss-Prot;Acc:Q9M2A1]
chr3	14750887	14751565	679	*	1404	AT3G42660	14751280	14755701	+	overlapStart	-393	285	NearestLocation	823286		Transducin family protein / WD-40 repeat family protein [Source:UniProtKB/TrEMBL;Acc:F4JF14]
chr3	14760504	14760655	152	*	1405	AT3G42670	14755798	14760085	-	upstream	-419	419	NearestLocation	823287	CHR38	Chromatin remodeling 38 [Source:UniProtKB/TrEMBL;Acc:A0A1I9LTS2]
chr3	15687235	15687830	596	*	1406	AT3G43833	15687554	15688773	+	overlapStart	-319	276	NearestLocation	3769609		unknown protein; Ha. [Source:TAIR;Acc:AT3G43833]
chr3	15690568	15691213	646	*	1407	AT3G43835	15692317	15697566	+	upstream	-1749	1104	NearestLocation	NA	NA	NA
chr3	15803114	15803306	193	*	1408	AT3G44030	15803993	15806948	+	upstream	-879	687	NearestLocation	NA	NA	NA
chr3	16145941	16146100	160	*	1409	AT3G44560	16151136	16154397	+	upstream	-5195	5036	NearestLocation	823581	FAR8	Fatty acyl-CoA reductase 8 [Source:UniProtKB/Swiss-Prot;Acc:Q1PEI6]
chr3	16240749	16241182	434	*	1410	AT3G44700	16236343	16237736	-	upstream	-3013	3013	NearestLocation	28719377		Transmembrane protein [Source:UniProtKB/TrEMBL;Acc:Q5XVB2]
chr3	16272556	16273181	626	*	1411	AT3G44720	16271652	16273344	+	inside	904	163	NearestLocation	823601	ADT4	Arogenate dehydratase 4	chloroplastic [Source:UniProtKB/Swiss-Prot;Acc:O22241]
chr3	16475455	16476205	751	*	1412	AT3G45040	16472662	16475753	-	overlapStart	298	298	NearestLocation	823639		Dolichol kinase EVAN [Source:UniProtKB/Swiss-Prot;Acc:F4J4C8]
chr3	16475455	16476205	751	*	1412	AT3G45050	16475966	16477524	+	overlapStart	-511	239	NearestLocation	823640		AT3G45050 protein [Source:UniProtKB/TrEMBL;Acc:B9DG54]
chr3	16744715	16744944	230	*	1413	AT3G45620	16745882	16748156	+	upstream	-1167	938	NearestLocation	823704		Transducin/WD40 repeat-like superfamily protein [Source:UniProtKB/TrEMBL;Acc:F4J6P6]
chr3	17137828	17138161	334	*	1414	AT3G46550	17136456	17137874	-	overlapStart	46	46	NearestLocation	823808	SOS5	Fasciclin-like arabinogalactan protein 4 [Source:UniProtKB/Swiss-Prot;Acc:Q9SNC3]
chr3	17546902	17547227	326	*	1415	AT3G47610	17549121	17551420	+	upstream	-2219	1894	NearestLocation	823915		Transcription regulator/ zinc ion binding protein [Source:UniProtKB/TrEMBL;Acc:Q9SN77]
chr3	17561717	17562134	418	*	1416	AT3G47620	17558849	17560767	+	downstream	2868	950	NearestLocation	823916	AtTCP14	Transcription factor TCP14 [Source:UniProtKB/Swiss-Prot;Acc:Q93Z00]
chr3	17567242	17567436	195	*	1417	AT3G47640	17567126	17569385	+	inside	116	116	NearestLocation	823918	PYE	Transcription factor bHLH47 [Source:UniProtKB/Swiss-Prot;Acc:Q9SN74]
chr3	17749243	17749596	354	*	1418	AT3G48060	17743114	17748736	-	upstream	-507	507	NearestLocation	823961		BAH and TFIIS domain-containing protein [Source:UniProtKB/TrEMBL;Acc:A0A1I9LTA1]
chr3	17778228	17778379	152	*	1419	AT3G48140	17778356	17779549	+	overlapStart	-128	23	NearestLocation	823969		AT3G48140 protein [Source:UniProtKB/TrEMBL;Acc:Q42338]
chr3	17868206	17868607	402	*	1420	AT3G48240	17867316	17868387	+	overlapEnd	890	181	NearestLocation	823982		At3g48240 [Source:UniProtKB/TrEMBL;Acc:Q9STK4]
chr3	17927619	17927796	178	*	1421	AT3G48410	17925702	17928188	-	inside	569	392	NearestLocation	823999		Alpha/beta-Hydrolases superfamily protein [Source:UniProtKB/TrEMBL;Acc:A0A1I9LMU3]
chr3	18030202	18030633	432	*	1422	AT3G48670	18030781	18034065	+	upstream	-579	148	NearestLocation	824027	IDN2	Protein INVOLVED IN DE NOVO 2 [Source:UniProtKB/Swiss-Prot;Acc:Q8VZ79]
chr3	18038059	18038657	599	*	1423	AT3G48690	18037047	18038234	-	overlapStart	175	175	NearestLocation	824030	ATCXE12	Probable carboxylesterase 12 [Source:UniProtKB/Swiss-Prot;Acc:Q9SMN0]
chr3	18038059	18038657	599	*	1423	AT3G48700	18038648	18039876	-	overlapEnd	1817	9	Overlapping	824031	ATCXE13	Probable carboxylesterase 13 [Source:UniProtKB/Swiss-Prot;Acc:Q9SMM9]
chr3	18250808	18250984	177	*	1424	AT3G49220	18249776	18253839	+	inside	1032	1032	NearestLocation	824083		Pectinesterase [Source:UniProtKB/TrEMBL;Acc:A0A1I9LRM8]
chr3	18262163	18262519	357	*	1425	AT3G49260	18262399	18266021	+	overlapStart	-236	120	NearestLocation	824087	iqd21	IQ-domain 21 [Source:UniProtKB/TrEMBL;Acc:F4IWT1]
chr3	18415523	18416056	534	*	1426	AT3G49660	18413613	18415579	+	overlapEnd	1910	56	Overlapping	824128		WDR5a [Source:UniProtKB/TrEMBL;Acc:A0A178VK59]
chr3	18415523	18416056	534	*	1426	AT3G49670	18417568	18421106	+	upstream	-2045	1512	NearestLocation	824129	BAM2	Leucine-rich repeat receptor-like serine/threonine-protein kinase BAM2 [Source:UniProtKB/Swiss-Prot;Acc:Q9M2Z1]
chr3	18421461	18421538	78	*	1427	AT3G49680	18422649	18425693	+	upstream	-1188	1111	NearestLocation	824130	ATBCAT-3	Branched-chain-amino-acid aminotransferase 3	chloroplastic [Source:UniProtKB/Swiss-Prot;Acc:Q9M401]
chr3	18469720	18470014	295	*	1428	AT3G49790	18468051	18469763	-	overlapStart	43	43	NearestLocation	824141		At3g49790 [Source:UniProtKB/TrEMBL;Acc:Q9M2X9]
chr3	18474069	18474299	231	*	1429	AT3G49800	18471625	18473743	-	upstream	-326	326	NearestLocation	824142		AT3g49800/T16K5_150 [Source:UniProtKB/TrEMBL;Acc:Q9M2X8]
chr3	18509110	18509263	154	*	1430	AT3G49930	18510246	18510963	+	upstream	-1136	983	NearestLocation	824155		At3g49930 [Source:UniProtKB/TrEMBL;Acc:Q9SN24]
chr3	18521902	18522590	689	*	1431	AT3G49950	18522510	18523906	+	overlapStart	-608	80	NearestLocation	824157		Scarecrow-like protein 32 [Source:UniProtKB/Swiss-Prot;Acc:Q9SN22]
chr3	18559236	18559627	392	*	1432	AT3G50060	18557970	18559106	-	upstream	-130	130	NearestLocation	824168	MYB77	Transcription factor MYB77 [Source:UniProtKB/Swiss-Prot;Acc:Q9SN12]
chr3	18564448	18564995	548	*	1433	AT3G50070	18565134	18566780	-	downstream	2332	139	NearestLocation	824169	CYCD3;3	CYCD3 [Source:UniProtKB/TrEMBL;Acc:A0A178VE15]
chr3	18659343	18660205	863	*	1434	AT3G50330	18657208	18658307	-	upstream	-1036	1036	NearestLocation	824195	HEC2	Transcription factor HEC2 [Source:UniProtKB/Swiss-Prot;Acc:Q9SND4]
chr3	18706592	18707484	893	*	1435	AT3G50400	18704765	18706570	+	downstream	1827	22	NearestLocation	824204		GDSL esterase/lipase At3g50400 [Source:UniProtKB/Swiss-Prot;Acc:Q9M2R9]
chr3	18709366	18709680	315	*	1436	AT3G50410	18709748	18710760	+	upstream	-382	68	NearestLocation	824205	OBP1	OBP1 [Source:UniProtKB/TrEMBL;Acc:A0A178VFT5]
chr3	18786706	18787142	437	*	1437	AT3G50620	18784695	18786914	-	overlapStart	208	208	NearestLocation	824225		Sulfotransferase [Source:UniProtKB/TrEMBL;Acc:Q6NLV9]
chr3	18802334	18802947	614	*	1438	AT3G50640	18803803	18804663	-	downstream	2329	856	NearestLocation	824227		At3g50640 [Source:UniProtKB/TrEMBL;Acc:Q9SCR1]
chr3	18808645	18808971	327	*	1439	AT3G50651	18808691	18808882	+	includeFeature	-46	46	NearestLocation	NA	NA	NA
chr3	18809743	18810033	291	*	1440	AT3G50651	18808691	18808882	+	downstream	1052	861	NearestLocation	NA	NA	NA
chr3	18818870	18818965	96	*	1441	AT3G50660	18814140	18817244	-	upstream	-1626	1626	NearestLocation	824229	DWF4	Cytochrome P450 90B1 [Source:UniProtKB/Swiss-Prot;Acc:O64989]
chr3	18821861	18822321	461	*	1442	AT3G50665	18826040	18826111	+	upstream	-4179	3719	NearestLocation	NA		pre-tRNA [Source:TAIR;Acc:AT3G50665]
chr3	18843003	18843463	461	*	1443	AT3G50700	18840411	18842950	+	downstream	2592	53	NearestLocation	824234	AtIDD2	Protein indeterminate-domain 2 [Source:UniProtKB/Swiss-Prot;Acc:Q9SCQ6]
chr3	18863272	18863938	667	*	1444	AT3G50751	18863690	18863869	+	includeFeature	-418	69	NearestLocation	NA	NA	NA
chr3	18904252	18904434	183	*	1445	AT3G50850	18901342	18902152	-	upstream	-2100	2100	NearestLocation	824249		At3g50850 [Source:UniProtKB/TrEMBL;Acc:Q9SVL4]
chr3	18906024	18906612	589	*	1446	AT3G50850	18901342	18902152	-	upstream	-3872	3872	NearestLocation	824249		At3g50850 [Source:UniProtKB/TrEMBL;Acc:Q9SVL4]
chr3	18909667	18910227	561	*	1447	AT3G50870	18910990	18912608	+	upstream	-1323	763	NearestLocation	824251	MNP	GATA transcription factor 18 [Source:UniProtKB/Swiss-Prot;Acc:Q8LC79]
chr3	18912580	18913103	524	*	1448	AT3G50870	18910990	18912608	+	overlapEnd	1590	28	Overlapping	824251	MNP	GATA transcription factor 18 [Source:UniProtKB/Swiss-Prot;Acc:Q8LC79]
chr3	18912580	18913103	524	*	1448	AT3G50880	18913486	18914960	+	upstream	-906	383	NearestLocation	824252		At3g50880 [Source:UniProtKB/TrEMBL;Acc:Q9SVL1]
chr3	18960441	18962162	1722	*	1449	AT3G51057	18962793	18962897	-	downstream	2456	631	NearestLocation	NA	NA	NA
chr3	18966533	18966959	427	*	1450	AT3G51070	18969068	18972291	+	upstream	-2535	2109	NearestLocation	824271		Probable methyltransferase PMT27 [Source:UniProtKB/Swiss-Prot;Acc:Q9SD39]
chr3	18977148	18977646	499	*	1451	AT3G51090	18977988	18980003	-	downstream	2855	342	NearestLocation	824273		Coiled-coil 90B-like protein (DUF1640) [Source:UniProtKB/TrEMBL;Acc:Q94F04]
chr3	18979635	18980417	783	*	1452	AT3G51090	18977988	18980003	-	overlapStart	368	368	NearestLocation	824273		Coiled-coil 90B-like protein (DUF1640) [Source:UniProtKB/TrEMBL;Acc:Q94F04]
chr3	18979635	18980417	783	*	1452	AT3G51100	18980263	18982291	-	overlapEnd	2656	154	Overlapping	824274		Altered inheritance of mitochondria protein [Source:UniProtKB/TrEMBL;Acc:Q9SD36]
chr3	19036596	19036891	296	*	1453	AT3G51270	19033542	19036946	+	inside	3054	55	Overlapping	824290		Protein serine/threonine kinase [Source:UniProtKB/TrEMBL;Acc:F4J3A9]
chr3	19036596	19036891	296	*	1453	AT3G51280	19037140	19038951	+	upstream	-544	249	NearestLocation	824291		Protein POLLENLESS 3-LIKE 2 [Source:UniProtKB/Swiss-Prot;Acc:Q9SD20]
chr3	19072635	19073096	462	*	1454	AT3G51375	19073450	19073541	+	upstream	-815	354	NearestLocation	NA	MIR171A	MIR171A; miRNA [Source:TAIR;Acc:AT3G51375]
chr3	19162912	19163422	511	*	1455	AT3G51660	19164063	19165247	-	downstream	2335	641	NearestLocation	824329		LS1-like protein [Source:UniProtKB/TrEMBL;Acc:Q8LG92]
chr3	19167982	19168891	910	*	1456	AT3G51670	19168850	19171150	+	overlapStart	-868	41	NearestLocation	824330		Patellin-6 [Source:UniProtKB/Swiss-Prot;Acc:Q9SCU1]
chr3	19184544	19184767	224	*	1457	AT3G51720	19185051	19186634	+	upstream	-507	284	NearestLocation	824335		WEB family protein At3g51720 [Source:UniProtKB/Swiss-Prot;Acc:Q9SCT6]
chr3	19197428	19197639	212	*	1458	AT3G51750	19196362	19197356	-	upstream	-72	72	NearestLocation	824338		Uncharacterized protein At3g51750 [Source:UniProtKB/TrEMBL;Acc:Q9SCT3]
chr3	19197428	19197639	212	*	1458	AT3G51760	19197337	19199506	-	inside	2078	91	Overlapping	824339		Putative uncharacterized protein [Source:UniProtKB/TrEMBL;Acc:Q5Q0C5]
chr3	19238864	19239281	418	*	1459	AT3G51860	19239427	19242913	+	upstream	-563	146	NearestLocation	824349	CAX3	Vacuolar cation/proton exchanger [Source:UniProtKB/TrEMBL;Acc:A0A1I9LSS9]
chr3	19256021	19256281	261	*	1460	AT3G51895	19251287	19255760	-	upstream	-261	261	NearestLocation	824353	SULTR3;1	Sulfate transporter 31 [Source:UniProtKB/TrEMBL;Acc:A0A1I9LNF9]
chr3	19276309	19276859	551	*	1461	AT3G51940	19273494	19275269	-	upstream	-1040	1040	NearestLocation	824357		Oxidoreductase/transition metal ion-binding protein [Source:UniProtKB/TrEMBL;Acc:A0A1I9LSU7]
chr3	19280672	19281573	902	*	1462	AT3G51950	19277778	19281346	-	overlapStart	674	227	NearestLocation	824358		Zinc finger CCCH domain-containing protein 46 [Source:UniProtKB/Swiss-Prot;Acc:Q9SV09]
chr3	19281944	19282490	547	*	1463	AT3G51950	19277778	19281346	-	upstream	-598	598	NearestLocation	824358		Zinc finger CCCH domain-containing protein 46 [Source:UniProtKB/Swiss-Prot;Acc:Q9SV09]
chr3	19312106	19312367	262	*	1464	AT3G52060	19310532	19312286	-	overlapStart	180	81	NearestLocation	824369		GnTL [Source:UniProtKB/TrEMBL;Acc:A0A384L2P4]
chr3	19448866	19449242	377	*	1465	AT3G52470	19450649	19451982	+	upstream	-1783	1407	NearestLocation	824412		Late embryogenesis abundant (LEA) hydroxyproline-rich glycoprotein family [Source:UniProtKB/TrEMBL;Acc:Q9SVC8]
chr3	19449977	19450564	588	*	1466	AT3G52470	19450649	19451982	+	upstream	-672	85	NearestLocation	824412		Late embryogenesis abundant (LEA) hydroxyproline-rich glycoprotein family [Source:UniProtKB/TrEMBL;Acc:Q9SVC8]
chr3	19618645	19618700	56	*	1467	AT3G52910	19616021	19618449	-	upstream	-196	196	NearestLocation	824457	AtGRF4	Growth-regulating factor 4 [Source:UniProtKB/Swiss-Prot;Acc:Q8L8A7]
chr3	19620424	19620564	141	*	1468	AT3G52910	19616021	19618449	-	upstream	-1975	1975	NearestLocation	824457	AtGRF4	Growth-regulating factor 4 [Source:UniProtKB/Swiss-Prot;Acc:Q8L8A7]
chr3	19639354	19639727	374	*	1469	AT3G52960	19639668	19640619	+	overlapStart	-314	59	NearestLocation	824462		Peroxiredoxin-2E	chloroplastic [Source:UniProtKB/Swiss-Prot;Acc:Q949U7]
chr3	19713900	19714062	163	*	1470	AT3G53190	19713928	19717595	+	overlapStart	-28	28	NearestLocation	824485		Pectate lyase [Source:UniProtKB/TrEMBL;Acc:Q56XU8]
chr3	19818845	19819021	177	*	1471	AT3G53460	19819185	19821519	-	downstream	2674	164	NearestLocation	824514	CP29	Chloroplast RNA-binding protein 29 [Source:UniProtKB/TrEMBL;Acc:F4JAF3]
chr3	19878308	19878862	555	*	1472	AT3G53610	19876232	19878519	-	overlapStart	211	211	NearestLocation	824529	ATRAB8	Ras-related protein RABE1a [Source:UniProtKB/Swiss-Prot;Acc:O24466]
chr3	19878308	19878862	555	*	1472	AT3G53611	19878542	19878694	+	includeFeature	-234	168	NearestLocation	6240727		Transmembrane protein [Source:UniProtKB/TrEMBL;Acc:B3H6E8]
chr3	19880224	19880821	598	*	1473	AT3G53620	19880504	19883672	+	overlapStart	-280	280	NearestLocation	824530	AtPPa4	PPa4 [Source:UniProtKB/TrEMBL;Acc:A0A178VKC0]
chr3	19909911	19910117	207	*	1474	AT3G53720	19905678	19910112	-	overlapStart	201	5	NearestLocation	824539	ATCHX20	Cation/H(+) antiporter 20 [Source:UniProtKB/Swiss-Prot;Acc:Q9M353]
chr3	19995982	19997064	1083	*	1475	AT3G54000	19996607	19998623	+	overlapStart	-625	457	NearestLocation	824567		TIP41-like protein [Source:UniProtKB/TrEMBL;Acc:Q84JE0]
chr3	19999552	19999866	315	*	1476	AT3G54010	20000861	20005183	+	upstream	-1309	995	NearestLocation	824568	PAS1	Peptidyl-prolyl cis-trans isomerase PASTICCINO1 [Source:UniProtKB/Swiss-Prot;Acc:Q7DMA9]
chr3	20068867	20069834	968	*	1477	AT3G54220	20070158	20072780	+	upstream	-1291	324	NearestLocation	824589	SCR	Protein SCARECROW [Source:UniProtKB/Swiss-Prot;Acc:Q9M384]
chr3	20070166	20070346	181	*	1478	AT3G54220	20070158	20072780	+	inside	8	8	NearestLocation	824589	SCR	Protein SCARECROW [Source:UniProtKB/Swiss-Prot;Acc:Q9M384]
chr3	20116870	20117213	344	*	1479	AT3G54320	20114684	20118639	+	inside	2186	1426	NearestLocation	824599	WRI1	Integrase-type DNA-binding superfamily protein [Source:TAIR;Acc:AT3G54320]
chr3	20120117	20120190	74	*	1480	AT3G54340	20119173	20121170	-	inside	1053	944	NearestLocation	824601	AP3	Floral homeotic protein APETALA 3 [Source:UniProtKB/Swiss-Prot;Acc:P35632]
chr3	20120954	20121832	879	*	1481	AT3G54340	20119173	20121170	-	overlapStart	216	216	NearestLocation	824601	AP3	Floral homeotic protein APETALA 3 [Source:UniProtKB/Swiss-Prot;Acc:P35632]
chr3	20262039	20262692	654	*	1482	AT3G54740	20262391	20264601	+	overlapStart	-352	301	NearestLocation	824639		Uncharacterized protein T5N23_100 [Source:UniProtKB/TrEMBL;Acc:Q9M1S6]
chr3	20293075	20293500	426	*	1483	AT3G54804	20293147	20293251	-	includeFeature	176	72	NearestLocation	NA	NA	NA
chr3	20344974	20345331	358	*	1484	AT3G54920	20345082	20348582	+	overlapStart	-108	108	NearestLocation	824657	PMR6	Probable pectate lyase 13 [Source:UniProtKB/Swiss-Prot;Acc:Q93Z04]
chr3	20378834	20379319	486	*	1485	AT3G55000	20381508	20383789	+	upstream	-2674	2189	NearestLocation	824665	TON1A	Protein TONNEAU 1a [Source:UniProtKB/Swiss-Prot;Acc:Q9FQ25]
chr3	20438075	20438589	515	*	1486	AT3G55140	20438772	20440429	+	upstream	-697	183	NearestLocation	824680		Pectate lyase [Source:UniProtKB/TrEMBL;Acc:B3LF89]
chr3	20583456	20583968	513	*	1487	AT3G55512	20587904	20588027	+	upstream	-4448	3936	NearestLocation	NA	MIR172D	MIR172D; miRNA [Source:TAIR;Acc:AT3G55512]
chr3	20585567	20586285	719	*	1488	AT3G55512	20587904	20588027	+	upstream	-2337	1619	NearestLocation	NA	MIR172D	MIR172D; miRNA [Source:TAIR;Acc:AT3G55512]
chr3	20587178	20587949	772	*	1489	AT3G55512	20587904	20588027	+	overlapStart	-726	45	NearestLocation	NA	MIR172D	MIR172D; miRNA [Source:TAIR;Acc:AT3G55512]
chr3	20588150	20588926	777	*	1490	AT3G55512	20587904	20588027	+	downstream	246	123	NearestLocation	NA	MIR172D	MIR172D; miRNA [Source:TAIR;Acc:AT3G55512]
chr3	20606143	20607167	1025	*	1491	AT3G55560	20604616	20606380	-	overlapStart	237	237	NearestLocation	824721	AGF2	AT-hook motif nuclear-localized protein [Source:UniProtKB/TrEMBL;Acc:A0A178VH84]
chr3	20630507	20630756	250	*	1492	AT3G55610	20624020	20629093	-	upstream	-1414	1414	NearestLocation	824727	P5CS2	Delta-1-pyrroline-5-carboxylate synthase [Source:UniProtKB/TrEMBL;Acc:A0A178VF78]
chr3	20642922	20643060	139	*	1493	AT3G55646	20644896	20646655	+	upstream	-1974	1836	NearestLocation	3769719		TPRXL [Source:UniProtKB/TrEMBL;Acc:Q1G3N4]
chr3	20739102	20739728	627	*	1494	AT3G55890	20740817	20742002	+	upstream	-1715	1089	NearestLocation	824755		Protein yippee-like [Source:UniProtKB/TrEMBL;Acc:Q0WPD7]
chr3	20757732	20757935	204	*	1495	AT3G55950	20753691	20756395	-	upstream	-1337	1337	NearestLocation	824761	CCR3	Putative serine/threonine-protein kinase-like protein CCR3 [Source:UniProtKB/Swiss-Prot;Acc:Q9LY50]
chr3	20896431	20896549	119	*	1496	AT3G56360	20896481	20897593	+	overlapStart	-50	50	NearestLocation	824803		At3g56360 [Source:UniProtKB/TrEMBL;Acc:Q9LY04]
chr3	20903893	20904582	690	*	1497	AT3G56380	20905480	20906368	+	upstream	-1587	898	NearestLocation	824805	ARR17	Response regulator 17 [Source:UniProtKB/TrEMBL;Acc:A0A1I9LQB0]
chr3	21055902	21055975	74	*	1498	AT3G56870	21052473	21055597	+	downstream	3429	305	NearestLocation	824854		Putative uncharacterized protein [Source:UniProtKB/TrEMBL;Acc:Q5XVA1]
chr3	21057833	21058582	750	*	1499	AT3G56880	21059915	21060965	+	upstream	-2082	1333	NearestLocation	824855		VQ motif-containing protein [Source:UniProtKB/TrEMBL;Acc:Q9LES0]
chr3	21097394	21097731	338	*	1500	AT3G57010	21095654	21097451	-	overlapStart	57	57	NearestLocation	824868		Protein STRICTOSIDINE SYNTHASE-LIKE 8 [Source:UniProtKB/Swiss-Prot;Acc:Q9M1J7]
chr3	21138673	21139034	362	*	1501	AT3G57120	21138905	21140610	+	overlapStart	-232	129	NearestLocation	824879		Protein kinase superfamily protein [Source:UniProtKB/TrEMBL;Acc:Q8VYG5]
chr3	21141365	21141952	588	*	1502	AT3G57120	21138905	21140610	+	downstream	2460	755	NearestLocation	824879		Protein kinase superfamily protein [Source:UniProtKB/TrEMBL;Acc:Q8VYG5]
chr3	21144503	21145775	1273	*	1503	AT3G57130	21147558	21150027	+	upstream	-3055	1783	NearestLocation	824880	BOP1	Regulatory protein NPR6 [Source:UniProtKB/Swiss-Prot;Acc:Q9M1I7]
chr3	21145971	21146415	445	*	1504	AT3G57130	21147558	21150027	+	upstream	-1587	1143	NearestLocation	824880	BOP1	Regulatory protein NPR6 [Source:UniProtKB/Swiss-Prot;Acc:Q9M1I7]
chr3	21233448	21233855	408	*	1505	AT3G57390	21233701	21235911	+	overlapStart	-253	154	NearestLocation	824906	AGL18	Agamous-like MADS-box protein AGL18 [Source:UniProtKB/Swiss-Prot;Acc:Q9M2K8]
chr3	21236412	21236966	555	*	1506	AT3G57400	21238433	21240228	+	upstream	-2021	1467	NearestLocation	824907		Transmembrane protein [Source:UniProtKB/TrEMBL;Acc:Q9M2K7]
chr3	21299444	21299532	89	*	1507	AT3G57530	21296554	21299591	-	inside	147	59	NearestLocation	824920	CPK32	Calcium-dependent protein kinase 32 [Source:UniProtKB/Swiss-Prot;Acc:Q6NLQ6]
chr3	21299941	21300205	265	*	1508	AT3G57530	21296554	21299591	-	upstream	-350	350	NearestLocation	824920	CPK32	Calcium-dependent protein kinase 32 [Source:UniProtKB/Swiss-Prot;Acc:Q6NLQ6]
chr3	21309457	21310062	606	*	1509	AT3G57550	21306723	21309464	+	overlapEnd	2734	7	Overlapping	824922	AGK2	Guanylate kinase [Source:UniProtKB/TrEMBL;Acc:F4J3E9]
chr3	21309457	21310062	606	*	1509	AT3G57560	21310825	21312312	-	downstream	2855	763	NearestLocation	824923	NAGK	NAGK [Source:UniProtKB/TrEMBL;Acc:A0A178V7F4]
chr3	21368635	21368754	120	*	1510	AT3G57670	21370903	21373446	+	upstream	-2268	2149	NearestLocation	824936	NTT	WIP2 [Source:UniProtKB/TrEMBL;Acc:A0A178VLW5]
chr3	21370773	21370922	150	*	1511	AT3G57670	21370903	21373446	+	overlapStart	-130	19	NearestLocation	824936	NTT	WIP2 [Source:UniProtKB/TrEMBL;Acc:A0A178VLW5]
chr3	21371631	21372323	693	*	1512	AT3G57670	21370903	21373446	+	inside	728	728	NearestLocation	824936	NTT	WIP2 [Source:UniProtKB/TrEMBL;Acc:A0A178VLW5]
chr3	21374812	21375464	653	*	1513	AT3G57670	21370903	21373446	+	downstream	3909	1366	NearestLocation	824936	NTT	WIP2 [Source:UniProtKB/TrEMBL;Acc:A0A178VLW5]
chr3	21378458	21379011	554	*	1514	AT3G57680	21381054	21383629	+	upstream	-2596	2043	NearestLocation	824937		Carboxyl-terminal-processing peptidase 3	chloroplastic [Source:UniProtKB/Swiss-Prot;Acc:F4J3G5]
chr3	21397368	21397531	164	*	1515	AT3G57765	21397262	21398132	-	inside	764	106	Overlapping	NA	U2.3	U2.3; snRNA [Source:TAIR;Acc:AT3G57765]
chr3	21397368	21397531	164	*	1515	AT3G57770	21397542	21398853	+	upstream	-174	11	NearestLocation	824946		Protein kinase superfamily protein [Source:UniProtKB/TrEMBL;Acc:F4J3H7]
chr3	21411531	21412323	793	*	1516	AT3G57800	21407789	21411721	-	overlapStart	190	190	NearestLocation	825530		Transcription factor bHLH60 [Source:UniProtKB/Swiss-Prot;Acc:Q3EAI1]
chr3	21412611	21413041	431	*	1517	AT3G57800	21407789	21411721	-	upstream	-890	890	NearestLocation	825530		Transcription factor bHLH60 [Source:UniProtKB/Swiss-Prot;Acc:Q3EAI1]
chr3	21414353	21414816	464	*	1518	AT3G57810	21415784	21417948	+	upstream	-1431	968	NearestLocation	824950		OTU domain-containing protein At3g57810 [Source:UniProtKB/Swiss-Prot;Acc:Q8LBZ4]
chr3	21415083	21415544	462	*	1519	AT3G57810	21415784	21417948	+	upstream	-701	240	NearestLocation	824950		OTU domain-containing protein At3g57810 [Source:UniProtKB/Swiss-Prot;Acc:Q8LBZ4]
chr3	21430239	21430587	349	*	1520	AT3G57870	21428496	21430200	-	upstream	-39	39	NearestLocation	824956	AHUS5	SCE1A [Source:UniProtKB/TrEMBL;Acc:A0A178V9H0]
chr3	21446308	21446695	388	*	1521	AT3G57920	21444321	21446035	-	upstream	-273	273	NearestLocation	824961	SPL15	Squamosa promoter-binding-like protein 15 [Source:UniProtKB/Swiss-Prot;Acc:Q9M2Q6]
chr3	21467992	21468612	621	*	1522	AT3G57980	21466919	21469148	-	inside	1156	536	NearestLocation	824967		DNA-binding bromodomain-containing protein [Source:UniProtKB/TrEMBL;Acc:A0A1I9LTJ3]
chr3	21487837	21488365	529	*	1523	AT3G58040	21488516	21491488	+	upstream	-679	151	NearestLocation	824973	SINAT2	E3 ubiquitin-protein ligase [Source:UniProtKB/TrEMBL;Acc:A0A178VHN9]
chr3	21489081	21489409	329	*	1524	AT3G58040	21488516	21491488	+	inside	565	565	NearestLocation	824973	SINAT2	E3 ubiquitin-protein ligase [Source:UniProtKB/TrEMBL;Acc:A0A178VHN9]
chr3	21504635	21505021	387	*	1525	AT3G58070	21506613	21507654	-	downstream	3019	1592	NearestLocation	824976	GIS	GIS [Source:UniProtKB/TrEMBL;Acc:A0A178V7D1]
chr3	21509101	21509159	59	*	1526	AT3G58080	21510306	21510562	-	downstream	1461	1147	NearestLocation	NA	NA	NA
chr3	21510071	21510742	672	*	1527	AT3G58080	21510306	21510562	-	includeFeature	491	180	NearestLocation	NA	NA	NA
chr3	21557018	21557279	262	*	1528	AT3G58193	21559060	21559139	+	upstream	-2042	1781	NearestLocation	NA		snoRNA [Source:TAIR;Acc:AT3G58193]
chr3	21709043	21709351	309	*	1529	AT3G58690	21709170	21711381	+	overlapStart	-127	127	NearestLocation	825038		Protein kinase superfamily protein [Source:UniProtKB/TrEMBL;Acc:F4J5Y7]
chr3	21731820	21732546	727	*	1530	AT3G58760	21728714	21731928	+	overlapEnd	3106	108	Overlapping	825045		Integrin-linked protein kinase family [Source:UniProtKB/TrEMBL;Acc:A0A1I9LMD5]
chr3	21731820	21732546	727	*	1530	AT3G58770	21732258	21735327	+	overlapStart	-438	288	NearestLocation	825046		Uncharacterized protein T20N10_120 [Source:UniProtKB/TrEMBL;Acc:Q9LXS4]
chr3	21740471	21740706	236	*	1531	AT3G58780	21738460	21742517	+	inside	2011	1811	NearestLocation	825047	SHP1	K-box region and MADS-box transcription factor family protein [Source:UniProtKB/TrEMBL;Acc:A0A1I9LM26]
chr3	21761320	21761408	89	*	1532	AT3G58850	21759352	21759942	-	upstream	-1378	1378	NearestLocation	825054	PAR2	Transcription factor PAR2 [Source:UniProtKB/Swiss-Prot;Acc:Q9LXR7]
chr3	21761751	21762033	283	*	1533	AT3G58850	21759352	21759942	-	upstream	-1809	1809	NearestLocation	825054	PAR2	Transcription factor PAR2 [Source:UniProtKB/Swiss-Prot;Acc:Q9LXR7]
chr3	21828085	21828795	711	*	1534	AT3G59050	21824696	21827509	-	upstream	-576	576	NearestLocation	825074	ATPAO3	Polyamine oxidase 3 [Source:UniProtKB/Swiss-Prot;Acc:Q9LYT1]
chr3	21828085	21828795	711	*	1534	AT3G59052	21824696	21827509	-	upstream	-576	576	NearestLocation	NA	NA	NA
chr3	21828085	21828795	711	*	1534	AT3G59060	21827978	21830507	-	inside	2422	107	Overlapping	825075	PIL6	Transcription factor PIF5 [Source:UniProtKB/Swiss-Prot;Acc:Q84LH8]
chr3	21830277	21830479	203	*	1535	AT3G59060	21827978	21830507	-	inside	230	28	NearestLocation	825075	PIL6	Transcription factor PIF5 [Source:UniProtKB/Swiss-Prot;Acc:Q84LH8]
chr3	21869052	21869396	345	*	1536	AT3G59140	21863420	21868701	-	upstream	-351	351	NearestLocation	825083	ATMRP14	ABC transporter C family member 10 [Source:UniProtKB/Swiss-Prot;Acc:Q9LYS2]
chr3	21870627	21870743	117	*	1537	AT3G59140	21863420	21868701	-	upstream	-1926	1926	NearestLocation	825083	ATMRP14	ABC transporter C family member 10 [Source:UniProtKB/Swiss-Prot;Acc:Q9LYS2]
chr3	21872270	21872439	170	*	1538	AT3G59150	21872706	21874735	+	upstream	-436	267	NearestLocation	825084		F-box protein At3g59150 [Source:UniProtKB/Swiss-Prot;Acc:Q9LX56]
chr3	21884315	21884689	375	*	1539	AT3G59190	21884527	21886776	+	overlapStart	-212	162	NearestLocation	825088		F-box/RNI-like superfamily protein [Source:UniProtKB/TrEMBL;Acc:A0A1I9LSN3]
chr3	22008532	22008569	38	*	1540	AT3G59580	22009051	22012791	+	upstream	-519	482	NearestLocation	825127		Protein NLP9 [Source:UniProtKB/Swiss-Prot;Acc:Q9M1B0]
chr3	22078010	22078609	600	*	1541	AT3G59765	22076461	22078339	-	overlapStart	329	270	NearestLocation	NA		other RNA [Source:TAIR;Acc:AT3G59765]
chr3	22197424	22197968	545	*	1542	AT3G60110	22197826	22201451	+	overlapStart	-402	142	NearestLocation	825181		AT3g60110/T2O9_90 [Source:UniProtKB/TrEMBL;Acc:Q93ZQ2]
chr3	22231559	22231988	430	*	1543	AT3G60170	22232512	22236531	+	upstream	-953	524	NearestLocation	NA	NA	NA
chr3	22250968	22251004	37	*	1544	AT3G60200	22249257	22250520	+	downstream	1711	448	NearestLocation	825190		Uncharacterized protein At3g60200 [Source:UniProtKB/TrEMBL;Acc:Q9M1C3]
chr3	22255813	22256300	488	*	1545	AT3G60220	22254598	22256086	-	overlapStart	273	214	NearestLocation	825192	ATL4	TL4 [Source:UniProtKB/TrEMBL;Acc:A0A178VKV8]
chr3	22319844	22320521	678	*	1546	AT3G60380	22316913	22319266	-	upstream	-578	578	NearestLocation	825209		Cotton fiber protein [Source:UniProtKB/TrEMBL;Acc:Q9M221]
chr3	22322256	22324489	2234	*	1547	AT3G60390	22320595	22322586	-	overlapStart	330	330	NearestLocation	825210	HAT3	Homeobox-leucine zipper protein HAT3 [Source:UniProtKB/Swiss-Prot;Acc:P46602]
chr3	22324624	22325004	381	*	1548	AT3G60390	22320595	22322586	-	upstream	-2038	2038	NearestLocation	825210	HAT3	Homeobox-leucine zipper protein HAT3 [Source:UniProtKB/Swiss-Prot;Acc:P46602]
chr3	22326314	22326362	49	*	1549	AT3G60400	22329092	22331103	+	upstream	-2778	2730	NearestLocation	825211		Transcription termination factor MTEF18	mitochondrial [Source:UniProtKB/Swiss-Prot;Acc:Q9M219]
chr3	22327876	22328591	716	*	1550	AT3G60400	22329092	22331103	+	upstream	-1216	501	NearestLocation	825211		Transcription termination factor MTEF18	mitochondrial [Source:UniProtKB/Swiss-Prot;Acc:Q9M219]
chr3	22350204	22350883	680	*	1551	AT3G60490	22349527	22350371	+	overlapEnd	677	167	NearestLocation	825220		Ethylene-responsive transcription factor ERF035 [Source:UniProtKB/Swiss-Prot;Acc:Q9M210]
chr3	22362756	22362794	39	*	1552	AT3G60520	22361530	22362579	-	upstream	-177	177	NearestLocation	825223		At3g60520 [Source:UniProtKB/TrEMBL;Acc:Q9M207]
chr3	22363436	22363622	187	*	1553	AT3G60520	22361530	22362579	-	upstream	-857	857	NearestLocation	825223		At3g60520 [Source:UniProtKB/TrEMBL;Acc:Q9M207]
chr3	22368267	22369938	1672	*	1554	AT3G60530	22373215	22374387	+	upstream	-4948	3277	NearestLocation	825224	GATA4	GATA transcription factor 4 [Source:UniProtKB/Swiss-Prot;Acc:O49743]
chr3	22373967	22374087	121	*	1555	AT3G60530	22373215	22374387	+	inside	752	300	NearestLocation	825224	GATA4	GATA transcription factor 4 [Source:UniProtKB/Swiss-Prot;Acc:O49743]
chr3	22423393	22423848	456	*	1556	AT3G60660	22421410	22423477	+	overlapEnd	1983	84	NearestLocation	825237		Spindle and kinetochore-associated protein 1 homolog [Source:UniProtKB/Swiss-Prot;Acc:Q9LZZ7]
chr3	22425401	22425831	431	*	1557	AT3G60670	22424512	22426288	-	inside	887	457	NearestLocation	825238		At3g60670 [Source:UniProtKB/TrEMBL;Acc:Q9LZZ6]
chr3	22427153	22427888	736	*	1558	AT3G60670	22424512	22426288	-	upstream	-865	865	NearestLocation	825238		At3g60670 [Source:UniProtKB/TrEMBL;Acc:Q9LZZ6]
chr3	22463083	22463582	500	*	1559	AT3G60780	22462657	22463785	+	inside	426	203	NearestLocation	825249		Uncharacterized protein T4C21_190 [Source:UniProtKB/TrEMBL;Acc:Q9LZY5]
chr3	22499116	22499334	219	*	1560	AT3G60897	22498840	22498971	-	upstream	-145	145	NearestLocation	NA	NA	NA
chr3	22606481	22607367	887	*	1561	AT3G61070	22604094	22606878	-	overlapStart	397	397	NearestLocation	825279	PEX11E	PEX11E [Source:UniProtKB/TrEMBL;Acc:A0A178VG67]
chr3	22606481	22607367	887	*	1561	AT3G61080	22607130	22609099	+	overlapStart	-649	237	NearestLocation	825280		Protein kinase superfamily protein [Source:UniProtKB/TrEMBL;Acc:A0A1I9LR17]
chr3	22630242	22630664	423	*	1562	AT3G61150	22630608	22635123	+	overlapStart	-366	56	NearestLocation	825287	HDG1	HDG1 [Source:UniProtKB/TrEMBL;Acc:A0A178V5Q4]
chr3	22632709	22632903	195	*	1563	AT3G61150	22630608	22635123	+	inside	2101	2101	NearestLocation	825287	HDG1	HDG1 [Source:UniProtKB/TrEMBL;Acc:A0A178V5Q4]
chr3	22633905	22634595	691	*	1564	AT3G61150	22630608	22635123	+	inside	3297	528	Overlapping	825287	HDG1	HDG1 [Source:UniProtKB/TrEMBL;Acc:A0A178V5Q4]
chr3	22633905	22634595	691	*	1564	AT3G61160	22635881	22638817	+	upstream	-1976	1286	NearestLocation	825288		Protein kinase superfamily protein [Source:UniProtKB/TrEMBL;Acc:F4JE58]
chr3	22655080	22655349	270	*	1565	AT3G61198	22655884	22656599	-	downstream	1519	535	NearestLocation	NA		other RNA [Source:TAIR;Acc:AT3G61198]
chr3	22669880	22671255	1376	*	1566	AT3G61250	22671002	22672738	+	overlapStart	-1122	253	NearestLocation	825297	AtMYB17	Transcription factor MYB41 [Source:UniProtKB/Swiss-Prot;Acc:Q9M2D9]
chr3	22692782	22693348	567	*	1567	AT3G61310	22690596	22692834	-	overlapStart	52	52	NearestLocation	825303		AT-hook motif nuclear-localized protein 11 [Source:UniProtKB/Swiss-Prot;Acc:Q8L7L5]
chr3	22711926	22712254	329	*	1568	AT3G61380	22708482	22711279	-	upstream	-647	647	NearestLocation	825310		Phosphatidylinositol N-acetyglucosaminlytransferase subunit P-like protein [Source:UniProtKB/TrEMBL;Acc:Q9M2C6]
chr3	22740856	22741705	850	*	1569	AT3G61460	22741511	22742284	-	overlapEnd	1428	194	NearestLocation	825319	BRH1	BRH1 RING finger protein [Source:UniProtKB/TrEMBL;Acc:Q9XF92]
chr3	22776111	22776669	559	*	1570	AT3G61550	22776401	22777225	+	overlapStart	-290	268	NearestLocation	825328		RING-H2 finger protein ATL68 [Source:UniProtKB/Swiss-Prot;Acc:Q9M313]
chr3	22818044	22818143	100	*	1571	AT3G61670	22818589	22822020	+	upstream	-545	446	NearestLocation	825340		Extra-large G-like protein	putative (DUF3133) [Source:UniProtKB/TrEMBL;Acc:Q9M371]
chr3	22878615	22878807	193	*	1572	AT3G61810	22877168	22878469	+	downstream	1447	146	NearestLocation	825354		Glycosyl hydrolase family 17 protein [Source:UniProtKB/TrEMBL;Acc:Q9M357]
chr3	22886499	22887662	1164	*	1573	AT3G61826	22886631	22886723	-	includeFeature	224	132	NearestLocation	6241376		unknown protein; Ha. [Source:TAIR;Acc:AT3G61826]
chr3	22886499	22887662	1164	*	1573	AT3G61827	22886842	22887027	-	includeFeature	528	343	NearestLocation	NA	NA	NA
chr3	22886499	22887662	1164	*	1573	AT3G61829	22887191	22887322	-	includeFeature	823	340	NearestLocation	6240471		Transmembrane protein [Source:UniProtKB/TrEMBL;Acc:B3H6K2]
chr3	22891324	22891752	429	*	1574	AT3G61830	22887889	22891435	+	overlapEnd	3435	111	Overlapping	825356	ARF18	Auxin response factor 18 [Source:UniProtKB/Swiss-Prot;Acc:Q9C5W9]
chr3	22891324	22891752	429	*	1574	AT3G61840	22892466	22893269	+	upstream	-1142	714	NearestLocation	825357		Auxin response factor	putative (DUF688) [Source:UniProtKB/TrEMBL;Acc:F4JFH6]
chr3	22918920	22919543	624	*	1575	AT3G61897	22922210	22922321	+	upstream	-3290	2667	NearestLocation	NA	MIR166B	MIR166/MIR166B; miRNA [Source:TAIR;Acc:AT3G61897]
chr3	22919882	22920359	478	*	1576	AT3G61897	22922210	22922321	+	upstream	-2328	1851	NearestLocation	NA	MIR166B	MIR166/MIR166B; miRNA [Source:TAIR;Acc:AT3G61897]
chr3	22921241	22921902	662	*	1577	AT3G61897	22922210	22922321	+	upstream	-969	308	NearestLocation	NA	MIR166B	MIR166/MIR166B; miRNA [Source:TAIR;Acc:AT3G61897]
chr3	22939169	22939834	666	*	1578	AT3G61947	22939271	22939387	-	includeFeature	218	102	NearestLocation	NA	NA	NA
chr3	22939169	22939834	666	*	1578	AT3G61950	22939546	22941451	+	overlapStart	-377	288	NearestLocation	825368		Transcription factor bHLH67 [Source:UniProtKB/Swiss-Prot;Acc:Q700E4]
chr3	22948498	22948547	50	*	1579	AT3G61962	22947108	22947233	-	upstream	-1265	1265	NearestLocation	6241169		Putative membrane lipoprotein [Source:UniProtKB/TrEMBL;Acc:B3H5M8]
chr3	22950098	22950676	579	*	1580	AT3G61970	22951463	22952851	+	upstream	-1365	787	NearestLocation	825370	NGA2	NGA2 [Source:UniProtKB/TrEMBL;Acc:A0A384KUR3]
chr3	22952918	22953368	451	*	1581	AT3G61970	22951463	22952851	+	downstream	1455	67	NearestLocation	825370	NGA2	NGA2 [Source:UniProtKB/TrEMBL;Acc:A0A384KUR3]
chr3	22954025	22954685	661	*	1582	AT3G61980	22956139	22956883	-	downstream	2858	1454	NearestLocation	825371		Serine protease inhibitor	Kazal-type family protein [Source:UniProtKB/TrEMBL;Acc:Q9M267]
chr3	22984443	22984700	258	*	1583	AT3G62070	22983138	22984513	-	overlapStart	70	70	NearestLocation	825380		At3g62070 [Source:UniProtKB/TrEMBL;Acc:Q9M1R7]
chr3	23040735	23040896	162	*	1584	AT3G62260	23038290	23040584	-	upstream	-151	151	NearestLocation	825399		Probable protein phosphatase 2C 49 [Source:UniProtKB/Swiss-Prot;Acc:Q3EAF9]
chr3	23139999	23140358	360	*	1585	AT3G62570	23142485	23144609	+	upstream	-2486	2127	NearestLocation	825431		AT3g62570/T12C14_270 [Source:UniProtKB/TrEMBL;Acc:Q8W591]
chr3	23153959	23154335	377	*	1586	AT3G62610	23154758	23156585	+	upstream	-799	423	NearestLocation	825435	ATMYB11	Transcription factor MYB11 [Source:UniProtKB/Swiss-Prot;Acc:Q9LZK4]
chr3	23156220	23156480	261	*	1587	AT3G62610	23154758	23156585	+	inside	1462	105	NearestLocation	825435	ATMYB11	Transcription factor MYB11 [Source:UniProtKB/Swiss-Prot;Acc:Q9LZK4]
chr3	23158960	23159133	174	*	1588	AT3G62620	23159776	23161854	+	upstream	-816	643	NearestLocation	825436		At3g62620 [Source:UniProtKB/TrEMBL;Acc:Q29Q18]
chr3	23162007	23163059	1053	*	1589	AT3G62630	23163747	23165195	-	downstream	3188	688	NearestLocation	825437		Stress response NST1-like protein (DUF1645) [Source:UniProtKB/TrEMBL;Acc:Q9LZK2]
chr3	23165072	23165236	165	*	1590	AT3G62630	23163747	23165195	-	overlapStart	123	41	NearestLocation	825437		Stress response NST1-like protein (DUF1645) [Source:UniProtKB/TrEMBL;Acc:Q9LZK2]
chr3	23165956	23166426	471	*	1591	AT3G62640	23166289	23166900	-	overlapEnd	944	137	NearestLocation	825438		At3g62640 [Source:UniProtKB/TrEMBL;Acc:Q9LZK1]
chr3	23276394	23277715	1322	*	1592	AT3G62980	23273116	23276375	-	upstream	-19	19	NearestLocation	825473	TIR1	TIR1 [Source:UniProtKB/TrEMBL;Acc:A0A178VA54]
chr3	23279243	23279739	497	*	1593	AT3G62988	23281908	23282081	-	downstream	2838	2169	NearestLocation	NA	NA	NA
chr3	23291514	23292487	974	*	1594	AT3G63020	23294382	23295039	+	upstream	-2868	1895	NearestLocation	825477		Uncharacterized protein T20O10_120 [Source:UniProtKB/TrEMBL;Acc:Q9LYC0]
chr3	23293349	23293528	180	*	1595	AT3G63020	23294382	23295039	+	upstream	-1033	854	NearestLocation	825477		Uncharacterized protein T20O10_120 [Source:UniProtKB/TrEMBL;Acc:Q9LYC0]
chr3	23301506	23301845	340	*	1596	AT3G63060	23300290	23301473	-	upstream	-33	33	NearestLocation	825481	EDL3	EID1-like F-box protein 3 [Source:UniProtKB/Swiss-Prot;Acc:Q93ZT5]
chr3	23354983	23355773	791	*	1597	AT3G63210	23353615	23355160	-	overlapStart	177	177	NearestLocation	825496	MARD1	Protein MARD1 [Source:UniProtKB/Swiss-Prot;Acc:Q8LGS1]
chr3	23360895	23361277	383	*	1598	AT3G63233	23361537	23361689	-	downstream	794	260	NearestLocation	NA	NA	NA
chr3	23363079	23363694	616	*	1599	AT3G63233	23361537	23361689	-	upstream	-1390	1390	NearestLocation	NA	NA	NA
chr3	23363850	23363934	85	*	1600	AT3G63233	23361537	23361689	-	upstream	-2161	2161	NearestLocation	NA	NA	NA
chr3	23363850	23363934	85	*	1600	AT3G63240	23363872	23367592	-	overlapEnd	3742	22	Overlapping	825499		Type I inositol polyphosphate 5-phosphatase 4 [Source:UniProtKB/Swiss-Prot;Acc:Q8GTS0]
chr3	23381660	23381792	133	*	1601	AT3G63290	23381645	23383538	+	inside	15	15	NearestLocation	825504		2-oxoglutarate (2OG) and Fe(II)-dependent oxygenase superfamily protein [Source:UniProtKB/TrEMBL;Acc:Q8VYD7]
chr3	23383099	23383890	792	*	1602	AT3G63290	23381645	23383538	+	overlapEnd	1454	352	Overlapping	825504		2-oxoglutarate (2OG) and Fe(II)-dependent oxygenase superfamily protein [Source:UniProtKB/TrEMBL;Acc:Q8VYD7]
chr3	23383099	23383890	792	*	1602	AT3G63300	23384988	23387842	+	upstream	-1889	1098	NearestLocation	825505	FKD1	VAN3-binding protein [Source:UniProtKB/Swiss-Prot;Acc:Q8W4K5]
chr3	23398575	23398836	262	*	1603	AT3G63340	23391628	23398377	-	upstream	-198	198	NearestLocation	825509		Protein phosphatase 2C family protein [Source:TAIR;Acc:AT3G63340]
chr3	23405144	23405954	811	*	1604	AT3G63370	23402076	23405991	+	inside	3068	37	Overlapping	825512	OTP86	Pentatricopeptide repeat-containing protein At3g63370	chloroplastic [Source:UniProtKB/Swiss-Prot;Acc:Q9M1V3]
chr3	23405144	23405954	811	*	1604	AT3G63375	23406177	23406267	+	upstream	-1033	223	NearestLocation	NA	MIR167B	MIR167B; miRNA [Source:TAIR;Acc:AT3G63375]
chr3	23423841	23423950	110	*	1605	AT3G63440	23424157	23426536	+	upstream	-316	207	NearestLocation	825519	ATCKX6	Cytokinin dehydrogenase 6 [Source:UniProtKB/Swiss-Prot;Acc:Q9LY71]
chr3	23423841	23423950	110	*	1605	AT3G63445	23422653	23426362	-	inside	2521	1188	Overlapping	NA		other RNA [Source:TAIR;Acc:AT3G63445]
chr3	23428950	23429408	459	*	1606	AT3G63450	23426749	23429154	-	overlapStart	204	204	NearestLocation	825520		RNA-binding (RRM/RBD/RNP motifs) family protein [Source:UniProtKB/TrEMBL;Acc:F4J108]
chr3	23429742	23430469	728	*	1607	AT3G63450	23426749	23429154	-	upstream	-588	588	NearestLocation	825520		RNA-binding (RRM/RBD/RNP motifs) family protein [Source:UniProtKB/TrEMBL;Acc:F4J108]
chr3	23458376	23459307	932	*	1608	AT3G63530	23456157	23458459	-	overlapStart	83	83	NearestLocation	825528	BB	BB2 [Source:UniProtKB/TrEMBL;Acc:A0A178VG02]
chr3	23458376	23459307	932	*	1608	AT3G63540	23459182	23459804	-	overlapEnd	1428	125	Overlapping	NA		Mog1/PsbP/DUF1795-like photosystem II reaction center PsbP family protein [Source:TAIR;Acc:AT3G63540]
chr4	73542	73726	185	*	1609	AT4G00170	70477	72211	-	upstream	-1331	1331	NearestLocation	828017		Vesicle-associated protein 1-3 [Source:UniProtKB/Swiss-Prot;Acc:Q84WW5]
chr4	73542	73726	185	*	1609	AT4G00180	72552	75384	-	inside	1842	990	Overlapping	827914	YAB3	Axial regulator YABBY 3 [Source:UniProtKB/Swiss-Prot;Acc:Q9XFB1]
chr4	75011	75418	408	*	1610	AT4G00180	72552	75384	-	overlapStart	373	34	NearestLocation	827914	YAB3	Axial regulator YABBY 3 [Source:UniProtKB/Swiss-Prot;Acc:Q9XFB1]
chr4	76242	77004	763	*	1611	AT4G00180	72552	75384	-	upstream	-858	858	NearestLocation	827914	YAB3	Axial regulator YABBY 3 [Source:UniProtKB/Swiss-Prot;Acc:Q9XFB1]
chr4	77830	78412	583	*	1612	AT4G00180	72552	75384	-	upstream	-2446	2446	NearestLocation	827914	YAB3	Axial regulator YABBY 3 [Source:UniProtKB/Swiss-Prot;Acc:Q9XFB1]
chr4	87695	88188	494	*	1613	AT4G00210	85693	86895	-	upstream	-800	800	NearestLocation	828114	LBD31	LOB domain-containing protein 31 [Source:UniProtKB/Swiss-Prot;Acc:O81322]
chr4	154481	155050	570	*	1614	AT4G00355	154705	156376	+	overlapStart	-224	224	NearestLocation	827659		ATG8-interacting protein 2 [Source:UniProtKB/Swiss-Prot;Acc:Q8VY98]
chr4	159559	160042	484	*	1615	AT4G00360	160768	163023	+	upstream	-1209	726	NearestLocation	828019	CYP86A2	Cytochrome P450 86A2 [Source:UniProtKB/Swiss-Prot;Acc:O23066]
chr4	188286	189530	1245	*	1616	AT4G00430	185450	187627	-	upstream	-659	659	NearestLocation	827956	TMP-C	TMP-C [Source:UniProtKB/TrEMBL;Acc:A0A178USZ7]
chr4	299170	299400	231	*	1617	AT4G00720	293641	297314	-	upstream	-1856	1856	NearestLocation	828023	ATSK32	Shaggy related protein kinase theta [Source:UniProtKB/TrEMBL;Acc:Q0WWY4]
chr4	299170	299400	231	*	1617	AT4G00730	299359	304508	-	overlapEnd	5338	41	Overlapping	828022	ANL2	Homeobox-leucine zipper protein ANTHOCYANINLESS 2 [Source:UniProtKB/Swiss-Prot;Acc:Q0WV12]
chr4	300208	300422	215	*	1618	AT4G00720	293641	297314	-	upstream	-2894	2894	NearestLocation	828023	ATSK32	Shaggy related protein kinase theta [Source:UniProtKB/TrEMBL;Acc:Q0WWY4]
chr4	300208	300422	215	*	1618	AT4G00730	299359	304508	-	inside	4300	849	Overlapping	828022	ANL2	Homeobox-leucine zipper protein ANTHOCYANINLESS 2 [Source:UniProtKB/Swiss-Prot;Acc:Q0WV12]
chr4	307242	307599	358	*	1619	AT4G00730	299359	304508	-	upstream	-2734	2734	NearestLocation	828022	ANL2	Homeobox-leucine zipper protein ANTHOCYANINLESS 2 [Source:UniProtKB/Swiss-Prot;Acc:Q0WV12]
chr4	307242	307599	358	*	1619	AT4G00740	307431	310482	-	overlapEnd	3240	168	Overlapping	828020		Probable methyltransferase PMT13 [Source:UniProtKB/Swiss-Prot;Acc:Q93W95]
chr4	348860	349331	472	*	1620	AT4G00820	349116	351550	+	overlapStart	-256	215	NearestLocation	828002	iqd17	IQ-domain 17 [Source:UniProtKB/TrEMBL;Acc:F4JHN2]
chr4	368236	368823	588	*	1621	AT4G00880	366373	367274	-	upstream	-962	962	NearestLocation	827989		AT4g00880 protein [Source:UniProtKB/TrEMBL;Acc:O23089]
chr4	484870	485186	317	*	1622	AT4G01120	481597	484483	-	upstream	-387	387	NearestLocation	826505	GBF2	G-box-binding factor 2 [Source:UniProtKB/Swiss-Prot;Acc:P42775]
chr4	525132	525494	363	*	1623	AT4G01250	522604	524216	-	upstream	-916	916	NearestLocation	827896	WRKY22	WRKY transcription factor 22 [Source:UniProtKB/Swiss-Prot;Acc:O04609]
chr4	526491	526772	282	*	1624	AT4G01245	527591	528144	+	upstream	-1100	819	NearestLocation	828185		FUNCTIONS IN: molecular_function unknown; INVOLVED IN: biological_process unknown; LOCATED IN: endomembrane system; BEST Arabidopsis thaliana protein match is: RING/U-box superfamily protein (TAIR:AT4G01270.1); Ha. [Source:TAIR;Acc:AT4G01245]
chr4	619347	620119	773	*	1625	AT4G01460	620759	622945	+	upstream	-1412	640	NearestLocation	828089		Transcription factor bHLH57 [Source:UniProtKB/Swiss-Prot;Acc:Q9M128]
chr4	623145	623461	317	*	1626	AT4G01460	620759	622945	+	downstream	2386	200	NearestLocation	828089		Transcription factor bHLH57 [Source:UniProtKB/Swiss-Prot;Acc:Q9M128]
chr4	630161	630961	801	*	1627	AT4G01490	631136	636899	+	upstream	-975	175	NearestLocation	NA	NA	NA
chr4	659361	659517	157	*	1628	AT4G01520	656407	659178	-	upstream	-183	183	NearestLocation	828204	anac067	F11O4.3 [Source:UniProtKB/TrEMBL;Acc:O82593]
chr4	694490	694927	438	*	1629	AT4G01610	694695	697206	+	overlapStart	-205	205	NearestLocation	826792		Cathepsin B-like protease 3 [Source:UniProtKB/Swiss-Prot;Acc:Q94K85]
chr4	725178	725425	248	*	1630	AT4G01690	729887	732433	+	upstream	-4709	4462	NearestLocation	827991	PPOX	Protoporphyrinogen oxidase [Source:UniProtKB/TrEMBL;Acc:A0A178UVN5]
chr4	727439	727845	407	*	1631	AT4G01690	729887	732433	+	upstream	-2448	2042	NearestLocation	827991	PPOX	Protoporphyrinogen oxidase [Source:UniProtKB/TrEMBL;Acc:A0A178UVN5]
chr4	933117	933826	710	*	1632	AT4G02110	935086	940191	+	upstream	-1969	1260	NearestLocation	828135		BRCT domain-containing protein At4g02110 [Source:UniProtKB/Swiss-Prot;Acc:O04251]
chr4	999487	999850	364	*	1633	AT4G02280	994927	998967	+	downstream	4560	520	NearestLocation	828081	SUS3	Sucrose synthase (Fragment) [Source:UniProtKB/TrEMBL;Acc:W8Q6L8]
chr4	1005145	1005305	161	*	1634	AT4G02290	1002394	1005253	-	overlapStart	108	52	NearestLocation	828080	AtGH9B13	Endoglucanase 17 [Source:UniProtKB/Swiss-Prot;Acc:O81416]
chr4	1029482	1029809	328	*	1635	AT4G02325	1029682	1029780	-	includeFeature	298	29	NearestLocation	NA	NA	NA
chr4	1036502	1036720	219	*	1636	AT4G02340	1035681	1037615	+	inside	821	821	NearestLocation	828063		AT4g02340 protein [Source:UniProtKB/TrEMBL;Acc:O81299]
chr4	1177410	1177733	324	*	1637	AT4G02670	1176190	1178489	-	inside	1079	756	NearestLocation	828206	AtIDD12	IDD12 [Source:UniProtKB/TrEMBL;Acc:A0A178V4W8]
chr4	1178481	1179327	847	*	1638	AT4G02670	1176190	1178489	-	overlapStart	8	8	NearestLocation	828206	AtIDD12	IDD12 [Source:UniProtKB/TrEMBL;Acc:A0A178V4W8]
chr4	1187980	1188149	170	*	1639	AT4G02700	1188983	1193611	+	upstream	-1003	834	NearestLocation	828201	SULTR3;2	Sulfate transporter 3.2 [Source:UniProtKB/Swiss-Prot;Acc:O04289]
chr4	1308149	1308787	639	*	1640	AT4G02940	1306503	1310946	+	inside	1646	1646	NearestLocation	828132		RNA demethylase ALKBH10B [Source:UniProtKB/Swiss-Prot;Acc:Q9ZT92]
chr4	1330977	1331149	173	*	1641	AT4G03010	1329952	1331139	+	overlapEnd	1025	10	NearestLocation	828113		Leucine-rich repeat family protein [Source:UniProtKB/TrEMBL;Acc:Q9ZT98]
chr4	1385323	1385588	266	*	1642	AT4G03115	1382438	1385485	-	overlapStart	162	103	NearestLocation	828074		Mitochondrial substrate carrier family protein [Source:TAIR;Acc:AT4G03115]
chr4	1414728	1416024	1297	*	1643	AT4G03205	1412785	1414902	+	overlapEnd	1943	174	Overlapping	828029	hemf2	Coproporphyrinogen III oxidase [Source:TAIR;Acc:AT4G03205]
chr4	1414728	1416024	1297	*	1643	AT4G03210	1415949	1417352	+	overlapStart	-1221	75	NearestLocation	828024	XTH9	Xyloglucan endotransglucosylase/hydrolase (Fragment) [Source:UniProtKB/TrEMBL;Acc:C0SVH2]
chr4	1494775	1495694	920	*	1644	AT4G03390	1490465	1495103	-	overlapStart	328	328	NearestLocation	827941	SRF3	Protein STRUBBELIG-RECEPTOR FAMILY 3 [Source:UniProtKB/Swiss-Prot;Acc:Q6R2K3]
chr4	1496640	1497046	407	*	1645	AT4G03390	1490465	1495103	-	upstream	-1537	1537	NearestLocation	827941	SRF3	Protein STRUBBELIG-RECEPTOR FAMILY 3 [Source:UniProtKB/Swiss-Prot;Acc:Q6R2K3]
chr4	1499960	1500362	403	*	1646	AT4G03400	1497536	1499865	-	upstream	-95	95	NearestLocation	827938	DFL2	Indole-3-acetic acid-amido synthetase GH3.10 [Source:UniProtKB/Swiss-Prot;Acc:Q9ZNS2]
chr4	1559264	1559592	329	*	1647	AT4G03510	1557120	1559428	-	overlapStart	164	164	NearestLocation	825654	RMA1	E3 ubiquitin-protein ligase RMA1 [Source:UniProtKB/Swiss-Prot;Acc:O64425]
chr4	1773364	1773705	342	*	1648	AT4G03820	1771863	1774422	-	inside	1058	717	NearestLocation	825687		Protein of unknown function (DUF3537) [Source:TAIR;Acc:AT4G03820]
chr4	1890103	1890352	250	*	1649	AT4G03965	1889473	1890412	+	inside	630	60	NearestLocation	825707		RING/U-box superfamily protein [Source:UniProtKB/TrEMBL;Acc:Q5XV87]
chr4	2333325	2334043	719	*	1650	AT4G04630	2331677	2332800	-	upstream	-525	525	NearestLocation	825795		Putative uncharacterized protein [Source:UniProtKB/TrEMBL;Acc:Q8LFI5]
chr4	2481432	2481659	228	*	1651	AT4G04890	2476489	2482345	-	inside	913	686	NearestLocation	825828	PDF2	Homeobox-leucine zipper protein PROTODERMAL FACTOR 2 [Source:UniProtKB/Swiss-Prot;Acc:Q93V99]
chr4	2484694	2485020	327	*	1652	AT4G04890	2476489	2482345	-	upstream	-2349	2349	NearestLocation	825828	PDF2	Homeobox-leucine zipper protein PROTODERMAL FACTOR 2 [Source:UniProtKB/Swiss-Prot;Acc:Q93V99]
chr4	2576166	2576596	431	*	1653	AT4G05020	2572621	2576595	+	overlapEnd	3545	1	Overlapping	825844	NDB2	NAD(P)H dehydrogenase B2 [Source:UniProtKB/TrEMBL;Acc:F4JGL5]
chr4	2576166	2576596	431	*	1653	AT4G05030	2576790	2577974	-	downstream	1808	194	NearestLocation	825845		AT4g05030 protein [Source:UniProtKB/TrEMBL;Acc:Q9S9T4]
chr4	2587729	2587966	238	*	1654	AT4G05049	2587563	2587808	+	overlapEnd	166	79	NearestLocation	NA	NA	NA
chr4	2588796	2589152	357	*	1655	AT4G05050	2588004	2589386	-	inside	590	234	NearestLocation	825880;828148;825847	UBQ11	Polyubiquitin [Source:UniProtKB/TrEMBL;Acc:Q8H0Y0]
chr4	2719542	2719682	141	*	1656	AT4G05320	2718170	2720308	+	inside	1372	626	NearestLocation	825880;828148;825847	UBQ10	Polyubiquitin 10 [Source:UniProtKB/Swiss-Prot;Acc:Q8H159]
chr4	5150780	5151196	417	*	1657	AT4G08150	5147700	5150966	-	overlapStart	186	186	NearestLocation	826364	KNAT1	Homeobox protein knotted-1-like 1 [Source:UniProtKB/Swiss-Prot;Acc:P46639]
chr4	5155416	5155982	567	*	1658	AT4G08151	5151863	5151979	-	upstream	-3437	3437	NearestLocation	NA	NA	NA
chr4	5157353	5157719	367	*	1659	AT4G08160	5159034	5162774	-	downstream	5421	1315	NearestLocation	826365		Endo-1	4-beta-xylanase 3 [Source:UniProtKB/Swiss-Prot;Acc:F4JG10]
chr4	5189484	5190107	624	*	1660	AT4G08230	5187785	5189644	-	overlapStart	160	160	NearestLocation	826373		Glycine-rich protein [Source:UniProtKB/TrEMBL;Acc:Q8VY68]
chr4	5738753	5739354	602	*	1661	AT4G08949	5739008	5739151	-	includeFeature	398	203	NearestLocation	NA	NA	NA
chr4	5741863	5742044	182	*	1662	AT4G08953	5742884	5743345	-	downstream	1482	840	NearestLocation	NA	NA	NA
chr4	6569501	6569594	94	*	1663	AT4G10630	6566625	6567629	-	upstream	-1872	1872	NearestLocation	826655		F3H7.9 protein [Source:UniProtKB/TrEMBL;Acc:Q9ZSB9]
chr4	6874345	6874456	112	*	1664	AT4G11300	6872151	6873541	-	upstream	-804	804	NearestLocation	826732		At4g11300 [Source:UniProtKB/TrEMBL;Acc:Q9SUT1]
chr4	6874724	6875412	689	*	1665	AT4G11300	6872151	6873541	-	upstream	-1183	1183	NearestLocation	826732		At4g11300 [Source:UniProtKB/TrEMBL;Acc:Q9SUT1]
chr4	6903256	6903356	101	*	1666	AT4G11350	6901682	6904244	+	inside	1574	888	NearestLocation	826737		At4g11350 [Source:UniProtKB/TrEMBL;Acc:B6IDH2]
chr4	7113628	7114156	529	*	1667	AT4G11820	7108915	7112480	-	upstream	-1148	1148	NearestLocation	826788	MVA1	Hydroxymethylglutaryl-CoA synthase [Source:UniProtKB/Swiss-Prot;Acc:P54873]
chr4	7189924	7190170	247	*	1668	AT4G11990	7186096	7189875	-	upstream	-49	49	NearestLocation	826806		At4g11990 [Source:UniProtKB/TrEMBL;Acc:Q4V3B0]
chr4	7192054	7192288	235	*	1669	AT4G11990	7186096	7189875	-	upstream	-2179	2179	NearestLocation	826806		At4g11990 [Source:UniProtKB/TrEMBL;Acc:Q4V3B0]
chr4	7372211	7372248	38	*	1670	AT4G12430	7365257	7368730	-	upstream	-3481	3481	NearestLocation	826855	TPPF	Probable trehalose-phosphate phosphatase F [Source:UniProtKB/Swiss-Prot;Acc:Q9SU39]
chr4	7372211	7372248	38	*	1670	AT4G12432	7365257	7368730	-	upstream	-3481	3481	NearestLocation	NA	NA	NA
chr4	7651974	7652449	476	*	1671	AT4G13150	7650223	7652289	-	overlapStart	315	160	NearestLocation	826929		unknown protein; Ha. [Source:TAIR;Acc:AT4G13150]
chr4	7761352	7761434	83	*	1672	AT4G13340	7758610	7761057	+	downstream	2742	295	NearestLocation	826964		Leucine-rich repeat extensin-like protein 3 [Source:UniProtKB/Swiss-Prot;Acc:Q9T0K5]
chr4	7800642	7800834	193	*	1673	AT4G13420	7796850	7802251	-	inside	1609	1417	NearestLocation	826973	HAK5	Potassium transporter [Source:UniProtKB/TrEMBL;Acc:Q53XI1]
chr4	7860577	7860822	246	*	1674	AT4G13505	7858000	7859691	-	upstream	-886	886	NearestLocation	NA		other RNA [Source:TAIR;Acc:AT4G13505]
chr4	7861933	7862592	660	*	1675	AT4G13520	7864394	7864924	+	upstream	-2461	1802	NearestLocation	826984	SMAP1	SMAP1 [Source:UniProtKB/TrEMBL;Acc:A0A178UU77]
chr4	7868725	7869249	525	*	1676	AT4G13530	7866719	7868742	+	overlapEnd	2006	17	Overlapping	826985		Transmembrane protein [Source:UniProtKB/TrEMBL;Acc:Q67ZR8]
chr4	7868725	7869249	525	*	1676	AT4G13540	7869874	7870750	+	upstream	-1149	625	NearestLocation	826986		Golgin family A protein [Source:UniProtKB/TrEMBL;Acc:Q9T0H4]
chr4	7962026	7962812	787	*	1677	AT4G13710	7962430	7966518	+	overlapStart	-404	382	NearestLocation	827005		Probable pectate lyase 15 [Source:UniProtKB/Swiss-Prot;Acc:Q944R1]
chr4	7963386	7963453	68	*	1678	AT4G13710	7962430	7966518	+	inside	956	956	NearestLocation	827005		Probable pectate lyase 15 [Source:UniProtKB/Swiss-Prot;Acc:Q944R1]
chr4	7963961	7964403	443	*	1679	AT4G13710	7962430	7966518	+	inside	1531	1531	NearestLocation	827005		Probable pectate lyase 15 [Source:UniProtKB/Swiss-Prot;Acc:Q944R1]
chr4	8015334	8015719	386	*	1680	AT4G13840	8013893	8016486	-	inside	1152	767	NearestLocation	827018		Protein ECERIFERUM 26 [Source:UniProtKB/Swiss-Prot;Acc:Q9SVM9]
chr4	8307776	8307810	35	*	1681	AT4G14440	8306745	8307753	-	upstream	-23	23	NearestLocation	827089	ATECI3	Enoyl-CoA delta isomerase 3 [Source:UniProtKB/Swiss-Prot;Acc:O23300]
chr4	8386042	8386082	41	*	1682	AT4G14615	8383764	8385079	+	downstream	2278	963	NearestLocation	827111		At4g14615 [Source:UniProtKB/TrEMBL;Acc:Q8L9X5]
chr4	8388624	8389304	681	*	1683	AT4G14620	8389040	8390833	-	overlapEnd	2209	264	NearestLocation	827112		Uncharacterized protein At4g14620 [Source:UniProtKB/TrEMBL;Acc:Q8L7H9]
chr4	8388624	8389304	681	*	1683	AT4G14622	8389040	8390833	-	overlapEnd	2209	264	NearestLocation	NA	NA	NA
chr4	8390842	8391378	537	*	1684	AT4G14620	8389040	8390833	-	upstream	-9	9	NearestLocation	827112		Uncharacterized protein At4g14620 [Source:UniProtKB/TrEMBL;Acc:Q8L7H9]
chr4	8390842	8391378	537	*	1684	AT4G14622	8389040	8390833	-	upstream	-9	9	NearestLocation	NA	NA	NA
chr4	8440827	8440909	83	*	1685	AT4G14723	8439899	8440839	+	overlapEnd	928	12	NearestLocation	3769880		EPIDERMAL PATTERNING FACTOR-like protein 4 [Source:UniProtKB/Swiss-Prot;Acc:Q2V3I3]
chr4	8443908	8444381	474	*	1686	AT4G14723	8439899	8440839	+	downstream	4009	3069	NearestLocation	3769880		EPIDERMAL PATTERNING FACTOR-like protein 4 [Source:UniProtKB/Swiss-Prot;Acc:Q2V3I3]
chr4	8444817	8445217	401	*	1687	AT4G14730	8448549	8450073	+	upstream	-3732	3332	NearestLocation	827126		Protein LIFEGUARD 1 [Source:UniProtKB/Swiss-Prot;Acc:F4JIE8]
chr4	8453880	8454302	423	*	1688	AT4G14740	8450289	8454028	-	overlapStart	148	148	NearestLocation	827127		Auxin canalization protein (DUF828) [Source:UniProtKB/TrEMBL;Acc:Q8VY20]
chr4	8565340	8565637	298	*	1689	AT4G14980	8561876	8563639	-	upstream	-1701	1701	NearestLocation	827157		Cysteine/Histidine-rich C1 domain family protein [Source:UniProtKB/TrEMBL;Acc:F4JIJ2]
chr4	8565340	8565637	298	*	1689	AT4G14990	8565622	8569814	-	overlapEnd	4474	15	Overlapping	827158		Protein PAT1 homolog 2 [Source:UniProtKB/Swiss-Prot;Acc:Q94C98]
chr4	8708503	8708778	276	*	1690	AT4G15248	8708848	8709373	+	upstream	-345	70	NearestLocation	3769879		B-box domain protein 30 [Source:UniProtKB/Swiss-Prot;Acc:Q1G3I2]
chr4	8851204	8851491	288	*	1691	AT4G15480	8848801	8850516	-	upstream	-688	688	NearestLocation	827220	UGT84A1	UDP-glycosyltransferase 84A1 [Source:UniProtKB/Swiss-Prot;Acc:Q5XF20]
chr4	8875441	8876165	725	*	1692	AT4G15545	8875918	8877799	+	overlapStart	-477	247	NearestLocation	827228		Uncharacterized protein At4g15545 [Source:UniProtKB/Swiss-Prot;Acc:Q93W28]
chr4	8914689	8915080	392	*	1693	AT4G15620	8913838	8915663	+	inside	851	583	NearestLocation	827239		CASP-like protein 1E2 [Source:UniProtKB/Swiss-Prot;Acc:O23413]
chr4	9018083	9018222	140	*	1694	AT4G15890	9017453	9022982	+	inside	630	630	NearestLocation	827271		Binding protein [Source:UniProtKB/TrEMBL;Acc:O24610]
chr4	9127949	9128651	703	*	1695	AT4G16140	9129016	9129841	+	upstream	-1067	365	NearestLocation	827300		proline-rich family protein [Source:TAIR;Acc:AT4G16140]
chr4	9177752	9178271	520	*	1696	AT4G16210	9176673	9178048	-	overlapStart	296	223	NearestLocation	827314	ECHIA	Probable enoyl-CoA hydratase 1	peroxisomal [Source:UniProtKB/Swiss-Prot;Acc:Q6NL24]
chr4	9250109	9250655	547	*	1697	AT4G16370	9247302	9250091	-	upstream	-18	18	NearestLocation	NA	ATOPT3	oligopeptide transporter [Source:TAIR;Acc:AT4G16370]
chr4	9252287	9252488	202	*	1698	AT4G16380	9254555	9256219	+	upstream	-2268	2067	NearestLocation	2745712		Heavy metal transport/detoxification superfamily protein [Source:TAIR;Acc:AT4G16380]
chr4	9256338	9256383	46	*	1699	AT4G16390	9257958	9260277	+	upstream	-1620	1575	NearestLocation	827333	SVR7	Pentatricopeptide repeat-containing protein At4g16390	chloroplastic [Source:UniProtKB/Swiss-Prot;Acc:Q8GWE0]
chr4	9273838	9274365	528	*	1700	AT4G16442	9271856	9273089	-	upstream	-749	749	NearestLocation	827339		CASP-like protein 2B1 [Source:UniProtKB/Swiss-Prot;Acc:Q8L9B5]
chr4	9301775	9302228	454	*	1701	AT4G16500	9301388	9302022	-	overlapStart	247	206	NearestLocation	827348		Cysteine proteinase inhibitor 4 [Source:UniProtKB/Swiss-Prot;Acc:Q84WT8]
chr4	9318789	9320026	1238	*	1702	AT4G16540	9316023	9317153	-	upstream	-1636	1636	NearestLocation	827353		Heat shock protein HSP20/alpha crystallin family [Source:UniProtKB/TrEMBL;Acc:O23498]
chr4	9318789	9320026	1238	*	1702	AT4G16550	9318442	9324254	-	inside	5465	347	Overlapping	827354		HSP20-like chaperone [Source:TAIR;Acc:AT4G16550]
chr4	9415194	9415630	437	*	1703	AT4G16745	9411840	9414897	+	downstream	3354	297	NearestLocation	827378		Exostosin family protein [Source:UniProtKB/TrEMBL;Acc:F4JMK5]
chr4	9422073	9422454	382	*	1704	AT4G16750	9420917	9421759	-	upstream	-314	314	NearestLocation	827379		Ethylene-responsive transcription factor ERF039 [Source:UniProtKB/Swiss-Prot;Acc:Q9SUK8]
chr4	9440689	9440857	169	*	1705	AT4G16770	9434393	9437172	-	upstream	-3517	3517	NearestLocation	827383		2-oxoglutarate (2OG) and Fe(II)-dependent oxygenase superfamily protein [Source:TAIR;Acc:AT4G16770]
chr4	9447187	9447664	478	*	1706	AT4G16780	9449114	9450743	+	upstream	-1927	1450	NearestLocation	827384	ATHB-2	Homeobox-leucine zipper protein HAT4 [Source:UniProtKB/Swiss-Prot;Acc:Q05466]
chr4	9697899	9697998	100	*	1707	AT4G17330	9688888	9697578	-	upstream	-321	321	NearestLocation	827445	ATG2484-1	G2484-1 protein [Source:UniProtKB/TrEMBL;Acc:F4JP43]
chr4	9731423	9731946	524	*	1708	AT4G17440	9727740	9729263	+	downstream	3683	2160	NearestLocation	827455		Chromogranin (DUF1639) [Source:UniProtKB/TrEMBL;Acc:O23587]
chr4	9738113	9738824	712	*	1709	AT4G17453	9738058	9738273	-	overlapStart	160	55	NearestLocation	NA	NA	NA
chr4	9835556	9835738	183	*	1710	AT4G17670	9833661	9834727	-	upstream	-829	829	NearestLocation	827487		FCS-Like Zinc finger 2 [Source:UniProtKB/Swiss-Prot;Acc:Q8VZM9]
chr4	9849053	9849729	677	*	1711	AT4G17695	9848032	9850704	-	inside	1651	975	NearestLocation	827490	KAN3	Probable transcription factor KAN3 [Source:UniProtKB/Swiss-Prot;Acc:Q941I2]
chr4	9864427	9865789	1363	*	1712	AT4G17720	9862446	9864663	-	overlapStart	236	236	NearestLocation	827493		Putative RRM-containing protein [Source:UniProtKB/TrEMBL;Acc:Q8LA96]
chr4	9864427	9865789	1363	*	1712	AT4G17730	9865103	9867022	+	overlapStart	-676	676	NearestLocation	827494	SYP23	AT4G17730 protein [Source:UniProtKB/TrEMBL;Acc:A8MS65]
chr4	9887821	9888057	237	*	1713	AT4G17788	9888986	9889066	+	upstream	-1165	929	NearestLocation	NA	MIR160B	MIR160/MIR160B; miRNA [Source:TAIR;Acc:AT4G17788]
chr4	9900524	9901042	519	*	1714	AT4G17800	9895290	9896668	-	upstream	-3856	3856	NearestLocation	827502		AT-hook motif nuclear-localized protein 23 [Source:UniProtKB/Swiss-Prot;Acc:O23620]
chr4	9904502	9904626	125	*	1715	AT4G17810	9906848	9907657	+	upstream	-2346	2222	NearestLocation	827503		At4g17810 [Source:UniProtKB/TrEMBL;Acc:Q6NNI6]
chr4	9905806	9905966	161	*	1716	AT4G17810	9906848	9907657	+	upstream	-1042	882	NearestLocation	827503		At4g17810 [Source:UniProtKB/TrEMBL;Acc:Q6NNI6]
chr4	9914481	9914837	357	*	1717	AT4G17830	9915813	9918243	+	upstream	-1332	976	NearestLocation	827506		Peptidase M20/M25/M40 family protein [Source:UniProtKB/TrEMBL;Acc:F4JPZ7]
chr4	9932196	9932379	184	*	1718	AT4G17880	9933366	9935586	-	downstream	3390	987	NearestLocation	827511		Transcription factor MYC4 [Source:UniProtKB/Swiss-Prot;Acc:O49687]
chr4	10009938	10009980	43	*	1719	AT4G18020	10003261	10007626	-	upstream	-2312	2312	NearestLocation	827527	APRR2	Two-component response regulator-like APRR2 [Source:UniProtKB/Swiss-Prot;Acc:Q6LA43]
chr4	10055170	10055608	439	*	1720	AT4G18160	10055696	10057736	+	upstream	-526	88	NearestLocation	827541	KCO6	TPK3 [Source:UniProtKB/TrEMBL;Acc:A0A178UWR8]
chr4	10058359	10058834	476	*	1721	AT4G18170	10061373	10062841	+	upstream	-3014	2539	NearestLocation	827542	WRKY28	WRKY transcription factor [Source:UniProtKB/TrEMBL;Acc:A0A178V3M3]
chr4	10162426	10163143	718	*	1722	AT4G18390	10162953	10165562	-	overlapEnd	3136	190	NearestLocation	827568	TCP2	Transcription factor TCP2 [Source:UniProtKB/Swiss-Prot;Acc:Q93V43]
chr4	10164375	10164829	455	*	1723	AT4G18390	10162953	10165562	-	inside	1187	733	NearestLocation	827568	TCP2	Transcription factor TCP2 [Source:UniProtKB/Swiss-Prot;Acc:Q93V43]
chr4	10167065	10167464	400	*	1724	AT4G18390	10162953	10165562	-	upstream	-1503	1503	NearestLocation	827568	TCP2	Transcription factor TCP2 [Source:UniProtKB/Swiss-Prot;Acc:Q93V43]
chr4	10168004	10168264	261	*	1725	AT4G18395	10169444	10169930	+	upstream	-1440	1180	NearestLocation	827569		Putative uncharacterized protein [Source:UniProtKB/TrEMBL;Acc:Q1PE70]
chr4	10230729	10231391	663	*	1726	AT4G18570	10231218	10234693	+	overlapStart	-489	173	NearestLocation	827588		AT4g18560/F28J12_220 [Source:UniProtKB/TrEMBL;Acc:Q8L7S5]
chr4	10255660	10255821	162	*	1727	AT4G18630	10257078	10258943	+	upstream	-1418	1257	NearestLocation	827597		Uncharacterized protein At4g18630/F28A21_40 [Source:UniProtKB/TrEMBL;Acc:Q8GYP4]
chr4	10291646	10292037	392	*	1728	AT4G18700	10288798	10290850	-	upstream	-796	796	NearestLocation	827604	CIPK12	CBL-interacting serine/threonine-protein kinase 12 [Source:UniProtKB/Swiss-Prot;Acc:Q9SN43]
chr4	10329030	10329061	32	*	1729	AT4G18820	10330371	10334268	+	upstream	-1341	1310	NearestLocation	827616		Protein STICHEL-like 3 [Source:UniProtKB/Swiss-Prot;Acc:F4JRP0]
chr4	10352010	10352211	202	*	1730	AT4G18890	10352622	10355555	+	upstream	-612	411	NearestLocation	827623	BEH3	BES1/BZR1 homolog protein 3 [Source:UniProtKB/Swiss-Prot;Acc:O49404]
chr4	10353165	10353708	544	*	1731	AT4G18890	10352622	10355555	+	inside	543	543	NearestLocation	827623	BEH3	BES1/BZR1 homolog protein 3 [Source:UniProtKB/Swiss-Prot;Acc:O49404]
chr4	10381576	10381971	396	*	1732	AT4G18960	10382856	10388539	+	upstream	-1280	885	NearestLocation	827631	AG	K-box region and MADS-box transcription factor family protein [Source:TAIR;Acc:AT4G18960]
chr4	10385878	10387054	1177	*	1733	AT4G18960	10382856	10388539	+	inside	3022	1485	NearestLocation	827631	AG	K-box region and MADS-box transcription factor family protein [Source:TAIR;Acc:AT4G18960]
chr4	10517325	10518020	696	*	1734	AT4G19230	10521379	10523961	+	upstream	-4054	3359	NearestLocation	827663	CYP707A1	Cytochrome P450	family 707	subfamily A	polypeptide 1 [Source:UniProtKB/TrEMBL;Acc:A8MRX5]
chr4	10579516	10579712	197	*	1735	AT4G19395	10578652	10578755	+	downstream	864	761	NearestLocation	NA	MIR168A	MIR168/MIR168A; miRNA [Source:TAIR;Acc:AT4G19395]
chr4	10712665	10712880	216	*	1736	AT4G19700	10713561	10714707	-	downstream	2042	681	NearestLocation	827714	RING	E3 ubiquitin-protein ligase BOI [Source:UniProtKB/Swiss-Prot;Acc:O81851]
chr4	10716063	10716198	136	*	1737	AT4G19700	10713561	10714707	-	upstream	-1356	1356	NearestLocation	827714	RING	E3 ubiquitin-protein ligase BOI [Source:UniProtKB/Swiss-Prot;Acc:O81851]
chr4	10812955	10813252	298	*	1738	AT4G19960	10813548	10817070	+	upstream	-593	296	NearestLocation	827740	KUP9	K+ uptake permease 9 [Source:TAIR;Acc:AT4G19960]
chr4	10940383	10940464	82	*	1739	AT4G20250	10937990	10940528	-	inside	145	64	NearestLocation	827772		Uncharacterized protein AT4g20250 [Source:UniProtKB/TrEMBL;Acc:O65439]
chr4	10967882	10968028	147	*	1740	AT4G20310	10961612	10964056	+	downstream	6270	3826	NearestLocation	827778		Site-2 protease [Source:UniProtKB/TrEMBL;Acc:A0A0F6SCX9]
chr4	11120550	11120851	302	*	1741	AT4G20730	11117798	11120595	-	overlapStart	45	45	NearestLocation	NA	NA	NA
chr4	11169623	11170118	496	*	1742	AT4G20850	11160721	11169889	-	overlapStart	266	229	NearestLocation	827833	TPP2	Tripeptidyl-peptidase 2 [Source:UniProtKB/Swiss-Prot;Acc:F4JVN6]
chr4	11177227	11177535	309	*	1743	AT4G20870	11174450	11176881	-	upstream	-346	346	NearestLocation	827835	FAH2	Dihydroceramide fatty acyl 2-hydroxylase FAH2 [Source:UniProtKB/Swiss-Prot;Acc:Q9SUC5]
chr4	11180877	11180914	38	*	1744	AT4G20880	11179115	11180799	-	upstream	-78	78	NearestLocation	827836		Ethylene-regulated transcript 2 (ERT2) [Source:UniProtKB/TrEMBL;Acc:Q9SUC4]
chr4	11201349	11201934	586	*	1745	AT4G20930	11198389	11201087	-	upstream	-262	262	NearestLocation	827841		Probable 3-hydroxyisobutyrate dehydrogenase	mitochondrial [Source:UniProtKB/Swiss-Prot;Acc:Q9SUC0]
chr4	11304623	11304912	290	*	1746	AT4G21200	11302685	11306601	+	inside	1938	1689	NearestLocation	827868	ATGA2OX8	Gibberellin 2-beta-dioxygenase 8 [Source:UniProtKB/Swiss-Prot;Acc:O49561]
chr4	11412288	11412501	214	*	1747	AT4G21430	11407804	11412159	-	upstream	-129	129	NearestLocation	827895	B160	Protein B160 [Source:UniProtKB/TrEMBL;Acc:Q8H1S7]
chr4	11470089	11470748	660	*	1748	AT4G21560	11468761	11470533	-	overlapStart	444	215	NearestLocation	828241	VPS28-1	Vacuolar protein sorting-associated protein 28 homolog [Source:UniProtKB/TrEMBL;Acc:A0A178UVB3]
chr4	11525587	11526107	521	*	1749	AT4G21690	11527229	11529060	+	upstream	-1642	1122	NearestLocation	828256	ATGA3OX3	GA3OX3 [Source:UniProtKB/TrEMBL;Acc:A0A178V5K5]
chr4	11604288	11604968	681	*	1750	AT4G21870	11603568	11604331	-	overlapStart	43	43	NearestLocation	828276		15.4 kDa class V heat shock protein [Source:UniProtKB/Swiss-Prot;Acc:O49710]
chr4	11631175	11631294	120	*	1751	AT4G21910	11625362	11631078	-	upstream	-97	97	NearestLocation	828280		MATE efflux family protein [Source:TAIR;Acc:AT4G21910]
chr4	11632870	11633286	417	*	1752	AT4G21910	11625362	11631078	-	upstream	-1792	1792	NearestLocation	828280		MATE efflux family protein [Source:TAIR;Acc:AT4G21910]
chr4	11638689	11639135	447	*	1753	AT4G21926	11638701	11640164	-	overlapEnd	1475	12	Overlapping	6240612		unknown protein; FUNCTIONS IN: molecular_function unknown; INVOLVED IN: biological_process unknown; LOCATED IN: cellular_component unknown; Ha. [Source:TAIR;Acc:AT4G21926]
chr4	11638689	11639135	447	*	1753	AT4G21930	11639757	11640583	+	upstream	-1068	622	NearestLocation	828282		Uncharacterized protein At4g21930 [Source:UniProtKB/TrEMBL;Acc:Q8L864]
chr4	11653164	11653568	405	*	1754	AT4G21970	11653380	11654136	+	overlapStart	-216	188	NearestLocation	828286		Protein of unknown function	DUF584 [Source:TAIR;Acc:AT4G21970]
chr4	11722784	11723210	427	*	1755	AT4G22130	11723513	11727673	+	upstream	-729	303	NearestLocation	828302	SRF8	SRF8 [Source:UniProtKB/TrEMBL;Acc:A0A384KGH4]
chr4	11742161	11742401	241	*	1756	AT4G22190	11741855	11743318	-	inside	1157	306	NearestLocation	828310		Serine/arginine repetitive matrix-like protein [Source:UniProtKB/TrEMBL;Acc:Q8L4C5]
chr4	11767512	11767822	311	*	1757	AT4G22240	11765803	11767304	-	upstream	-208	208	NearestLocation	828319		Probable plastid-lipid-associated protein 2	chloroplastic [Source:UniProtKB/Swiss-Prot;Acc:O49629]
chr4	11767512	11767822	311	*	1757	AT4G22250	11767513	11768452	-	overlapEnd	940	1	Overlapping	828320		RING/U-box superfamily protein [Source:UniProtKB/TrEMBL;Acc:Q8GXD8]
chr4	11769292	11769723	432	*	1758	AT4G22250	11767513	11768452	-	upstream	-840	840	NearestLocation	828320		RING/U-box superfamily protein [Source:UniProtKB/TrEMBL;Acc:Q8GXD8]
chr4	11865087	11865783	697	*	1759	AT4G22540	11860444	11866364	-	inside	1277	581	NearestLocation	828349	ORP2A	ORP2A [Source:UniProtKB/TrEMBL;Acc:A0A178UYT2]
chr4	11883600	11884186	587	*	1760	AT4G22570	11882126	11885421	-	inside	1821	1235	NearestLocation	828353	APT3	Adenine phosphoribosyltransferase 3 [Source:UniProtKB/Swiss-Prot;Acc:Q9SUW2]
chr4	11887001	11887560	560	*	1761	AT4G22570	11882126	11885421	-	upstream	-1580	1580	NearestLocation	828353	APT3	Adenine phosphoribosyltransferase 3 [Source:UniProtKB/Swiss-Prot;Acc:Q9SUW2]
chr4	11940930	11941087	158	*	1762	AT4G22730	11941131	11943885	+	upstream	-201	44	NearestLocation	828369		At4g22730 [Source:UniProtKB/TrEMBL;Acc:O49654]
chr4	11967553	11968280	728	*	1763	AT4G22770	11963628	11965684	-	upstream	-1869	1869	NearestLocation	828376		AT-hook motif nuclear-localized protein 2 [Source:UniProtKB/Swiss-Prot;Acc:O49658]
chr4	11967553	11968280	728	*	1763	AT4G22780	11968276	11971149	-	overlapEnd	3596	4	Overlapping	828377	ACR7	ACT domain-containing protein ACR7 [Source:UniProtKB/Swiss-Prot;Acc:Q8LJW1]
chr4	11995537	11997474	1938	*	1764	AT4G22850	11994014	11996229	+	overlapEnd	1523	692	Overlapping	828384		SNARE associated Golgi protein family [Source:UniProtKB/TrEMBL;Acc:Q84JU5]
chr4	11995537	11997474	1938	*	1764	AT4G22860	11997393	12001631	+	overlapStart	-1856	81	NearestLocation	828385		At4g22860 [Source:UniProtKB/TrEMBL;Acc:Q4V3C5]
chr4	12027859	12028008	150	*	1765	AT4G22950	12023915	12027421	-	upstream	-438	438	NearestLocation	828394	AGL19	Agamous-like MADS-box protein AGL19 [Source:UniProtKB/Swiss-Prot;Acc:O82743]
chr4	12051784	12052017	234	*	1766	AT4G22990	12048186	12051796	-	overlapStart	12	12	NearestLocation	828398		Major Facilitator Superfamily with SPX (SYG1/Pho81/XPR1) domain-containing protein [Source:UniProtKB/TrEMBL;Acc:F4JMQ7]
chr4	12083901	12085136	1236	*	1767	AT4G23050	12080060	12084256	+	overlapEnd	3841	355	Overlapping	828404		PAS domain-containing protein tyrosine kinase family protein [Source:UniProtKB/TrEMBL;Acc:O82754]
chr4	12083901	12085136	1236	*	1767	AT4G23060	12087203	12090575	+	upstream	-3302	2067	NearestLocation	828405	IQD22	Calmodulin binding protein IQD22 [Source:UniProtKB/TrEMBL;Acc:Q2NNE0]
chr4	12085731	12086185	455	*	1768	AT4G23060	12087203	12090575	+	upstream	-1472	1018	NearestLocation	828405	IQD22	Calmodulin binding protein IQD22 [Source:UniProtKB/TrEMBL;Acc:Q2NNE0]
chr4	12236589	12236647	59	*	1769	AT4G23440	12237765	12240826	+	upstream	-1176	1118	NearestLocation	828443		Disease resistance protein (TIR-NBS class) [Source:UniProtKB/TrEMBL;Acc:O81740]
chr4	12278768	12279164	397	*	1770	AT4G23530	12279075	12280851	+	overlapStart	-307	89	NearestLocation	828453		ROH1	putative (DUF793) [Source:UniProtKB/TrEMBL;Acc:O81749]
chr4	12352199	12352627	429	*	1771	AT4G23713	12352956	12353131	+	upstream	-757	329	NearestLocation	NA	JAW	MIR319/MIR319a; miRNA [Source:TAIR;Acc:AT4G23713]
chr4	12355369	12355772	404	*	1772	AT4G23713	12352956	12353131	+	downstream	2413	2238	NearestLocation	NA	JAW	MIR319/MIR319a; miRNA [Source:TAIR;Acc:AT4G23713]
chr4	12369678	12369868	191	*	1773	AT4G23740	12366386	12369338	+	downstream	3292	340	NearestLocation	828474		Probable inactive receptor kinase At4g23740 [Source:UniProtKB/Swiss-Prot;Acc:Q9SUQ3]
chr4	12370543	12371154	612	*	1774	AT4G23740	12366386	12369338	+	downstream	4157	1205	NearestLocation	828474		Probable inactive receptor kinase At4g23740 [Source:UniProtKB/Swiss-Prot;Acc:Q9SUQ3]
chr4	12372921	12373424	504	*	1775	AT4G23750	12376194	12378024	+	upstream	-3273	2770	NearestLocation	828475	CRF2	Ethylene-responsive transcription factor CRF2 [Source:UniProtKB/Swiss-Prot;Acc:Q9SUQ2]
chr4	12374953	12375605	653	*	1776	AT4G23750	12376194	12378024	+	upstream	-1241	589	NearestLocation	828475	CRF2	Ethylene-responsive transcription factor CRF2 [Source:UniProtKB/Swiss-Prot;Acc:Q9SUQ2]
chr4	12378400	12378432	33	*	1777	AT4G23750	12376194	12378024	+	downstream	2206	376	NearestLocation	828475	CRF2	Ethylene-responsive transcription factor CRF2 [Source:UniProtKB/Swiss-Prot;Acc:Q9SUQ2]
chr4	12379270	12380310	1041	*	1778	AT4G23760	12381845	12383034	+	upstream	-2575	1535	NearestLocation	828476		Cox19-like CHCH family protein [Source:UniProtKB/TrEMBL;Acc:F4JPC0]
chr4	12486507	12486581	75	*	1779	AT4G24026	12486343	12486855	+	inside	164	164	Overlapping	6240360		Putative uncharacterized protein [Source:UniProtKB/TrEMBL;Acc:Q0WQ09]
chr4	12486507	12486581	75	*	1779	AT4G24030	12486247	12486633	-	inside	126	52	NearestLocation	828503		Uncharacterized protein AT4g24030 [Source:UniProtKB/TrEMBL;Acc:Q9SU51]
chr4	12498256	12498873	618	*	1780	AT4G24050	12497055	12500128	+	inside	1201	1201	NearestLocation	828505		AT4g24050/T19F6_40 [Source:UniProtKB/TrEMBL;Acc:O22985]
chr4	12506070	12506564	495	*	1781	AT4G24060	12503782	12505646	+	downstream	2288	424	NearestLocation	828506		Dof zinc finger protein DOF4.6 [Source:UniProtKB/Swiss-Prot;Acc:Q8LAP8]
chr4	12536749	12537191	443	*	1782	AT4G24150	12535972	12539387	+	inside	777	777	NearestLocation	828515	AtGRF8	Growth-regulating factor 8 [Source:UniProtKB/Swiss-Prot;Acc:Q9SU44]
chr4	12573069	12573686	618	*	1783	AT4G24240	12571766	12573725	+	inside	1303	39	NearestLocation	828525	WRKY7	Probable WRKY transcription factor 7 [Source:UniProtKB/Swiss-Prot;Acc:Q9STX0]
chr4	12622650	12623057	408	*	1784	AT4G24415	12623536	12626432	+	upstream	-886	479	NearestLocation	NA	MIR824A	MIR824a; miRNA [Source:TAIR;Acc:AT4G24415]
chr4	12645369	12645754	386	*	1785	AT4G24460	12642854	12645501	+	overlapEnd	2515	132	Overlapping	828548	CLT2	Protein CLT2	chloroplastic [Source:UniProtKB/Swiss-Prot;Acc:A1L4X0]
chr4	12645369	12645754	386	*	1785	AT4G24470	12645542	12647965	+	overlapStart	-173	173	NearestLocation	828549	TIFY1;ZIM	GATA-type zinc finger protein with TIFY domain-containing protein [Source:UniProtKB/TrEMBL;Acc:F4JQX4]
chr4	12725805	12726147	343	*	1786	AT4G24660	12724743	12725637	-	upstream	-168	168	NearestLocation	828568	ATHB22	homeobox protein 22 [Source:TAIR;Acc:AT4G24660]
chr4	12757849	12758102	254	*	1787	AT4G24740	12754529	12757786	-	upstream	-63	63	NearestLocation	828576	AFC2	At4g24740 [Source:UniProtKB/TrEMBL;Acc:Q1EBU3]
chr4	12769411	12770043	633	*	1788	AT4G24770	12766030	12768040	-	upstream	-1371	1371	NearestLocation	828579	RBP31	31 kDa ribonucleoprotein	chloroplastic [Source:UniProtKB/Swiss-Prot;Acc:Q04836]
chr4	12777376	12777980	605	*	1789	AT4G24790	12777558	12781688	+	overlapStart	-182	182	NearestLocation	828581		Protein STICHEL-like 2 [Source:UniProtKB/Swiss-Prot;Acc:F4JRP8]
chr4	12821182	12821213	32	*	1790	AT4G24920	12819511	12820736	-	upstream	-446	446	NearestLocation	835114;828594		secE/sec61-gamma protein transport protein [Source:TAIR;Acc:AT4G24920]
chr4	12827633	12828128	496	*	1791	AT4G24960	12827936	12829243	+	overlapStart	-303	192	NearestLocation	828598	HVA22D;ATHVA22D	HVA22D [Source:UniProtKB/TrEMBL;Acc:A0A384LBZ3]
chr4	12836008	12836228	221	*	1792	AT4G24972	12837353	12839823	+	upstream	-1345	1125	NearestLocation	2745725	TPD1	TPD1 [Source:UniProtKB/TrEMBL;Acc:A0A178V0R1]
chr4	13016097	13016614	518	*	1793	AT4G25470	13015277	13016220	-	overlapStart	123	123	NearestLocation	828651	CBF2	C-repeat binding factor 2 [Source:UniProtKB/TrEMBL;Acc:B2BIW9]
chr4	13017707	13018334	628	*	1794	AT4G25480	13018214	13019121	-	overlapEnd	1414	120	NearestLocation	828652	DREB1A	Dehydration-responsive element-binding protein 1A [Source:UniProtKB/Swiss-Prot;Acc:Q9M0L0]
chr4	13021119	13021753	635	*	1795	AT4G25490	13021780	13022725	-	downstream	1606	27	NearestLocation	828653	CBF1	DRE/CRT-binding factor 1 [Source:UniProtKB/TrEMBL;Acc:B6DTR3]
chr4	13023461	13023734	274	*	1796	AT4G25490	13021780	13022725	-	upstream	-736	736	NearestLocation	828653	CBF1	DRE/CRT-binding factor 1 [Source:UniProtKB/TrEMBL;Acc:B6DTR3]
chr4	13027520	13028093	574	*	1797	AT4G25510	13027443	13028036	-	overlapStart	516	57	NearestLocation	828655		Uncharacterized protein AT4g25510 [Source:UniProtKB/TrEMBL;Acc:O65610]
chr4	13069795	13070099	305	*	1798	AT4G25620	13067186	13069679	-	upstream	-116	116	NearestLocation	828667		At4g25620 [Source:UniProtKB/TrEMBL;Acc:Q8GYX5]
chr4	13093918	13094443	526	*	1799	AT4G25700	13093934	13095935	-	overlapEnd	2017	16	NearestLocation	828675	BETA-OHASE 1	Beta-carotene 3-hydroxylase 1	chloroplastic [Source:UniProtKB/Swiss-Prot;Acc:Q9SZZ8]
chr4	13195327	13195489	163	*	1800	AT4G26000	13197246	13199836	+	upstream	-1919	1757	NearestLocation	828706	PEP	RNA-binding KH domain-containing protein PEPPER [Source:UniProtKB/Swiss-Prot;Acc:Q9SZH4]
chr4	13196025	13196057	33	*	1801	AT4G26000	13197246	13199836	+	upstream	-1221	1189	NearestLocation	828706	PEP	RNA-binding KH domain-containing protein PEPPER [Source:UniProtKB/Swiss-Prot;Acc:Q9SZH4]
chr4	13230684	13230925	242	*	1802	AT4G26100	13227450	13230797	-	overlapStart	113	113	NearestLocation	828716	CK1	CKL1 [Source:UniProtKB/TrEMBL;Acc:A0A178UYM7]
chr4	13240153	13240297	145	*	1803	AT4G26130	13239979	13241283	-	inside	1130	174	NearestLocation	828719		AT4g26130/F20B18_240 [Source:UniProtKB/TrEMBL;Acc:Q9SZI4]
chr4	13315940	13316504	565	*	1804	AT4G26310	13313770	13316238	-	overlapStart	298	266	NearestLocation	828737		Elongation factor P (EF-P) family protein [Source:UniProtKB/TrEMBL;Acc:F4JUX3]
chr4	13410919	13411223	305	*	1805	AT4G26570	13408422	13411070	-	overlapStart	151	151	NearestLocation	828764	ATCBL3	calcineurin B-like 3 [Source:TAIR;Acc:AT4G26570]
chr4	13454387	13454771	385	*	1806	AT4G26675	13454557	13454629	+	includeFeature	-170	142	NearestLocation	NA		pre-tRNA [Source:TAIR;Acc:AT4G26675]
chr4	13481533	13482058	526	*	1807	AT4G26760	13478592	13481808	-	overlapStart	275	250	NearestLocation	828783	MAP65-2	MAP65-2 [Source:UniProtKB/TrEMBL;Acc:A0A178V4W3]
chr4	13487364	13487681	318	*	1808	AT4G26790	13487457	13489376	+	overlapStart	-93	93	NearestLocation	828786		GDSL esterase/lipase At4g26790 [Source:UniProtKB/Swiss-Prot;Acc:Q8VY93]
chr4	13487364	13487681	318	*	1808	AT4G26795	13487209	13489601	-	inside	2237	155	Overlapping	NA		other RNA [Source:TAIR;Acc:AT4G26795]
chr4	13639333	13639818	486	*	1809	AT4G27240	13639963	13641792	+	upstream	-630	145	NearestLocation	828832		At4g27240 [Source:UniProtKB/TrEMBL;Acc:O81827]
chr4	13657842	13658891	1050	*	1810	AT4G27260	13653609	13656204	+	downstream	4233	1638	NearestLocation	828834	GH3.5	Indole-3-acetic acid-amido synthetase GH3.5 [Source:UniProtKB/Swiss-Prot;Acc:O81829]
chr4	13684412	13684887	476	*	1811	AT4G27330	13682078	13683538	-	upstream	-874	874	NearestLocation	828841	SPL	Protein SPOROCYTELESS [Source:UniProtKB/Swiss-Prot;Acc:O81836]
chr4	13685730	13686776	1047	*	1812	AT4G27330	13682078	13683538	-	upstream	-2192	2192	NearestLocation	828841	SPL	Protein SPOROCYTELESS [Source:UniProtKB/Swiss-Prot;Acc:O81836]
chr4	13687122	13687155	34	*	1813	AT4G27340	13687196	13690469	-	downstream	3347	41	NearestLocation	828842		tRNA (guanine(37)-N1)-methyltransferase 2 [Source:UniProtKB/Swiss-Prot;Acc:Q6NQ64]
chr4	13729085	13729653	569	*	1814	AT4G27450	13727484	13728886	-	upstream	-199	199	NearestLocation	828854		AT4g27450/F27G19_50 [Source:UniProtKB/TrEMBL;Acc:Q93V62]
chr4	13749324	13750109	786	*	1815	AT4G27510	13746176	13749031	-	upstream	-293	293	NearestLocation	828860		2-isopropylmalate synthase [Source:UniProtKB/TrEMBL;Acc:Q5XV71]
chr4	13878024	13878313	290	*	1816	AT4G27870	13878923	13882882	+	upstream	-899	610	NearestLocation	828900		Vacuolar iron transporter (VIT) family protein [Source:TAIR;Acc:AT4G27870]
chr4	13910812	13911872	1061	*	1817	AT4G27950	13909569	13910859	-	overlapStart	47	47	NearestLocation	828908	CRF4	Ethylene-responsive transcription factor CRF4 [Source:UniProtKB/Swiss-Prot;Acc:Q9SUE3]
chr4	13956942	13957433	492	*	1818	AT4G28080	13948603	13957840	-	inside	898	407	NearestLocation	828923		Protein TSS [Source:UniProtKB/Swiss-Prot;Acc:F4JKH6]
chr4	13965108	13965181	74	*	1819	AT4G28090	13961888	13964229	-	upstream	-879	879	NearestLocation	828925	sks10	Multi-copper oxidase type I family protein [Source:UniProtKB/TrEMBL;Acc:Q9SUD0]
chr4	13965108	13965181	74	*	1819	AT4G28100	13965108	13966860	-	overlapEnd	1752	0	Overlapping	828926		Uncharacterized GPI-anchored protein At4g28100 [Source:UniProtKB/Swiss-Prot;Acc:Q9SUC9]
chr4	13967072	13967711	640	*	1820	AT4G28100	13965108	13966860	-	upstream	-212	212	NearestLocation	828926		Uncharacterized GPI-anchored protein At4g28100 [Source:UniProtKB/Swiss-Prot;Acc:Q9SUC9]
chr4	13984771	13985670	900	*	1821	AT4G28190	13985178	13987442	+	overlapStart	-407	407	NearestLocation	828934	ULT1	Developmental regulator	ULTRAPETALA [Source:UniProtKB/TrEMBL;Acc:F4JKJ1]
chr4	13987139	13987519	381	*	1822	AT4G28190	13985178	13987442	+	overlapEnd	1961	77	NearestLocation	828934	ULT1	Developmental regulator	ULTRAPETALA [Source:UniProtKB/TrEMBL;Acc:F4JKJ1]
chr4	13998643	13998783	141	*	1823	AT4G28240	13997292	13998347	-	upstream	-296	296	NearestLocation	828939		AT4g28240/F26K10_120 [Source:UniProtKB/TrEMBL;Acc:Q94A22]
chr4	14000659	14001123	465	*	1824	AT4G28250	14000038	14002069	-	inside	1410	621	NearestLocation	828940	ATEXPB3	EXPB3 [Source:UniProtKB/TrEMBL;Acc:A0A178USU9]
chr4	14012656	14013263	608	*	1825	AT4G28290	14011844	14012583	-	upstream	-73	73	NearestLocation	828944		At4g28290 [Source:UniProtKB/TrEMBL;Acc:Q9M0H9]
chr4	14023121	14023235	115	*	1826	AT4G28330	14022387	14022987	-	upstream	-134	134	NearestLocation	828948		At4g28330 [Source:UniProtKB/TrEMBL;Acc:Q6NM81]
chr4	14117931	14118643	713	*	1827	AT4G28564	14118315	14118416	-	includeFeature	485	227	NearestLocation	NA	NA	NA
chr4	14207778	14208395	618	*	1828	AT4G28760	14207460	14212050	+	inside	318	318	NearestLocation	828997		Methyl-coenzyme M reductase II subunit gamma	putative (DUF3741) [Source:UniProtKB/TrEMBL;Acc:Q949M4]
chr4	14306671	14306938	268	*	1829	AT4G29030	14307249	14307973	+	upstream	-578	311	NearestLocation	829024		Glycine-rich protein like [Source:UniProtKB/TrEMBL;Acc:Q9SZD3]
chr4	14324970	14325736	767	*	1830	AT4G29080	14323361	14325328	-	overlapStart	358	358	NearestLocation	829029	PAP2	Auxin-responsive protein IAA27 [Source:UniProtKB/Swiss-Prot;Acc:Q9ZSY8]
chr4	14326043	14326438	396	*	1831	AT4G29080	14323361	14325328	-	upstream	-715	715	NearestLocation	829029	PAP2	Auxin-responsive protein IAA27 [Source:UniProtKB/Swiss-Prot;Acc:Q9ZSY8]
chr4	14343503	14343604	102	*	1832	AT4G29100	14341000	14344930	+	inside	2503	1326	NearestLocation	829031		Transcription factor bHLH68 [Source:UniProtKB/Swiss-Prot;Acc:Q8S3D1]
chr4	14358957	14359214	258	*	1833	AT4G29130	14352037	14355103	-	upstream	-3854	3854	NearestLocation	829034	ATHXK1	HXK1 [Source:UniProtKB/TrEMBL;Acc:A0A384KTL6]
chr4	14364258	14364524	267	*	1834	AT4G29140	14368919	14370892	+	upstream	-4661	4395	NearestLocation	829035		Protein DETOXIFICATION [Source:UniProtKB/TrEMBL;Acc:A0A178UVA9]
chr4	14370346	14370671	326	*	1835	AT4G29140	14368919	14370892	+	inside	1427	221	NearestLocation	829035		Protein DETOXIFICATION [Source:UniProtKB/TrEMBL;Acc:A0A178UVA9]
chr4	14371206	14371460	255	*	1836	AT4G29140	14368919	14370892	+	downstream	2287	314	NearestLocation	829035		Protein DETOXIFICATION [Source:UniProtKB/TrEMBL;Acc:A0A178UVA9]
chr4	14372654	14373381	728	*	1837	AT4G29140	14368919	14370892	+	downstream	3735	1762	NearestLocation	829035		Protein DETOXIFICATION [Source:UniProtKB/TrEMBL;Acc:A0A178UVA9]
chr4	14378002	14378154	153	*	1838	AT4G29150	14378767	14380511	+	upstream	-765	613	NearestLocation	829036	IQD25	IQ-domain 25 [Source:UniProtKB/TrEMBL;Acc:F4JMV6]
chr4	14545776	14545975	200	*	1839	AT4G29700	14543457	14545138	-	upstream	-638	638	NearestLocation	829091		Alkaline-phosphatase-like family protein [Source:UniProtKB/TrEMBL;Acc:Q9SU81]
chr4	14774954	14775481	528	*	1840	AT4G30190	14770499	14776058	-	inside	1104	577	NearestLocation	829142	HA2;AHA2	Plasma membrane ATPase [Source:UniProtKB/TrEMBL;Acc:F4JPJ7]
chr4	14779957	14780150	194	*	1841	AT4G30190	14770499	14776058	-	upstream	-3899	3899	NearestLocation	829142	HA2;AHA2	Plasma membrane ATPase [Source:UniProtKB/TrEMBL;Acc:F4JPJ7]
chr4	14789904	14790370	467	*	1842	AT4G30200	14786633	14790501	-	inside	597	131	NearestLocation	829143	VEL1	VIN3-like protein 2 [Source:UniProtKB/Swiss-Prot;Acc:Q9SUM4]
chr4	14813200	14813634	435	*	1843	AT4G30250	14811262	14812821	-	upstream	-379	379	NearestLocation	829148		P-loop containing nucleoside triphosphate hydrolases superfamily protein [Source:TAIR;Acc:AT4G30250]
chr4	14815039	14816133	1095	*	1844	AT4G30250	14811262	14812821	-	upstream	-2218	2218	NearestLocation	829148		P-loop containing nucleoside triphosphate hydrolases superfamily protein [Source:TAIR;Acc:AT4G30250]
chr4	14841165	14841615	451	*	1845	AT4G30340	14838291	14841067	-	upstream	-98	98	NearestLocation	829157	ATDGK7	Diacylglycerol kinase 7 [Source:UniProtKB/Swiss-Prot;Acc:F4JQ95]
chr4	14844464	14844769	306	*	1846	AT4G30350	14847740	14851143	+	upstream	-3276	2971	NearestLocation	829158		Protein SMAX1-LIKE 2 [Source:UniProtKB/Swiss-Prot;Acc:Q9M0C5]
chr4	14845274	14845652	379	*	1847	AT4G30350	14847740	14851143	+	upstream	-2466	2088	NearestLocation	829158		Protein SMAX1-LIKE 2 [Source:UniProtKB/Swiss-Prot;Acc:Q9M0C5]
[truncated: 840 more rows]

## Sheet: genes assoc. with AIL6 peaks
seqnames	start	end	width	strand	peak	feature	start_position	end_position	feature_strand	insideFeature	distancetoFeature	shortestDistance	fromOverlappingOrNearest	entrezgene_id	tair_symbol	description
chr1	54759	55248	490	*	1	AT1G01115	56624	56740	+	upstream	-1865	1376	NearestLocation	NA	NA	NA
chr1	76009	76291	283	*	2	AT1G01180	75583	76758	+	inside	426	426	NearestLocation	839239		S-adenosyl-L-methionine-dependent methyltransferases superfamily protein [Source:UniProtKB/TrEMBL;Acc:F4HS78]
chr1	180775	181221	447	*	3	AT1G01490	180059	182358	-	inside	1583	716	NearestLocation	839440		Heavy metal transport/detoxification superfamily protein [Source:TAIR;Acc:AT1G01490]
chr1	227481	227969	489	*	4	AT1G01620	225665	227302	-	upstream	-179	179	NearestLocation	839235	PIP1C	TMP-B [Source:UniProtKB/TrEMBL;Acc:A0A178WIA6]
chr1	292863	293156	294	*	5	AT1G01800	293342	295040	+	upstream	-479	186	NearestLocation	839259		AT1G01800 protein [Source:UniProtKB/TrEMBL;Acc:Q94K30]
chr1	365065	365770	706	*	6	AT1G02065	365209	367340	+	overlapStart	-144	144	NearestLocation	839275	SPL8	Squamosa promoter-binding-like protein 8 [Source:UniProtKB/Swiss-Prot;Acc:Q8GXL3]
chr1	565191	565533	343	*	7	AT1G02640	564205	567769	+	inside	986	986	NearestLocation	837940	BXL2	Probable beta-D-xylosidase 2 [Source:UniProtKB/Swiss-Prot;Acc:Q94KD8]
chr1	928609	929164	556	*	8	AT1G03720	924996	926373	-	upstream	-2236	2236	NearestLocation	839426		Cysteine proteinases superfamily protein [Source:UniProtKB/TrEMBL;Acc:Q9LR55]
chr1	1236445	1236567	123	*	9	AT1G04530	1234176	1236034	-	upstream	-411	411	NearestLocation	839500	TPR4	Tetratricopeptide repeat (TPR)-like superfamily protein [Source:UniProtKB/TrEMBL;Acc:Q8VZ31]
chr1	1469065	1469397	333	*	10	AT1G05100	1469610	1470881	+	upstream	-545	213	NearestLocation	839324	MAPKKK18	Mitogen-activated protein kinase kinase kinase 18 [Source:UniProtKB/Swiss-Prot;Acc:Q9ZVP5]
chr1	1605704	1605920	217	*	11	AT1G05460	1601148	1605027	-	upstream	-677	677	NearestLocation	837047	SDE3	Probable RNA helicase SDE3 [Source:UniProtKB/Swiss-Prot;Acc:Q8GYD9]
chr1	1713823	1714355	533	*	12	AT1G05710	1714950	1717276	+	upstream	-1127	595	NearestLocation	837078
chr1	1739140	1739663	524	*	13	AT1G05800	1741204	1742619	+	upstream	-2064	1541	NearestLocation	837089	DGL	Galactolipase DONGLE	chloroplastic [Source:UniProtKB/Swiss-Prot;Acc:Q9MA46]
chr1	1839495	1839649	155	*	14	AT1G06070	1834829	1837648	-	upstream	-1847	1847	NearestLocation	837116		At1g06070 [Source:UniProtKB/TrEMBL;Acc:Q9LNE0]
chr1	1845205	1845555	351	*	15	AT1G06080	1843568	1846302	+	inside	1637	747	NearestLocation	837117	ADS1	Delta-9 acyl-lipid desaturase 1 [Source:UniProtKB/Swiss-Prot;Acc:O65797]
chr1	1850498	1850714	217	*	16	AT1G06100	1851530	1853019	+	upstream	-1032	816	NearestLocation	837119		Delta-9 desaturase-like 2 protein [Source:UniProtKB/Swiss-Prot;Acc:Q9LND8]
chr1	1922121	1922276	156	*	17	AT1G06290	1922352	1926278	+	upstream	-231	76	NearestLocation	837140	ACX3	Acyl-coenzyme A oxidase 3	peroxisomal [Source:UniProtKB/Swiss-Prot;Acc:P0CZ23]
chr1	2176273	2176464	192	*	18	AT1G07090	2173952	2174894	-	upstream	-1379	1379	NearestLocation	837220	LSH6	LSH6 [Source:UniProtKB/TrEMBL;Acc:A0A178WE41]
chr1	2348068	2348348	281	*	19	AT1G07630	2349097	2351692	+	upstream	-1029	749	NearestLocation	837276	PLL5	PLL5 [Source:UniProtKB/TrEMBL;Acc:A0A178WGF5]
chr1	2353362	2353631	270	*	20	AT1G07640	2354354	2356227	-	downstream	2865	723	NearestLocation	837277	OBP2	Dof-type zinc finger DNA-binding family protein [Source:UniProtKB/TrEMBL;Acc:Q2V4Q1]
chr1	3549088	3549396	309	*	21	AT1G10690	3549992	3550632	-	downstream	1544	596	NearestLocation	837612		Cyclin-dependent protein kinase inhibitor SMR8 [Source:UniProtKB/Swiss-Prot;Acc:Q9SAD3]
chr1	3722728	3722983	256	*	22	AT1G11130	3722857	3727450	+	overlapStart	-129	126	NearestLocation	837654	SUB	Leucine-rich repeat receptor-like protein kinase (Fragment) [Source:UniProtKB/TrEMBL;Acc:C0LGE3]
chr1	4059811	4060188	378	*	23	AT1G12015	4058487	4058576	+	downstream	1324	1235	NearestLocation	NA		snoRNA [Source:TAIR;Acc:AT1G12015]
chr1	4231351	4231407	57	*	24	AT1G12423	4231027	4231146	-	upstream	-205	205	NearestLocation	NA	NA	NA
chr1	4289341	4289603	263	*	25	AT1G12600	4286204	4288878	-	upstream	-463	463	NearestLocation	837816		UDP-galactose/UDP-glucose transporter 4 [Source:UniProtKB/Swiss-Prot;Acc:Q9LDX3]
chr1	4427233	4427329	97	*	26	AT1G12980	4429718	4430965	+	upstream	-2485	2389	NearestLocation	837856	ESR1	Ethylene-responsive transcription factor ESR1 [Source:UniProtKB/Swiss-Prot;Acc:Q9SAD4]
chr1	4600316	4600991	676	*	27	AT1G13410	4601261	4603298	+	upstream	-945	270	NearestLocation	837901		Tetratricopeptide repeat (TPR)-like superfamily protein [Source:UniProtKB/TrEMBL;Acc:Q0WVP2]
chr1	4708341	4708631	291	*	28	AT1G13720	4709635	4709706	+	upstream	-1294	1004	NearestLocation	NA		pre-tRNA [Source:TAIR;Acc:AT1G13720]
chr1	4772604	4772977	374	*	29	AT1G13950	4773576	4774867	+	upstream	-972	599	NearestLocation	837955	EIF-5A	Eukaryotic translation initiation factor 5A [Source:UniProtKB/TrEMBL;Acc:A0A178WBN7]
chr1	4903011	4903355	345	*	30	AT1G14345	4899145	4899979	+	downstream	3866	3032	NearestLocation	837996		NAD(P)-linked oxidoreductase superfamily protein [Source:UniProtKB/TrEMBL;Acc:Q949S6]
chr1	5004020	5004547	528	*	31	AT1G14600	5001011	5003370	-	upstream	-650	650	NearestLocation	838022		Putative Myb family transcription factor At1g14600 [Source:UniProtKB/Swiss-Prot;Acc:Q700D9]
chr1	5082440	5082611	172	*	32	AT1G14750	5079407	5082520	-	overlapStart	80	80	NearestLocation	838040	SDS	Cyclin family protein [Source:TAIR;Acc:AT1G14750]
chr1	5148942	5149351	410	*	33	AT1G14920	5149226	5151354	+	overlapStart	-284	125	NearestLocation	838057	GAI	DELLA protein GAI [Source:UniProtKB/Swiss-Prot;Acc:Q9LQT8]
chr1	5325332	5325450	119	*	34	AT1G15500	5326290	5328874	+	upstream	-958	840	NearestLocation	838120	ATNTT2	ADP	ATP carrier protein [Source:UniProtKB/TrEMBL;Acc:A0A178WDN7]
chr1	5422185	5422451	267	*	35	AT1G15750	5414817	5421033	-	upstream	-1152	1152	NearestLocation	838144	WSIP1	Protein TOPLESS [Source:UniProtKB/Swiss-Prot;Acc:Q94AI7]
chr1	5513737	5514272	536	*	36	AT1G16070	5511873	5513896	-	overlapStart	159	159	NearestLocation	838177	AtTLP8	TLP8 [Source:UniProtKB/TrEMBL;Acc:A0A178WHW0]
chr1	5851737	5851819	83	*	37	AT1G17120	5851953	5853955	+	upstream	-216	134	NearestLocation	838282	CAT8	Cationic amino acid transporter 8	vacuolar [Source:UniProtKB/Swiss-Prot;Acc:Q9SHH0]
chr1	6267434	6267651	218	*	38	AT1G18200	6265416	6266937	-	upstream	-497	497	NearestLocation	838399	AtRABA6b	RABA6b [Source:UniProtKB/TrEMBL;Acc:A0A178WEX4]
chr1	6267434	6267651	218	*	38	AT1G18210	6266609	6268828	-	inside	1394	825	Overlapping	838401		Probable calcium-binding protein CML27 [Source:UniProtKB/Swiss-Prot;Acc:Q9LE22]
chr1	6579370	6579505	136	*	39	AT1G19050	6577833	6579178	-	upstream	-192	192	NearestLocation	838487	ARR7	At1g19050 [Source:UniProtKB/TrEMBL;Acc:Q2HIJ6]
chr1	6882991	6883561	571	*	40	AT1G19850	6886879	6891374	+	upstream	-3888	3318	NearestLocation	838573	MP	Auxin response factor [Source:UniProtKB/TrEMBL;Acc:A0A178W993]
chr1	7142314	7142757	444	*	41	AT1G20620	7143067	7146540	+	upstream	-753	310	NearestLocation	838651	CAT3	catalase 3 [Source:TAIR;Acc:AT1G20620]
chr1	7336928	7336997	70	*	42	AT1G21000	7337728	7339452	+	upstream	-800	731	NearestLocation	838694		At1g21000/F9H16_1 [Source:UniProtKB/TrEMBL;Acc:Q93V70]
chr1	7384527	7384837	311	*	43	AT1G21090	7384629	7386558	+	overlapStart	-102	102	NearestLocation	838705		At1g21090 [Source:UniProtKB/TrEMBL;Acc:Q0V805]
chr1	7514974	7515082	109	*	44	AT1G21460	7511850	7513361	-	upstream	-1613	1613	NearestLocation	838744	SWEET1	Bidirectional sugar transporter SWEET1 [Source:UniProtKB/Swiss-Prot;Acc:Q8L9J7]
chr1	7639980	7640495	516	*	45	AT1G21738	7641002	7641094	-	downstream	1114	507	NearestLocation	28717259		unknown protein; Ha. [Source:TAIR;Acc:AT1G21738]
chr1	7641040	7641271	232	*	46	AT1G21738	7641002	7641094	-	overlapStart	54	38	NearestLocation	28717259		unknown protein; Ha. [Source:TAIR;Acc:AT1G21738]
chr1	7765736	7765896	161	*	47	AT1G22040	7767924	7770055	+	upstream	-2188	2028	NearestLocation	838809		F-box/kelch-repeat protein At1g22040 [Source:UniProtKB/Swiss-Prot;Acc:Q9LM55]
chr1	7822280	7822434	155	*	48	AT1G22160	7823149	7823971	+	upstream	-869	715	NearestLocation	838821		FCS-Like Zinc finger 5 [Source:UniProtKB/Swiss-Prot;Acc:Q8VY80]
chr1	7937785	7937888	104	*	49	AT1G22480	7934162	7935382	-	upstream	-2403	2403	NearestLocation	838854		At1g22480 [Source:UniProtKB/TrEMBL;Acc:Q9SK90]
chr1	8143022	8143644	623	*	50	AT1G23000	8143404	8145070	+	overlapStart	-382	240	NearestLocation	838908		Heavy metal transport/detoxification superfamily protein [Source:TAIR;Acc:AT1G23000]
chr1	8298063	8298502	440	*	51	AT1G23360	8295185	8296923	-	upstream	-1140	1140	NearestLocation	838945	MENG	2-phytyl-1	4-beta-naphthoquinone methyltransferase	chloroplastic [Source:UniProtKB/Swiss-Prot;Acc:Q3ED65]
chr1	8298063	8298502	440	*	51	AT1G23380	8297291	8302651	-	inside	4588	772	Overlapping	838946	KNAT6	KNOTTED1-like homeobox gene 6 [Source:TAIR;Acc:AT1G23380]
chr1	8305239	8305434	196	*	52	AT1G23380	8297291	8302651	-	upstream	-2588	2588	NearestLocation	838946	KNAT6	KNOTTED1-like homeobox gene 6 [Source:TAIR;Acc:AT1G23380]
chr1	8595014	8595293	280	*	53	AT1G24260	8593637	8596105	-	inside	1091	812	NearestLocation	839040	2020-09-03	At1g24260 [Source:UniProtKB/TrEMBL;Acc:B4F7R9]
chr1	8598589	8599001	413	*	54	AT1G24265	8600465	8603801	+	upstream	-1876	1464	NearestLocation	839041		Protein of unknown function (DUF1664) [Source:TAIR;Acc:AT1G24265]
chr1	8716132	8716342	211	*	55	AT1G24590	8714389	8715309	-	upstream	-823	823	NearestLocation	839073	DRNL	Ethylene-responsive transcription factor ESR2 [Source:UniProtKB/Swiss-Prot;Acc:Q9FYK5]
chr1	8719288	8719662	375	*	56	AT1G24600	8720309	8720721	+	upstream	-1021	647	NearestLocation	839074		At1g24600 [Source:UniProtKB/TrEMBL;Acc:Q9FYK4]
chr1	8852064	8852249	186	*	57	AT1G25250	8849549	8851612	+	downstream	2515	452	NearestLocation	839108	AtIDD16	IDD16 [Source:UniProtKB/TrEMBL;Acc:A0A178WG74]
chr1	8852623	8853164	542	*	58	AT1G25260	8853959	8855872	-	downstream	3249	795	NearestLocation	839109		Ribosome assembly factor mrt4 [Source:UniProtKB/TrEMBL;Acc:Q94AK8]
chr1	9191537	9191591	55	*	59	AT1G26600	9191607	9192401	+	upstream	-70	16	NearestLocation	839200	CLE9	CLAVATA3/ESR-RELATED 9 [Source:TAIR;Acc:AT1G26600]
chr1	9264075	9264648	574	*	60	AT1G26773	9264404	9264580	+	includeFeature	-329	68	NearestLocation	6240553		unknown protein; Ha. [Source:TAIR;Acc:AT1G26773]
chr1	9266907	9267517	611	*	61	AT1G26773	9264404	9264580	+	downstream	2503	2327	NearestLocation	6240553		unknown protein; Ha. [Source:TAIR;Acc:AT1G26773]
chr1	9269907	9270096	190	*	62	AT1G26780	9271029	9272463	+	upstream	-1122	933	NearestLocation	839219	MYB117	MYB117 [Source:UniProtKB/TrEMBL;Acc:A0A178WCI3]
chr1	9342228	9342385	158	*	63	AT1G26940	9343126	9345145	+	upstream	-898	741	NearestLocation	839584		Peptidyl-prolyl cis-trans isomerase CYP23 [Source:UniProtKB/Swiss-Prot;Acc:Q8LDR3]
chr1	9454863	9455318	456	*	64	AT1G27210	9455368	9458026	-	downstream	3163	50	NearestLocation	839610		TORTIFOLIA1-like protein 4 [Source:UniProtKB/Swiss-Prot;Acc:Q93ZH1]
chr1	9732395	9732884	490	*	65	AT1G27930	9731260	9732719	-	overlapStart	324	165	NearestLocation	839686		Probable methyltransferase At1g27930 [Source:UniProtKB/Swiss-Prot;Acc:Q9C7F9]
chr1	9935541	9935967	427	*	66	AT1G28330	9933884	9935271	-	upstream	-270	270	NearestLocation	839729	DYL1;DRM1	Dormancy-associated protein 1 [Source:UniProtKB/Swiss-Prot;Acc:B9DGG8]
chr1	9950231	9951048	818	*	67	AT1G28360	9951848	9952740	+	upstream	-1617	800	NearestLocation	839732	ERF12	Ethylene-responsive transcription factor 12 [Source:UniProtKB/Swiss-Prot;Acc:Q94ID6]
chr1	9990358	9991027	670	*	68	AT1G28430	9992986	9994642	-	downstream	4284	1959	NearestLocation	839741	CYP705A24	Cytochrome P450	family 705	subfamily A	polypeptide 24 [Source:UniProtKB/TrEMBL;Acc:Q9SGP1]
chr1	10000321	10000839	519	*	69	AT1G28440	9996824	10000447	+	overlapEnd	3497	126	Overlapping	839742	HSL1	Receptor-like protein kinase HSL1 [Source:UniProtKB/Swiss-Prot;Acc:Q9SGP2]
chr1	10000321	10000839	519	*	69	AT1G28447	10003150	10003540	+	upstream	-2829	2311	NearestLocation	NA	NA	NA
chr1	10328965	10329108	144	*	70	AT1G29550	10330514	10332326	+	upstream	-1549	1406	NearestLocation	839832		Eukaryotic translation initiation factor 4E-3 [Source:UniProtKB/Swiss-Prot;Acc:Q9C7P6]
chr1	10353850	10354163	314	*	71	AT1G29640	10355703	10356482	-	downstream	2632	1540	NearestLocation	839841		At1g29640 [Source:UniProtKB/TrEMBL;Acc:Q9C7N7]
chr1	10365149	10365341	193	*	72	AT1G29660	10371839	10373766	+	upstream	-6690	6498	NearestLocation	839843		GDSL esterase/lipase At1g29660 [Source:UniProtKB/Swiss-Prot;Acc:Q9C7N5]
chr1	10520329	10520435	107	*	73	AT1G30016	10521120	10521215	-	downstream	886	685	NearestLocation	NA	NA	NA
chr1	10692856	10693375	520	*	74	AT1G30330	10685822	10690838	-	upstream	-2018	2018	NearestLocation	839913	ARF6	Auxin response factor 6 [Source:UniProtKB/Swiss-Prot;Acc:Q9ZTX8]
chr1	10793165	10793283	119	*	75	AT1G30475	10788226	10790125	-	upstream	-3040	3040	NearestLocation	2745766		AT1G30475 protein [Source:UniProtKB/TrEMBL;Acc:A8MQH6]
chr1	11033664	11034215	552	*	76	AT1G30950	11036180	11037508	+	upstream	-2516	1965	NearestLocation	839982	UFO	Uncharacterized protein At1g30950 (Fragment) [Source:UniProtKB/TrEMBL;Acc:C0SUY4]
chr1	11626225	11626640	416	*	77	AT1G32240	11625700	11630626	-	inside	4401	525	NearestLocation	840116	KAN2	Probable transcription factor KAN2 [Source:UniProtKB/Swiss-Prot;Acc:Q9C616]
chr1	11628794	11629441	648	*	78	AT1G32240	11625700	11630626	-	inside	1832	1185	NearestLocation	840116	KAN2	Probable transcription factor KAN2 [Source:UniProtKB/Swiss-Prot;Acc:Q9C616]
chr1	12685019	12685131	113	*	79	AT1G34630	12685200	12687641	+	upstream	-181	69	NearestLocation	840367		At1g34630/F12K21.3 [Source:UniProtKB/TrEMBL;Acc:Q8VZG0]
chr1	14172250	14172455	206	*	80	AT1G37140	14170351	14172041	-	upstream	-209	209	NearestLocation	840631	MCT1	MEI2 C-terminal RRM only like 1 [Source:UniProtKB/TrEMBL;Acc:Q4PT05]
chr1	17862541	17862739	199	*	81	AT1G48330	17863837	17864386	+	upstream	-1296	1098	NearestLocation	841253		At1g48330 [Source:UniProtKB/TrEMBL;Acc:Q9SX67]
chr1	17895037	17895102	66	*	82	AT1G48410	17885633	17892596	-	upstream	-2441	2441	NearestLocation	841262	AGO1	ICU9 [Source:UniProtKB/TrEMBL;Acc:A0A178WL72]
chr1	19304399	19304780	382	*	83	AT1G51950	19305315	19307510	+	upstream	-916	535	NearestLocation	841623	IAA18	Auxin-responsive protein IAA18 [Source:UniProtKB/Swiss-Prot;Acc:O24408]
chr1	19433155	19433307	153	*	84	AT1G52190	19434509	19438971	+	upstream	-1354	1202	NearestLocation	841649		Protein NRT1/ PTR FAMILY 1.2 [Source:UniProtKB/Swiss-Prot;Acc:Q9M817]
chr1	19699347	19699388	42	*	85	AT1G52890	19697004	19698482	-	upstream	-865	865	NearestLocation	841722	ANAC019	NAC domain-containing protein 19 [Source:UniProtKB/Swiss-Prot;Acc:Q9C932]
chr1	19916608	19916770	163	*	86	AT1G53380	19913076	19916517	-	upstream	-91	91	NearestLocation	841774		At1g53380 [Source:UniProtKB/TrEMBL;Acc:Q9MAG4]
chr1	20136839	20137313	475	*	87	AT1G53910	20135112	20136970	+	overlapEnd	1727	131	Overlapping	841829	RAP2.12	Ethylene-responsive transcription factor RAP2-12 [Source:UniProtKB/Swiss-Prot;Acc:Q9SSA8]
chr1	20136839	20137313	475	*	87	AT1G53920	20137712	20139637	+	upstream	-873	399	NearestLocation	841830	GLIP5	GLIP5 [Source:UniProtKB/TrEMBL;Acc:A0A178WKF5]
chr1	20563548	20563715	168	*	88	AT1G55110	20560284	20563171	-	upstream	-377	377	NearestLocation	841954	AtIDD7	Protein indeterminate-domain 7 [Source:UniProtKB/Swiss-Prot;Acc:Q8H1F5]
chr1	20565878	20566345	468	*	89	AT1G55120	20566030	20569286	+	overlapStart	-152	152	NearestLocation	841955	FRUCT5;ATFRUCT5	Beta-fructofuranosidase	insoluble isoenzyme CWINV3 [Source:UniProtKB/Swiss-Prot;Acc:Q67XZ3]
chr1	20593411	20593915	505	*	90	AT1G55205	20594559	20596034	+	upstream	-1148	644	NearestLocation	5007805		unknown protein; FUNCTIONS IN: molecular_function unknown; INVOLVED IN: biological_process unknown; LOCATED IN: chloroplast; BEST Arabidopsis thaliana protein match is: unknown protein (TAIR:AT3G13674.1); Ha. [Source:TAIR;Acc:AT1G55205]
chr1	20815173	20815367	195	*	91	AT1G55690	20808261	20812840	-	upstream	-2333	2333	NearestLocation	842018		Phosphatidylinositol/phosphatidylcholine transfer protein SFH13 [Source:UniProtKB/Swiss-Prot;Acc:Q501H5]
chr1	20956227	20956677	451	*	92	AT1G56030	20957098	20958550	-	downstream	2323	421	NearestLocation	842054		U-box domain-containing protein 57 [Source:UniProtKB/Swiss-Prot;Acc:Q9SGT1]
chr1	21255926	21256197	272	*	93	AT1G56690	21253817	21255931	+	overlapEnd	2109	5	Overlapping	842125		Pentatricopeptide repeat-containing protein At1g56690	mitochondrial [Source:UniProtKB/Swiss-Prot;Acc:Q9FXB9]
chr1	21255926	21256197	272	*	93	AT1G56700	21256176	21257973	+	overlapStart	-250	21	NearestLocation	842126		At1g56700 [Source:UniProtKB/TrEMBL;Acc:Q9FXC0]
chr1	22936759	22936990	232	*	94	AT1G62045	22934688	22935343	-	upstream	-1416	1416	NearestLocation	842500		Ankyrin repeat protein [Source:UniProtKB/TrEMBL;Acc:Q8GYM5]
chr1	22936759	22936990	232	*	94	AT1G62050	22936127	22939024	-	inside	2265	632	Overlapping	842501		Ankyrin repeat family protein [Source:UniProtKB/TrEMBL;Acc:Q94CF4]
chr1	23061543	23061711	169	*	95	AT1G62360	23058582	23061722	-	inside	179	11	NearestLocation	842534	STM	Homeobox protein SHOOT MERISTEMLESS [Source:UniProtKB/Swiss-Prot;Acc:Q38874]
chr1	23075544	23075764	221	*	96	AT1G62370	23072575	23073189	+	downstream	2969	2355	NearestLocation	842535		F2401.10 [Source:UniProtKB/TrEMBL;Acc:O48801]
chr1	23543367	23543597	231	*	97	AT1G63480	23539557	23542137	-	upstream	-1230	1230	NearestLocation	842654		AT-hook motif nuclear-localized protein 12 [Source:UniProtKB/Swiss-Prot;Acc:Q8LPN5]
chr1	23941100	23941237	138	*	98	AT1G64450	23941598	23942846	-	downstream	1746	361	NearestLocation	842753		At1g64450 [Source:UniProtKB/TrEMBL;Acc:Q9SGW9]
chr1	24006384	24006760	377	*	99	AT1G64618	24005900	24006393	+	overlapEnd	484	9	Overlapping	NA		other RNA [Source:TAIR;Acc:AT1G64618]
chr1	24006384	24006760	377	*	99	AT1G64620	24006992	24008694	+	upstream	-608	232	NearestLocation	842770		Dof zinc finger protein DOF1.8 [Source:UniProtKB/Swiss-Prot;Acc:Q84JQ8]
chr1	24011132	24011386	255	*	100	AT1G64620	24006992	24008694	+	downstream	4140	2438	NearestLocation	842770		Dof zinc finger protein DOF1.8 [Source:UniProtKB/Swiss-Prot;Acc:Q84JQ8]
chr1	25022246	25022654	409	*	101	AT1G67040	25019105	25022542	-	overlapStart	296	112	NearestLocation	843024		unknown protein; FUNCTIONS IN: molecular_function unknown; INVOLVED IN: biological_process unknown; LOCATED IN: cellular_component unknown; EXPRESSED IN: 20 plant structures; EXPRESSED DURING: 11 growth stages; BEST Arabidopsis thaliana protein matc /.../unknown protein (TAIR:AT5G26910.3); Ha. [Source:TAIR;Acc:AT1G67040]
chr1	25238011	25238212	202	*	102	AT1G67360	25236811	25238216	-	inside	205	4	NearestLocation	843057		REF/SRPP-like protein At1g67360 [Source:UniProtKB/Swiss-Prot;Acc:Q9FYF7]
chr1	25335008	25335054	47	*	103	AT1G67590	25333058	25334647	-	upstream	-361	361	NearestLocation	843080		F12A21.28 [Source:UniProtKB/TrEMBL;Acc:Q9SR48]
chr1	25391261	25391460	200	*	104	AT1G67730	25391460	25393610	+	overlapStart	-199	0	NearestLocation	843098	YBR159	Very-long-chain 3-oxoacyl-CoA reductase 1 [Source:UniProtKB/Swiss-Prot;Acc:Q8L9C4]
chr1	25536925	25537603	679	*	105	AT1G68140	25538945	25541741	-	downstream	4816	1342	NearestLocation	843142		Zinc finger/BTB domain protein	putative (DUF1644) [Source:UniProtKB/TrEMBL;Acc:Q9C9X8]
chr1	25549177	25549286	110	*	106	AT1G68160	25545808	25548894	-	upstream	-283	283	NearestLocation	843144		At1g68160 [Source:UniProtKB/TrEMBL;Acc:Q8GZ67]
chr1	25664002	25664271	270	*	107	AT1G68450	25661501	25662239	-	upstream	-1763	1763	NearestLocation	843174		VQ motif-containing protein 8	chloroplastic [Source:UniProtKB/Swiss-Prot;Acc:Q9CA36]
chr1	25681057	25681341	285	*	108	AT1G68470	25676395	25678288	-	upstream	-2769	2769	NearestLocation	843176		Probable xyloglucan galactosyltransferase GT17 [Source:UniProtKB/Swiss-Prot;Acc:Q9CA34]
chr1	25732253	25732801	549	*	109	AT1G68550	25725455	25727701	-	upstream	-4552	4552	NearestLocation	843184		Ethylene-responsive transcription factor ERF118 [Source:UniProtKB/Swiss-Prot;Acc:Q9CA27]
chr1	25732253	25732801	549	*	109	AT1G68552	25725455	25727701	-	upstream	-4552	4552	NearestLocation	NA	NA	NA
chr1	25912487	25912912	426	*	110	AT1G68910	25908131	25911108	-	upstream	-1379	1379	NearestLocation	843224	WIT2	WPP domain-interacting tail-anchored protein 2 [Source:UniProtKB/Swiss-Prot;Acc:A8MQR0]
chr1	25953839	25954205	367	*	111	AT1G69040	25957819	25960307	+	upstream	-3980	3614	NearestLocation	843236	ACR4	ACT domain repeat 4 [Source:UniProtKB/TrEMBL;Acc:F4I0I7]
chr1	25985892	25986990	1099	*	112	AT1G69120	25982330	25986313	-	overlapStart	421	421	NearestLocation	843244	AP1	AP1 [Source:UniProtKB/TrEMBL;Acc:A0A178W846]
chr1	25987796	25988130	335	*	113	AT1G69120	25982330	25986313	-	upstream	-1483	1483	NearestLocation	843244	AP1	AP1 [Source:UniProtKB/TrEMBL;Acc:A0A178W846]
chr1	25988618	25989201	584	*	114	AT1G69130	25989730	25989803	+	upstream	-1112	529	NearestLocation	NA		pre-tRNA [Source:TAIR;Acc:AT1G69130]
chr1	26126196	26126533	338	*	115	AT1G69510	26126350	26127961	+	overlapStart	-154	154	NearestLocation	843284		cAMP-regulated phosphoprotein 19-related protein [Source:UniProtKB/TrEMBL;Acc:Q9C787]
chr1	26442098	26442564	467	*	116	AT1G70210	26439864	26442829	+	inside	2234	265	NearestLocation	843357	CYCD1;1	Cyclin-D1-1 [Source:UniProtKB/Swiss-Prot;Acc:P42751]
chr1	26661044	26661535	492	*	117	AT1G70710	26659132	26663010	-	inside	1966	1475	NearestLocation	843408	ATGH9B1	Endoglucanase 8 [Source:UniProtKB/Swiss-Prot;Acc:Q9CAC1]
chr1	26662981	26663227	247	*	118	AT1G70710	26659132	26663010	-	overlapStart	29	29	NearestLocation	843408	ATGH9B1	Endoglucanase 8 [Source:UniProtKB/Swiss-Prot;Acc:Q9CAC1]
chr1	26727686	26728032	347	*	119	AT1G70895	26727899	26729137	+	overlapStart	-213	133	NearestLocation	843428	CLE17	CLAVATA3/ESR (CLE)-related protein 17 [Source:UniProtKB/Swiss-Prot;Acc:Q8L9H6]
chr1	26730523	26730811	289	*	120	AT1G70900	26731813	26733875	+	upstream	-1290	1002	NearestLocation	843429		F15H11.13 protein [Source:UniProtKB/TrEMBL;Acc:Q9SSK4]
chr1	26817922	26818127	206	*	121	AT1G71110	26818083	26821004	+	overlapStart	-161	44	NearestLocation	843451		unknown protein; FUNCTIONS IN: molecular_function unknown; INVOLVED IN: biological_process unknown; LOCATED IN: endomembrane system; BEST Arabidopsis thaliana protein match is: unknown protein (TAIR:AT2G12400.1); Ha. [Source:TAIR;Acc:AT1G71110]
chr1	27034606	27034688	83	*	122	AT1G71870	27032456	27034895	-	inside	289	207	NearestLocation	843518		Protein DETOXIFICATION 54 [Source:UniProtKB/Swiss-Prot;Acc:Q9LE20]
chr1	27036842	27037015	174	*	123	AT1G71870	27032456	27034895	-	upstream	-1947	1947	NearestLocation	843518		Protein DETOXIFICATION 54 [Source:UniProtKB/Swiss-Prot;Acc:Q9LE20]
chr1	27085432	27085925	494	*	124	AT1G71960	27082394	27088248	-	inside	2816	2323	NearestLocation	843527	ABCG25	ABC transporter G family member 25 [Source:UniProtKB/Swiss-Prot;Acc:Q84TH5]
chr1	27175502	27175653	152	*	125	AT1G72210	27179790	27182430	+	upstream	-4288	4137	NearestLocation	843553		Transcription factor bHLH96 [Source:UniProtKB/Swiss-Prot;Acc:Q9C7T4]
chr1	27330950	27331232	283	*	126	AT1G72570	27331381	27333698	+	upstream	-431	149	NearestLocation	843589		AP2-like ethylene-responsive transcription factor AIL1 [Source:UniProtKB/Swiss-Prot;Acc:Q1PFE1]
chr1	27497945	27498222	278	*	127	AT1G73120	27497186	27497950	-	overlapStart	5	5	NearestLocation	843643		At1g73120 [Source:UniProtKB/TrEMBL;Acc:Q9CAS9]
chr1	27713586	27714224	639	*	128	AT1G73687	27713234	27713415	-	upstream	-171	171	NearestLocation	NA	MIR159A	MIR159/MIR159A; miRNA [Source:TAIR;Acc:AT1G73687]
chr1	27977240	27977444	205	*	129	AT1G74430	27975179	27977434	+	overlapEnd	2061	10	NearestLocation	843784	MYB95	At1g74430 [Source:UniProtKB/TrEMBL;Acc:Q9SG63]
chr1	27977240	27977444	205	*	129	AT1G74440	27976502	27980404	-	inside	3164	738	Overlapping	843785		ER membrane protein	putative (DUF962) [Source:UniProtKB/TrEMBL;Acc:Q9CA70]
chr1	28296665	28297192	528	*	130	AT1G75400	28296919	28299686	+	overlapStart	-254	254	NearestLocation	843876		RING/U-box superfamily protein [Source:UniProtKB/TrEMBL;Acc:Q8L7K7]
chr1	28354298	28354365	68	*	131	AT1G75520	28351562	28353495	-	upstream	-803	803	NearestLocation	843888	SRS5	Protein SHI RELATED SEQUENCE 5 [Source:UniProtKB/Swiss-Prot;Acc:Q9LQZ5]
chr1	28376993	28377368	376	*	132	AT1G75580	28377461	28378178	+	upstream	-468	93	NearestLocation	843893		At1g75580 [Source:UniProtKB/TrEMBL;Acc:Q9LR00]
chr1	28439417	28439750	334	*	133	AT1G75730	28435706	28439769	-	inside	352	19	NearestLocation	843907		At1g75730 [Source:UniProtKB/TrEMBL;Acc:A4FVS5]
chr1	28460131	28460210	80	*	134	AT1G75800	28458782	28460854	+	inside	1349	644	NearestLocation	843913		At1g75800/T4O12_2 [Source:UniProtKB/TrEMBL;Acc:Q9LQT4]
chr1	28469737	28469778	42	*	135	AT1G75830	28472357	28472891	+	upstream	-2620	2579	NearestLocation	843916	LCR67	Defensin-like protein 13 [Source:UniProtKB/Swiss-Prot;Acc:P30224]
chr1	28673840	28674205	366	*	136	AT1G76420	28672029	28673934	-	overlapStart	94	94	NearestLocation	843975	CUC3	Protein CUP-SHAPED COTYLEDON 3 [Source:UniProtKB/Swiss-Prot;Acc:Q9S851]
chr1	28701416	28701882	467	*	137	AT1G76500	28705527	28706562	+	upstream	-4111	3645	NearestLocation	843983	SOB3	AT-hook motif nuclear-localized protein 29 [Source:UniProtKB/Swiss-Prot;Acc:Q9C9K7]
chr1	28753986	28754407	422	*	138	AT1G76620	28756521	28759297	+	upstream	-2535	2114	NearestLocation	843995		At1g76620/F14G6_22 [Source:UniProtKB/TrEMBL;Acc:Q8W4R7]
chr1	28824457	28824703	247	*	139	AT1G76790	28822186	28823673	-	upstream	-784	784	NearestLocation	844013		Indole glucosinolate O-methyltransferase 5 [Source:UniProtKB/Swiss-Prot;Acc:Q9SRD4]
chr1	28939173	28939235	63	*	140	AT1G77000	28940147	28942623	+	upstream	-974	912	NearestLocation	844036	SKP2B;ATSKP2;2	F-box protein SKP2B [Source:UniProtKB/Swiss-Prot;Acc:O49286]
chr1	29162348	29162415	68	*	141	AT1G77600	29152748	29162448	-	inside	100	33	NearestLocation	844095		ARM repeat superfamily protein [Source:UniProtKB/TrEMBL;Acc:F4I737]
chr1	29216610	29217051	442	*	142	AT1G77730	29214445	29215564	+	downstream	2165	1046	NearestLocation	844109		Pleckstrin homology (PH) domain superfamily protein [Source:UniProtKB/TrEMBL;Acc:Q9CA21]
chr1	29385640	29386095	456	*	143	AT1G78100	29387795	29389112	+	upstream	-2155	1700	NearestLocation	844146		AUF1 [Source:UniProtKB/TrEMBL;Acc:A0A178VZX8]
chr1	29399251	29399574	324	*	144	AT1G78130	29400140	29401902	+	upstream	-889	566	NearestLocation	844149	UNE2	At1g78130 [Source:UniProtKB/TrEMBL;Acc:Q9C9R9]
chr1	29406797	29407020	224	*	145	AT1G78160	29407900	29410184	+	upstream	-1103	880	NearestLocation	844152	APUM7	pumilio 7 [Source:TAIR;Acc:AT1G78160]
chr1	29449736	29450007	272	*	146	AT1G78260	29446985	29450515	+	inside	2751	508	Overlapping	844161		At1g78260 [Source:UniProtKB/TrEMBL;Acc:Q8LF90]
chr1	29449736	29450007	272	*	146	AT1G78265	29450772	29452378	+	upstream	-1036	765	NearestLocation	NA		other RNA [Source:TAIR;Acc:AT1G78265]
chr1	29488328	29488735	408	*	147	AT1G78380	29486413	29487906	-	upstream	-422	422	NearestLocation	844174	ATGSTU19	GSTU19 [Source:UniProtKB/TrEMBL;Acc:A0A178W4K6]
chr1	29572508	29572937	430	*	148	AT1G78610	29569030	29572126	-	upstream	-382	382	NearestLocation	844197	MSL6	Mechanosensitive ion channel protein 6 [Source:UniProtKB/Swiss-Prot;Acc:Q9SYM1]
chr1	29572508	29572937	430	*	148	AT1G78620	29572871	29575794	-	overlapEnd	3286	66	Overlapping	844198		Uncharacterized transmembrane protein [Source:UniProtKB/TrEMBL;Acc:F4IBS8]
chr1	29600243	29600742	500	*	149	AT1G78700	29599349	29601682	+	inside	894	894	Overlapping	844206	BEH4	BES1/BZR1 homolog protein 4 [Source:UniProtKB/Swiss-Prot;Acc:Q9ZV88]
chr1	29600243	29600742	500	*	149	AT1G78710	29601253	29604557	+	upstream	-1010	511	NearestLocation	844207	TBL42	Protein trichome birefringence-like 42 [Source:UniProtKB/Swiss-Prot;Acc:Q9ZV89]
chr1	29644220	29644411	192	*	150	AT1G78850	29641926	29643431	-	upstream	-789	789	NearestLocation	844222		EP1-like glycoprotein 3 [Source:UniProtKB/Swiss-Prot;Acc:Q9ZVA4]
chr1	29743778	29744624	847	*	151	AT1G79070	29744670	29745815	-	downstream	2037	46	NearestLocation	844248		SNARE-associated protein-like protein [Source:UniProtKB/TrEMBL;Acc:Q8GXI5]
chr1	29762573	29762917	345	*	152	AT1G79110	29759157	29760704	+	downstream	3416	1869	NearestLocation	844252		Probable BOI-related E3 ubiquitin-protein ligase 2 [Source:UniProtKB/Swiss-Prot;Acc:F4IDI6]
chr1	29873254	29873385	132	*	153	AT1G79420	29871458	29874315	+	inside	1796	930	NearestLocation	844280		At1g79420/T8K14_16 [Source:UniProtKB/TrEMBL;Acc:Q940T0]
chr1	30409984	30410149	166	*	154	AT1G80930	30405432	30409710	-	upstream	-274	274	NearestLocation	844433		At1g80930/F23A5_23 [Source:UniProtKB/TrEMBL;Acc:Q9SAG7]
chr2	257529	257925	397	*	155	AT2G01570	255249	257550	-	overlapStart	21	21	NearestLocation	814686	RGA1	DELLA protein RGA [Source:UniProtKB/Swiss-Prot;Acc:Q9SLH3]
chr2	435563	435743	181	*	156	AT2G01940	432275	435077	+	downstream	3288	486	NearestLocation	814725	SGR5	C2H2-like zinc finger protein [Source:TAIR;Acc:AT2G01940]
chr2	436345	436921	577	*	157	AT2G01940	432275	435077	+	downstream	4070	1268	NearestLocation	814725	SGR5	C2H2-like zinc finger protein [Source:TAIR;Acc:AT2G01940]
chr2	506502	506937	436	*	158	AT2G02070	505487	509425	+	inside	1015	1015	NearestLocation	814738	AtIDD5	Protein indeterminate-domain 5	chloroplastic [Source:UniProtKB/Swiss-Prot;Acc:Q9ZUL3]
chr2	519657	519860	204	*	159	AT2G02080	518159	521707	-	inside	2050	1498	NearestLocation	814739	AtIDD4	Protein indeterminate-domain 4	chloroplastic [Source:UniProtKB/Swiss-Prot;Acc:Q8GYC1]
chr2	685409	685896	488	*	160	AT2G02550	687384	688764	+	upstream	-1975	1488	NearestLocation	814785		PIN domain-like family protein [Source:UniProtKB/TrEMBL;Acc:F4IR78]
chr2	909086	909133	48	*	161	AT2G03080	911692	914049	+	upstream	-2606	2559	NearestLocation	NA	NA	NA
chr2	920292	920647	356	*	162	AT2G03090	916854	918643	-	upstream	-1649	1649	NearestLocation	814838	ATEXPA15	Expansin-A15 [Source:UniProtKB/Swiss-Prot;Acc:O80622]
chr2	1497816	1498247	432	*	163	AT2G04300	1493009	1497016	+	downstream	4807	800	NearestLocation	814968		Putative leucine-rich repeat receptor-like serine/threonine-protein kinase At2g04300 [Source:UniProtKB/Swiss-Prot;Acc:Q9SI06]
chr2	2141062	2141831	770	*	164	AT2G05710	2141399	2146678	+	overlapStart	-337	337	NearestLocation	815120	ACO3	Aconitate hydratase 3	mitochondrial [Source:UniProtKB/Swiss-Prot;Acc:Q9SIB9]
chr2	2347807	2347907	101	*	165	AT2G06025	2348136	2352157	+	upstream	-329	229	NearestLocation	815157		Acyl-CoA N-acyltransferases (NAT) superfamily protein [Source:UniProtKB/TrEMBL;Acc:Q8GUT5]
chr2	4142322	4142956	635	*	166	AT2G10606	4142323	4142473	-	includeFeature	151	1	NearestLocation	NA	MIR396A	MIR396A; miRNA [Source:TAIR;Acc:AT2G10606]
chr2	4305529	4305917	389	*	167	AT2G10931	4304947	4305887	-	overlapStart	358	30	NearestLocation	6240675		Putative uncharacterized protein [Source:UniProtKB/TrEMBL;Acc:Q1PF83]
chr2	4483590	4484049	460	*	168	AT2G11240	4477686	4483748	-	overlapStart	158	158	NearestLocation	NA	NA	NA
chr2	6287454	6287760	307	*	169	AT2G14692	6287640	6287771	+	overlapStart	-186	11	NearestLocation	28718269		unknown protein; Ha. [Source:TAIR;Acc:AT2G14692]
chr2	6849169	6849723	555	*	170	AT2G15730	6849555	6852143	+	overlapStart	-386	168	NearestLocation	816067		At2g15730 [Source:UniProtKB/TrEMBL;Acc:Q6NM29]
chr2	8216001	8216289	289	*	171	AT2G18960	8221631	8227622	+	upstream	-5630	5342	NearestLocation	816413	AHA1	Plasma membrane ATPase [Source:UniProtKB/TrEMBL;Acc:A0A178VSN5]
chr2	8279446	8279858	413	*	172	AT2G19110	8278881	8286445	+	inside	565	565	NearestLocation	816428	HMA4	Putative cadmium/zinc-transporting ATPase HMA4 [Source:UniProtKB/Swiss-Prot;Acc:O64474]
chr2	8488739	8488928	190	*	173	AT2G19620	8485991	8488720	-	upstream	-19	19	NearestLocation	816481	NDL3	Protein NDL3 [Source:UniProtKB/Swiss-Prot;Acc:Q9ZUN1]
chr2	8612689	8612763	75	*	174	AT2G19940	8612926	8616018	+	upstream	-237	163	NearestLocation	816513		oxidoreductases	acting on the aldehyde or oxo group of donors	NAD or NADP as acceptor;copper ion binding [Source:TAIR;Acc:AT2G19940]
chr2	9521959	9522314	356	*	175	AT2G22426	9517017	9517229	+	downstream	4942	4730	NearestLocation	6241222		unknown protein; Ha. [Source:TAIR;Acc:AT2G22426]
chr2	9642795	9642839	45	*	176	AT2G22680	9645313	9647613	+	upstream	-2518	2474	NearestLocation	816799		E3 ubiquitin-protein ligase WAVH1 [Source:UniProtKB/Swiss-Prot;Acc:Q9ZQ46]
chr2	9646609	9646975	367	*	177	AT2G22680	9645313	9647613	+	inside	1296	638	NearestLocation	816799		E3 ubiquitin-protein ligase WAVH1 [Source:UniProtKB/Swiss-Prot;Acc:Q9ZQ46]
chr2	9907903	9908272	370	*	178	AT2G23290	9904787	9905920	-	upstream	-1983	1983	NearestLocation	816861	AtMYB70	At2g23280 [Source:UniProtKB/TrEMBL;Acc:O22179]
chr2	10073858	10074117	260	*	179	AT2G23690	10072233	10073126	+	downstream	1625	732	NearestLocation	816900		HTH-type transcriptional regulator [Source:UniProtKB/TrEMBL;Acc:Q680G2]
chr2	10108148	10108286	139	*	180	AT2G23755	10102787	10104029	-	upstream	-4119	4119	NearestLocation	816907		Transmembrane family 220 helix protein [Source:UniProtKB/TrEMBL;Acc:Q84RE5]
chr2	10108148	10108286	139	*	180	AT2G23760	10107709	10113213	-	inside	5065	439	Overlapping	816908	BLH4	BEL1-like homeodomain 4 [Source:TAIR;Acc:AT2G23760]
chr2	10109199	10109472	274	*	181	AT2G23760	10107709	10113213	-	inside	4014	1490	NearestLocation	816908	BLH4	BEL1-like homeodomain 4 [Source:TAIR;Acc:AT2G23760]
chr2	10561393	10561783	391	*	182	AT2G24765	10562726	10565198	+	upstream	-1333	943	NearestLocation	817014	ARF3	ADP-ribosylation factor 3 [Source:UniProtKB/Swiss-Prot;Acc:P40940]
chr2	10579126	10579307	182	*	183	AT2G24830	10576856	10579230	-	overlapStart	104	77	NearestLocation	817020		Zinc finger CCCH domain-containing protein 22 [Source:UniProtKB/Swiss-Prot;Acc:Q9SK49]
chr2	11191113	11191356	244	*	184	AT2G26280	11187733	11191337	-	overlapStart	224	19	NearestLocation	817168	CID7	Polyadenylate-binding protein-interacting protein 7 [Source:UniProtKB/Swiss-Prot;Acc:O64843]
chr2	11654046	11654748	703	*	185	AT2G27228	11650358	11654143	+	overlapEnd	3688	97	NearestLocation	NA	NA	NA
chr2	11654046	11654748	703	*	185	AT2G27230	11650358	11654143	+	overlapEnd	3688	97	NearestLocation	817265	LHW	LHW [Source:UniProtKB/TrEMBL;Acc:A0A178VXD3]
chr2	11771412	11771845	434	*	186	AT2G27550	11773251	11774681	+	upstream	-1839	1406	NearestLocation	817302	ATC	Protein CENTRORADIALIS-like [Source:UniProtKB/Swiss-Prot;Acc:Q9ZNV5]
chr2	11925318	11925797	480	*	187	AT2G27990	11921433	11924698	-	upstream	-620	620	NearestLocation	817343	BLH8	BEL1-like homeodomain protein 8 [Source:UniProtKB/Swiss-Prot;Acc:Q9SJJ3]
chr2	12002376	12002680	305	*	188	AT2G28150	11999836	12002499	+	overlapEnd	2540	123	Overlapping	817361		UPSTREAM OF FLC protein (DUF966) [Source:UniProtKB/TrEMBL;Acc:Q8GYT8]
chr2	12002376	12002680	305	*	188	AT2G28160	12004708	12006122	+	upstream	-2332	2028	NearestLocation	817362	FIT1	Transcription factor FER-LIKE IRON DEFICIENCY-INDUCED TRANSCRIPTION FACTOR [Source:UniProtKB/Swiss-Prot;Acc:Q0V7X4]
chr2	12263094	12263697	604	*	189	AT2G28610	12262013	12263415	+	overlapEnd	1081	282	NearestLocation	817410	PRS	Homeobox-leucine zipper transcription factor [Source:UniProtKB/TrEMBL;Acc:Q1PEZ2]
chr2	12409218	12409657	440	*	190	AT2G28890	12405596	12408235	-	upstream	-983	983	NearestLocation	817438	PLL4	Probable protein phosphatase 2C 23 [Source:UniProtKB/Swiss-Prot;Acc:Q9ZV25]
chr2	12683041	12683404	364	*	191	AT2G29670	12681958	12685087	-	inside	2046	1083	NearestLocation	817517		At2g29670/T27A16.23 [Source:UniProtKB/TrEMBL;Acc:O82388]
chr2	13276572	13276845	274	*	192	AT2G31160	13277811	13278745	+	upstream	-1239	966	NearestLocation	817672	LSH3	Protein LIGHT-DEPENDENT SHORT HYPOCOTYLS 3 [Source:UniProtKB/Swiss-Prot;Acc:O82268]
chr2	13280699	13280807	109	*	193	AT2G31160	13277811	13278745	+	downstream	2888	1954	NearestLocation	817672	LSH3	Protein LIGHT-DEPENDENT SHORT HYPOCOTYLS 3 [Source:UniProtKB/Swiss-Prot;Acc:O82268]
chr2	13489961	13490377	417	*	194	AT2G31730	13487568	13489679	-	upstream	-282	282	NearestLocation	817730		Transcription factor bHLH154 [Source:UniProtKB/Swiss-Prot;Acc:Q7XJU1]
chr2	13498142	13498411	270	*	195	AT2G31750	13497233	13500023	+	inside	909	909	NearestLocation	817732	UGT74D1	UDP-glucosyl transferase 74D1 [Source:TAIR;Acc:AT2G31750]
chr2	13971584	13971908	325	*	196	AT2G32930	13965758	13968957	-	upstream	-2627	2627	NearestLocation	817855	ZFN2	zinc finger nuclease 2 [Source:TAIR;Acc:AT2G32930]
chr2	13973180	13973428	249	*	197	AT2G32940	13971997	13977476	-	inside	4296	1183	NearestLocation	817856	AGO6	Protein argonaute 6 [Source:UniProtKB/Swiss-Prot;Acc:O48771]
chr2	14051087	14051709	623	*	198	AT2G33150	14047478	14051140	-	overlapStart	53	53	NearestLocation	817876	PKT3	PKT3 [Source:UniProtKB/TrEMBL;Acc:A0A178VRP9]
chr2	14253127	14253230	104	*	199	AT2G33700	14253424	14255993	+	upstream	-297	194	NearestLocation	817935		Probable protein phosphatase 2C 27 [Source:UniProtKB/Swiss-Prot;Acc:P93006]
chr2	14328733	14329126	394	*	200	AT2G33860	14325269	14328978	-	overlapStart	245	148	NearestLocation	817956	ETT	Auxin response factor 3 [Source:UniProtKB/Swiss-Prot;Acc:O23661]
chr2	14331209	14331544	336	*	201	AT2G33860	14325269	14328978	-	upstream	-2231	2231	NearestLocation	817956	ETT	Auxin response factor 3 [Source:UniProtKB/Swiss-Prot;Acc:O23661]
chr2	14332148	14332427	280	*	202	AT2G33860	14325269	14328978	-	upstream	-3170	3170	NearestLocation	817956	ETT	Auxin response factor 3 [Source:UniProtKB/Swiss-Prot;Acc:O23661]
chr2	14339736	14340002	267	*	203	AT2G33870	14337366	14338251	-	upstream	-1485	1485	NearestLocation	817957	ArRABA1h	ArRABA1h [Source:UniProtKB/TrEMBL;Acc:A0A178W1D1]
chr2	14485991	14486037	47	*	204	AT2G34330	14486539	14487401	+	upstream	-548	502	NearestLocation	817995		At2g34330 [Source:UniProtKB/TrEMBL;Acc:O80782]
chr2	14585331	14585645	315	*	205	AT2G34640	14581886	14584699	-	upstream	-632	632	NearestLocation	818029	PTAC12	Protein PLASTID TRANSCRIPTIONALLY ACTIVE 12	chloroplastic [Source:UniProtKB/Swiss-Prot;Acc:F4IHY7]
chr2	14587710	14588176	467	*	206	AT2G34640	14581886	14584699	-	upstream	-3011	3011	NearestLocation	818029	PTAC12	Protein PLASTID TRANSCRIPTIONALLY ACTIVE 12	chloroplastic [Source:UniProtKB/Swiss-Prot;Acc:F4IHY7]
chr2	14593648	14593874	227	*	207	AT2G34650	14589760	14591788	-	upstream	-1860	1860	NearestLocation	818030	PID	PID [Source:UniProtKB/TrEMBL;Acc:A0A178VTE5]
chr2	14733492	14733844	353	*	208	AT2G34925	14734270	14734536	+	upstream	-778	426	NearestLocation	28718327	CLE42	CLAVATA3/ESR (CLE)-related protein 42 [Source:UniProtKB/Swiss-Prot;Acc:Q6IWB2]
chr2	14739907	14740306	400	*	209	AT2G34930	14737066	14739904	-	upstream	-3	3	NearestLocation	818058		Disease resistance family protein / LRR family protein [Source:UniProtKB/TrEMBL;Acc:O64757]
chr2	15014156	15014294	139	*	210	AT2G35710	15010796	15014284	-	overlapStart	128	10	NearestLocation	818140		Putative glucuronosyltransferase PGSIP8 [Source:UniProtKB/Swiss-Prot;Acc:Q8VZP6]
chr2	15092055	15092337	283	*	211	AT2G35940	15088832	15092415	-	inside	360	78	NearestLocation	818167	BLH1	BEL1-like homeodomain protein 1 [Source:UniProtKB/Swiss-Prot;Acc:Q9SJ56]
chr2	15129442	15129968	527	*	212	AT2G36040	15130646	15130828	-	downstream	1386	678	NearestLocation	NA	NA	NA
chr2	15516572	15516841	270	*	213	AT2G36950	15515133	15516931	+	inside	1439	90	NearestLocation	818269		Heavy metal-associated isoprenylated plant protein 5 [Source:UniProtKB/Swiss-Prot;Acc:Q9SJL2]
chr2	15767914	15768451	538	*	214	AT2G37590	15769121	15770619	+	upstream	-1207	670	NearestLocation	818336	ATDOF2.4	Dof zinc finger protein DOF2.4 [Source:UniProtKB/Swiss-Prot;Acc:O80928]
chr2	15771480	15772043	564	*	215	AT2G37590	15769121	15770619	+	downstream	2359	861	NearestLocation	818336	ATDOF2.4	Dof zinc finger protein DOF2.4 [Source:UniProtKB/Swiss-Prot;Acc:O80928]
chr2	15784241	15784722	482	*	216	AT2G37630	15781615	15783433	-	upstream	-808	808	NearestLocation	818340	ATPHAN	Transcription factor AS1 [Source:UniProtKB/Swiss-Prot;Acc:O80931]
chr2	15785785	15786120	336	*	217	AT2G37630	15781615	15783433	-	upstream	-2352	2352	NearestLocation	818340	ATPHAN	Transcription factor AS1 [Source:UniProtKB/Swiss-Prot;Acc:O80931]
chr2	15988536	15989155	620	*	218	AT2G38160	15986428	15988659	-	overlapStart	123	123	NearestLocation	818394		unknown protein; BEST Arabidopsis thaliana protein match is: unknown protein (TAIR:AT2G40070.2); Ha. [Source:TAIR;Acc:AT2G38160]
chr2	15988536	15989155	620	*	218	AT2G38170	15989083	15993278	-	overlapEnd	4742	72	Overlapping	818395	CAX1	Vacuolar cation/proton exchanger [Source:UniProtKB/TrEMBL;Acc:B9DFT4]
chr2	16010997	16011275	279	*	219	AT2G38230	16011456	16012508	+	upstream	-459	181	NearestLocation	818402	ATPDX1.1	Pyridoxal 5'-phosphate synthase subunit PDX1.1 [Source:UniProtKB/Swiss-Prot;Acc:O80448]
chr2	16028586	16029123	538	*	220	AT2G38260	16025429	16028594	-	overlapStart	8	8	NearestLocation	NA	NA	NA
chr2	16187519	16188273	755	*	221	AT2G38720	16188047	16192266	+	overlapStart	-528	226	NearestLocation	818454	MAP65-5	65-kDa microtubule-associated protein 5 [Source:UniProtKB/Swiss-Prot;Acc:Q9ZVJ3]
chr2	16641380	16641756	377	*	222	AT2G39865	16641761	16641907	-	downstream	527	5	NearestLocation	6240558		unknown protein; Ha. [Source:TAIR;Acc:AT2G39865]
chr2	16845996	16846191	196	*	223	AT2G40330	16844864	16845934	-	upstream	-62	62	NearestLocation	818626	PYL6	Abscisic acid receptor PYL6 [Source:UniProtKB/Swiss-Prot;Acc:Q8S8E3]
chr2	17031987	17032282	296	*	224	AT2G40810	17032464	17034600	+	upstream	-477	182	NearestLocation	818678	ATATG18C	Autophagy-related protein 18c [Source:UniProtKB/Swiss-Prot;Acc:Q8GYD7]
chr2	17160952	17161024	73	*	225	AT2G41170	17159104	17161136	-	inside	184	112	NearestLocation	818716		F-box family protein [Source:TAIR;Acc:AT2G41170]
chr2	17161143	17161452	310	*	226	AT2G41170	17159104	17161136	-	upstream	-7	7	NearestLocation	818716		F-box family protein [Source:TAIR;Acc:AT2G41170]
chr2	17196697	17196764	68	*	227	AT2G41233	17196651	17196758	-	overlapStart	61	6	NearestLocation	NA	NA	NA
chr2	17242242	17242534	293	*	228	AT2G41370	17237745	17240440	-	upstream	-1802	1802	NearestLocation	818735	BOP2	Regulatory protein NPR5 [Source:UniProtKB/Swiss-Prot;Acc:Q9ZVC2]
chr2	17242660	17242975	316	*	229	AT2G41370	17237745	17240440	-	upstream	-2220	2220	NearestLocation	818735	BOP2	Regulatory protein NPR5 [Source:UniProtKB/Swiss-Prot;Acc:Q9ZVC2]
chr2	17248934	17249364	431	*	230	AT2G41380	17251941	17253057	+	upstream	-3007	2577	NearestLocation	818736		At2g41380 [Source:UniProtKB/TrEMBL;Acc:Q9ZVC3]
chr2	17250288	17250400	113	*	231	AT2G41380	17251941	17253057	+	upstream	-1653	1541	NearestLocation	818736		At2g41380 [Source:UniProtKB/TrEMBL;Acc:Q9ZVC3]
chr2	17446387	17446550	164	*	232	AT2G41820	17446744	17450071	+	upstream	-357	194	NearestLocation	818781		Leucine-rich repeat receptor-like tyrosine-protein kinase PXC3 [Source:UniProtKB/Swiss-Prot;Acc:O22938]
chr2	17562873	17563126	254	*	233	AT2G42110	17562152	17562733	-	upstream	-140	140	NearestLocation	818811		At2g42110 [Source:UniProtKB/TrEMBL;Acc:O23683]
chr2	17584860	17585320	461	*	234	AT2G42190	17582869	17584194	+	downstream	1991	666	NearestLocation	818819		Expressed protein [Source:UniProtKB/TrEMBL;Acc:O48526]
chr2	17743044	17743174	131	*	235	AT2G42600	17734324	17739085	-	upstream	-3959	3959	NearestLocation	818860	ATPPC2	PPC2 [Source:UniProtKB/TrEMBL;Acc:A0A178VV64]
chr2	17989446	17989564	119	*	236	AT2G43270	17988207	17989491	-	overlapStart	45	45	NearestLocation	818929		F-box and associated interaction domains-containing protein [Source:UniProtKB/TrEMBL;Acc:F4IR26]
chr2	18000418	18000699	282	*	237	AT2G43330	18000854	18004083	+	upstream	-436	155	NearestLocation	818934	ATINT1	Inositol transporter 1 [Source:UniProtKB/Swiss-Prot;Acc:Q8VZR6]
chr2	18119173	18119484	312	*	238	AT2G43710	18119956	18122889	+	upstream	-783	472	NearestLocation	818973	SSI2	Stearoyl-[acyl-carrier-protein] 9-desaturase 7	chloroplastic [Source:UniProtKB/Swiss-Prot;Acc:O22832]
chr2	18372594	18372980	387	*	239	AT2G44500	18374292	18376790	+	upstream	-1698	1312	NearestLocation	819057		O-fucosyltransferase 20 [Source:UniProtKB/Swiss-Prot;Acc:O64884]
chr2	18423221	18423638	418	*	240	AT2G44660	18420832	18422839	-	upstream	-382	382	NearestLocation	819074		Probable dolichyl pyrophosphate Glc1Man9GlcNAc2 alpha-1	3-glucosyltransferase [Source:UniProtKB/Swiss-Prot;Acc:O80505]
chr2	18580131	18580735	605	*	241	AT2G45050	18582872	18584083	+	upstream	-2741	2137	NearestLocation	819112	GATA2	GATA transcription factor 2 [Source:UniProtKB/Swiss-Prot;Acc:O49741]
chr2	18588719	18589140	422	*	242	AT2G45070	18587017	18588377	-	upstream	-342	342	NearestLocation	819114	SEC61 BETA	Protein transport protein Sec61 subunit beta [Source:UniProtKB/Swiss-Prot;Acc:P38389]
chr2	18620244	18620332	89	*	243	AT2G45160	18617862	18620150	-	upstream	-94	94	NearestLocation	819124	HAM1	Scarecrow-like protein 27 [Source:UniProtKB/Swiss-Prot;Acc:Q7XJM8]
chr2	18631919	18632556	638	*	244	AT2G45190	18628265	18630712	-	upstream	-1207	1207	NearestLocation	819127	AFO	Axial regulator YABBY 1 [Source:UniProtKB/Swiss-Prot;Acc:O22152]
chr2	18634593	18635024	432	*	245	AT2G45190	18628265	18630712	-	upstream	-3881	3881	NearestLocation	819127	AFO	Axial regulator YABBY 1 [Source:UniProtKB/Swiss-Prot;Acc:O22152]
chr2	18635473	18635905	433	*	246	AT2G45200	18637503	18640039	-	downstream	4566	1598	NearestLocation	819128	GOS12	Golgi SNAP receptor complex member 1-2 [Source:UniProtKB/Swiss-Prot;Acc:O22151]
chr2	18786412	18786455	44	*	247	AT2G45590	18786658	18788988	+	upstream	-246	203	NearestLocation	819167		Receptor-like serine/threonine-protein kinase At2g45590 [Source:UniProtKB/Swiss-Prot;Acc:O64639]
chr2	18806731	18807009	279	*	248	AT2G45650	18804350	18806522	+	downstream	2381	209	NearestLocation	819173	AGL6	AGAMOUS-like protein 6 [Source:UniProtKB/TrEMBL;Acc:Q1PEU3]
chr2	18810965	18811264	300	*	249	AT2G45660	18807538	18811047	-	overlapStart	82	82	NearestLocation	819174	AGL20	SOC1 [Source:UniProtKB/TrEMBL;Acc:A0A178VZL4]
chr2	18839127	18839632	506	*	250	AT2G45730	18836264	18839160	-	overlapStart	33	33	NearestLocation	819181		tRNA (adenine(58)-N(1))-methyltransferase non-catalytic subunit TRM6 [Source:UniProtKB/TrEMBL;Acc:O80846]
chr2	18839127	18839632	506	*	250	AT2G45740	18839586	18841403	+	overlapStart	-459	46	NearestLocation	819182	PEX11D	Peroxisomal membrane protein 11D [Source:UniProtKB/Swiss-Prot;Acc:O80845]
chr2	18999755	19000445	691	*	251	AT2G46270	19000191	19003403	+	overlapStart	-436	254	NearestLocation	819235	GBF3	G-box-binding factor 3 [Source:UniProtKB/Swiss-Prot;Acc:P42776]
chr2	19103854	19104574	721	*	252	AT2G46530	19104665	19108331	+	upstream	-811	91	NearestLocation	819264	ARF11	Auxin response factor 11 [Source:UniProtKB/Swiss-Prot;Acc:Q9ZPY6]
chr2	19171060	19171685	626	*	253	AT2G46680	19165403	19166949	-	upstream	-4111	4111	NearestLocation	819280	ATHB-7	Homeobox-leucine zipper protein ATHB-7 [Source:UniProtKB/Swiss-Prot;Acc:P46897]
chr2	19172834	19173224	391	*	254	AT2G46685	19176126	19176261	+	upstream	-3292	2902	NearestLocation	NA	MIR166A	MIR166/MIR166A; miRNA [Source:TAIR;Acc:AT2G46685]
chr2	19262618	19263068	451	*	255	AT2G46870	19260918	19262404	+	downstream	1700	214	NearestLocation	819300	NGA1	B3 domain-containing transcription factor NGA1 [Source:UniProtKB/Swiss-Prot;Acc:O82799]
chr2	19386751	19387052	302	*	256	AT2G47220	19383743	19386954	+	overlapEnd	3008	98	Overlapping	NA	DUF5	DOMAIN OF UNKNOWN FUNCTION 724 5 [Source:TAIR;Acc:AT2G47220]
chr2	19386751	19387052	302	*	256	AT2G47230	19387020	19390234	+	overlapStart	-269	32	NearestLocation	819336	DUF6	DOMAIN OF UNKNOWN FUNCTION 724 6 [Source:TAIR;Acc:AT2G47230]
chr2	19407977	19408197	221	*	257	AT2G47260	19404820	19407084	-	upstream	-893	893	NearestLocation	819339	WRKY23	WRKY transcription factor 23 [Source:UniProtKB/Swiss-Prot;Acc:O22900]
chr2	19569593	19570020	428	*	258	AT2G47780	19570049	19571034	+	upstream	-456	29	NearestLocation	819390		REF/SRPP-like protein At2g47780 [Source:UniProtKB/Swiss-Prot;Acc:O82246]
chr2	19698038	19698283	246	*	259	AT2G48160	19689409	19696821	-	upstream	-1217	1217	NearestLocation	819428		Tudor/PWWP/MBT domain-containing protein [Source:TAIR;Acc:AT2G48160]
chr3	376383	376738	356	*	260	AT3G02120	377097	377713	+	upstream	-714	359	NearestLocation	821311		Hydroxyproline-rich glycoprotein family protein [Source:UniProtKB/TrEMBL;Acc:Q8L9N1]
chr3	495178	495609	432	*	261	AT3G02410	492118	494948	-	upstream	-230	230	NearestLocation	821191	ICME-LIKE2	Carboxylic ester hydrolase [Source:UniProtKB/TrEMBL;Acc:A0A178V7M1]
chr3	731389	732018	630	*	262	AT3G03170	731891	732875	+	overlapStart	-502	127	NearestLocation	821064		At3g03170 [Source:UniProtKB/TrEMBL;Acc:Q29PZ2]
chr3	914286	914476	191	*	263	AT3G03690	911238	913677	-	upstream	-609	609	NearestLocation	821186	UNE7	Core-2/I-branching beta-1	6-N-acetylglucosaminyltransferase family protein [Source:UniProtKB/TrEMBL;Acc:Q9SS69]
chr3	1216576	1217060	485	*	264	AT3G04510	1215636	1216958	-	overlapStart	382	102	NearestLocation	819607	LSH2	Protein LIGHT-DEPENDENT SHORT HYPOCOTYLS 2 [Source:UniProtKB/Swiss-Prot;Acc:Q9M836]
chr3	1315453	1315807	355	*	265	AT3G04800	1314479	1315045	-	upstream	-408	408	NearestLocation	819640	ATTIM23-3	Mitochondrial import inner membrane translocase subunit TIM23-3 [Source:UniProtKB/Swiss-Prot;Acc:Q9S837]
chr3	1478320	1478602	283	*	266	AT3G05200	1476982	1478730	+	inside	1338	128	Overlapping	819684	ATL6	E3 ubiquitin-protein ligase ATL6 [Source:UniProtKB/Swiss-Prot;Acc:Q8RXX9]
chr3	1478320	1478602	283	*	266	AT3G05210	1479538	1482042	+	upstream	-1218	936	NearestLocation	819685	ERCC1	DNA excision repair protein ERCC-1 [Source:UniProtKB/Swiss-Prot;Acc:Q9MA98]
chr3	1482425	1482671	247	*	267	AT3G05210	1479538	1482042	+	downstream	2887	383	NearestLocation	819685	ERCC1	DNA excision repair protein ERCC-1 [Source:UniProtKB/Swiss-Prot;Acc:Q9MA98]
chr3	1483056	1483352	297	*	268	AT3G05210	1479538	1482042	+	downstream	3518	1014	NearestLocation	819685	ERCC1	DNA excision repair protein ERCC-1 [Source:UniProtKB/Swiss-Prot;Acc:Q9MA98]
[truncated: 351 more rows]
