# Supplementary material for: AINTEGUMENTA and AINTEGUMENTA-LIKE6 directly regulate floral homeotic, growth, and vascular development genes in young Arabidopsis flowers
Source: J Exp Bot. 2021 May 20;72(15):5478–93. doi: 10.1093/jxb/erab223 (PMC8318262; doi:10.1093/jxb/erab223)
Supplement: erab223_suppl_Supplementary_File003 [file erab223_suppl_supplementary_file003.xlsx]

## Sheet: biol proc
Data S2. GO terms overrepresented in genes associated with ANT stage 3 ChIP-Seq binding peaks
Analysis Type:	PANTHER Overrepresentation Test (Released 20200407)
Annotation Version and Release Date:	GO Ontology database Released 2020-02-21
Analyzed List:	upload_1 (Arabidopsis thaliana)
Reference List:	Arabidopsis thaliana (all genes in database)
Test Type:	FISHER
Correction:	BONFERRONI
Bonferroni count:	2822
GO biological process complete	Arabidopsis thaliana - REFLIST (27416)	upload_1 (2068)	upload_1 (expected)	upload_1 (over/under)	upload_1 (fold Enrichment)	upload_1 (P-value)
polarity specification of adaxial/abaxial axis (GO:0009944)	23	16	1.73	+	9.22	7.3e-06
floral meristem determinacy (GO:0010582)	20	13	1.51	+	8.62	0.000409
specification of axis polarity (GO:0065001)	27	17	2.04	+	8.35	7.03e-06
meristem determinacy (GO:0010022)	24	15	1.81	+	8.29	6.58e-05
adaxial/abaxial axis specification (GO:0009943)	28	17	2.11	+	8.05	1.06e-05
radial pattern formation (GO:0009956)	22	12	1.66	+	7.23	0.00496
floral organ formation (GO:0048449)	25	13	1.89	+	6.89	0.00277
stomatal complex morphogenesis (GO:0010103)	29	15	2.19	+	6.86	0.00043
axis specification (GO:0009798)	47	24	3.55	+	6.77	1.05e-07
cell fate specification (GO:0001708)	30	15	2.26	+	6.63	0.000603
adaxial/abaxial pattern specification (GO:0009955)	38	19	2.87	+	6.63	1.48e-05
meristem initiation (GO:0010014)	34	16	2.56	+	6.24	0.000455
embryonic meristem development (GO:0048508)	31	14	2.34	+	5.99	0.00396
floral organ morphogenesis (GO:0048444)	44	18	3.32	+	5.42	0.000414
cell fate commitment (GO:0045165)	57	22	4.3	+	5.12	4.11e-05
gynoecium development (GO:0048467)	89	34	6.71	+	5.06	6.6e-09
maintenance of meristem identity (GO:0010074)	43	16	3.24	+	4.93	0.00554
stomatal complex development (GO:0010374)	54	20	4.07	+	4.91	0.000318
meristem structural organization (GO:0009933)	52	19	3.92	+	4.84	0.000779
anatomical structure arrangement (GO:0048532)	63	23	4.75	+	4.84	4.53e-05
carpel development (GO:0048440)	77	28	5.81	+	4.82	1.39e-06
floral whorl development (GO:0048438)	189	68	14.26	+	4.77	1.16e-18
stem cell population maintenance (GO:0019827)	53	19	4	+	4.75	0.000989
maintenance of cell number (GO:0098727)	53	19	4	+	4.75	0.000989
regionalization (GO:0003002)	156	55	11.77	+	4.67	2.21e-14
floral organ development (GO:0048437)	235	82	17.73	+	4.63	3.2e-22
pattern specification process (GO:0007389)	188	65	14.18	+	4.58	5.24e-17
shoot system morphogenesis (GO:0010016)	169	57	12.75	+	4.47	2.92e-14
plant organ formation (GO:1905393)	110	37	8.3	+	4.46	1.59e-08
meristem development (GO:0048507)	206	68	15.54	+	4.38	5.41e-17
meristem maintenance (GO:0010073)	134	44	10.11	+	4.35	3.24e-10
plant-type ovary development (GO:0035670)	58	19	4.37	+	4.34	0.00304
androecium development (GO:0048466)	99	32	7.47	+	4.29	9.66e-07
stamen development (GO:0048443)	99	32	7.47	+	4.29	9.66e-07
plant ovule development (GO:0048481)	56	18	4.22	+	4.26	0.00724
cotyledon development (GO:0048825)	51	16	3.85	+	4.16	0.0332
cytokinin-activated signaling pathway (GO:0009736)	66	20	4.98	+	4.02	0.00438
auxin polar transport (GO:0009926)	61	18	4.6	+	3.91	0.0196
response to cytokinin (GO:0009735)	106	31	8	+	3.88	1.34e-05
flower development (GO:0009908)	436	127	32.89	+	3.86	3.17e-29
reproductive shoot system development (GO:0090567)	451	131	34.02	+	3.85	3.98e-30
anther development (GO:0048653)	73	21	5.51	+	3.81	0.00488
cellular response to cytokinin stimulus (GO:0071368)	70	20	5.28	+	3.79	0.00932
post-embryonic plant morphogenesis (GO:0090698)	187	52	14.11	+	3.69	4.94e-10
plant epidermis morphogenesis (GO:0090626)	87	24	6.56	+	3.66	0.00172
auxin-activated signaling pathway (GO:0009734)	191	52	14.41	+	3.61	9.88e-10
phyllome development (GO:0048827)	479	128	36.13	+	3.54	1.96e-26
negative regulation of developmental process (GO:0051093)	143	38	10.79	+	3.52	2.54e-06
cellular response to auxin stimulus (GO:0071365)	210	55	15.84	+	3.47	7.84e-10
shoot system development (GO:0048367)	791	205	59.67	+	3.44	1.83e-42
regulation of flower development (GO:0009909)	165	42	12.45	+	3.37	1.03e-06
post-embryonic plant organ morphogenesis (GO:0090697)	115	29	8.67	+	3.34	0.000616
response to gibberellin (GO:0009739)	123	31	9.28	+	3.34	0.000241
leaf morphogenesis (GO:0009965)	93	23	7.02	+	3.28	0.0141
post-embryonic plant organ development (GO:0090696)	172	42	12.97	+	3.24	3.01e-06
anatomical structure formation involved in morphogenesis (GO:0048646)	197	48	14.86	+	3.23	2.12e-07
negative regulation of multicellular organismal process (GO:0051241)	129	31	9.73	+	3.19	0.000595
leaf development (GO:0048366)	322	77	24.29	+	3.17	1.02e-12
regulation of shoot system development (GO:0048831)	252	60	19.01	+	3.16	2.17e-09
negative regulation of post-embryonic development (GO:0048581)	110	26	8.3	+	3.13	0.00715
tissue development (GO:0009888)	582	133	43.9	+	3.03	5.12e-22
positive regulation of multicellular organismal process (GO:0051240)	119	27	8.98	+	3.01	0.00898
positive regulation of developmental process (GO:0051094)	129	29	9.73	+	2.98	0.00463
regulation of meristem development (GO:0048509)	123	27	9.28	+	2.91	0.0152
response to karrikin (GO:0080167)	128	27	9.66	+	2.8	0.0286
response to auxin (GO:0009733)	376	79	28.36	+	2.79	1.85e-10
plant organ development (GO:0099402)	954	199	71.96	+	2.77	1.12e-29
hormone-mediated signaling pathway (GO:0009755)	809	167	61.02	+	2.74	5.78e-24
cellular response to hormone stimulus (GO:0032870)	893	172	67.36	+	2.55	8.17e-22
phosphorelay signal transduction system (GO:0000160)	229	44	17.27	+	2.55	0.000698
plant epidermis development (GO:0090558)	250	48	18.86	+	2.55	0.000187
cellular response to endogenous stimulus (GO:0071495)	912	175	68.79	+	2.54	5.92e-22
ethylene-activated signaling pathway (GO:0009873)	188	36	14.18	+	2.54	0.0115
regulation of post-embryonic development (GO:0048580)	382	73	28.81	+	2.53	8.37e-08
regulation of multicellular organismal development (GO:2000026)	534	101	40.28	+	2.51	2.51e-11
regulation of developmental process (GO:0050793)	747	141	56.35	+	2.5	1.09e-16
response to red or far red light (GO:0009639)	212	40	15.99	+	2.5	0.00354
fatty acid metabolic process (GO:0006631)	240	45	18.1	+	2.49	0.000812
cellular response to ethylene stimulus (GO:0071369)	195	36	14.71	+	2.45	0.0178
regulation of multicellular organismal process (GO:0051239)	585	107	44.13	+	2.42	3.09e-11
regulation of transcription, DNA-templated (GO:0006355)	2093	381	157.88	+	2.41	2.39e-48
regulation of nucleic acid-templated transcription (GO:1903506)	2093	381	157.88	+	2.41	2.39e-48
regulation of RNA biosynthetic process (GO:2001141)	2096	381	158.1	+	2.41	3.08e-48
cell differentiation (GO:0030154)	722	131	54.46	+	2.41	4.88e-14
cellular response to organic substance (GO:0071310)	1021	184	77.01	+	2.39	1.6e-20
response to lipid (GO:0033993)	730	130	55.06	+	2.36	2.37e-13
regulation of signaling (GO:0023051)	298	53	22.48	+	2.36	0.000377
plant organ morphogenesis (GO:1905392)	390	69	29.42	+	2.35	5.22e-06
regulation of cell communication (GO:0010646)	300	53	22.63	+	2.34	0.000431
response to hormone (GO:0009725)	1538	271	116.01	+	2.34	1.38e-30
response to endogenous stimulus (GO:0009719)	1556	274	117.37	+	2.33	8.79e-31
regulation of RNA metabolic process (GO:0051252)	2223	391	167.68	+	2.33	1.73e-46
regulation of signal transduction (GO:0009966)	292	51	22.03	+	2.32	0.000978
regulation of nucleobase-containing compound metabolic process (GO:0019219)	2280	393	171.98	+	2.29	7.34e-45
reproductive structure development (GO:0048608)	1236	213	93.23	+	2.28	4.04e-22
regulation of hormone levels (GO:0010817)	383	66	28.89	+	2.28	3.3e-05
reproductive system development (GO:0061458)	1238	213	93.38	+	2.28	4.65e-22
regulation of cellular macromolecule biosynthetic process (GO:2000112)	2313	396	174.47	+	2.27	1.61e-44
post-embryonic development (GO:0009791)	1497	256	112.92	+	2.27	8.1e-27
regulation of macromolecule biosynthetic process (GO:0010556)	2326	397	175.45	+	2.26	1.65e-44
response to ethylene (GO:0009723)	270	46	20.37	+	2.26	0.00648
system development (GO:0048731)	1861	317	140.38	+	2.26	5.04e-34
cellular response to lipid (GO:0071396)	376	64	28.36	+	2.26	7.77e-05
regulation of cellular biosynthetic process (GO:0031326)	2418	402	182.39	+	2.2	1.13e-42
regulation of biosynthetic process (GO:0009889)	2452	407	184.96	+	2.2	3.99e-43
response to organic substance (GO:0010033)	1888	313	142.41	+	2.2	1.35e-31
cellular response to chemical stimulus (GO:0070887)	1431	235	107.94	+	2.18	3.58e-22
anatomical structure morphogenesis (GO:0009653)	855	140	64.49	+	2.17	7.35e-12
cellular developmental process (GO:0048869)	918	149	69.25	+	2.15	1.24e-12
regulation of gene expression (GO:0010468)	2552	412	192.5	+	2.14	4.39e-41
response to alcohol (GO:0097305)	539	87	40.66	+	2.14	2.77e-06
response to abscisic acid (GO:0009737)	535	85	40.36	+	2.11	1.04e-05
regulation of nitrogen compound metabolic process (GO:0051171)	2760	433	208.19	+	2.08	1.03e-40
developmental process involved in reproduction (GO:0003006)	1457	228	109.9	+	2.07	6.13e-19
regulation of growth (GO:0040008)	317	49	23.91	+	2.05	0.0347
regulation of primary metabolic process (GO:0080090)	2844	438	214.52	+	2.04	2.15e-39
monocarboxylic acid metabolic process (GO:0032787)	470	72	35.45	+	2.03	0.000459
cellular response to acid chemical (GO:0071229)	452	69	34.09	+	2.02	0.00102
root development (GO:0048364)	476	72	35.9	+	2.01	0.000799
response to oxygen-containing compound (GO:1901700)	1534	232	115.71	+	2.01	1.44e-17
multicellular organism development (GO:0007275)	2694	407	203.21	+	2	1.85e-34
regulation of macromolecule metabolic process (GO:0060255)	3009	454	226.97	+	2	3.86e-39
root system development (GO:0022622)	478	72	36.06	+	2	0.000868
regulation of cellular metabolic process (GO:0031323)	2988	450	225.39	+	2	1.58e-38
regulation of reproductive process (GO:2000241)	366	55	27.61	+	1.99	0.0223
response to light stimulus (GO:0009416)	702	105	52.95	+	1.98	2.18e-06
cellular response to oxygen-containing compound (GO:1901701)	611	90	46.09	+	1.95	8.85e-05
response to acid chemical (GO:0001101)	1138	167	85.84	+	1.95	6.74e-11
regulation of metabolic process (GO:0019222)	3269	474	246.58	+	1.92	3.76e-37
response to radiation (GO:0009314)	727	105	54.84	+	1.91	1.38e-05
response to chemical (GO:0042221)	2883	416	217.47	+	1.91	3.21e-31
anatomical structure development (GO:0048856)	3023	432	228.03	+	1.89	8.12e-32
multicellular organismal process (GO:0032501)	2956	421	222.97	+	1.89	1.61e-30
positive regulation of biosynthetic process (GO:0009891)	627	89	47.29	+	1.88	0.000446
positive regulation of RNA biosynthetic process (GO:1902680)	537	76	40.51	+	1.88	0.00364
positive regulation of nucleic acid-templated transcription (GO:1903508)	537	76	40.51	+	1.88	0.00364
developmental process (GO:0032502)	3202	452	241.53	+	1.87	1.8e-32
positive regulation of macromolecule biosynthetic process (GO:0010557)	580	81	43.75	+	1.85	0.00271
positive regulation of RNA metabolic process (GO:0051254)	555	77	41.86	+	1.84	0.00758
positive regulation of cellular biosynthetic process (GO:0031328)	613	85	46.24	+	1.84	0.00173
positive regulation of transcription, DNA-templated (GO:0045893)	535	74	40.36	+	1.83	0.0112
reproductive process (GO:0022414)	1767	243	133.29	+	1.82	5.37e-14
reproduction (GO:0000003)	1777	243	134.04	+	1.81	9.6e-14
positive regulation of nucleobase-containing compound metabolic process (GO:0045935)	572	77	43.15	+	1.78	0.0161
response to abiotic stimulus (GO:0009628)	2075	278	156.52	+	1.78	4.17e-15
signal transduction (GO:0007165)	1711	228	129.06	+	1.77	1.28e-11
negative regulation of cellular process (GO:0048523)	725	96	54.69	+	1.76	0.00281
signaling (GO:0023052)	1745	231	131.63	+	1.75	1.56e-11
regulation of cellular process (GO:0050794)	4736	619	357.24	+	1.73	2.52e-38
positive regulation of gene expression (GO:0010628)	608	79	45.86	+	1.72	0.0408
negative regulation of biological process (GO:0048519)	1084	138	81.77	+	1.69	6.72e-05
regulation of response to stimulus (GO:0048583)	690	87	52.05	+	1.67	0.048
regulation of biological process (GO:0050789)	5405	679	407.7	+	1.67	7.84e-38
positive regulation of nitrogen compound metabolic process (GO:0051173)	770	95	58.08	+	1.64	0.0388
cell communication (GO:0007154)	1994	246	150.41	+	1.64	2.5e-09
positive regulation of cellular metabolic process (GO:0031325)	824	100	62.15	+	1.61	0.0406
biological regulation (GO:0065007)	6121	742	461.71	+	1.61	1.31e-37
regulation of biological quality (GO:0065008)	1230	149	92.78	+	1.61	0.000388
positive regulation of metabolic process (GO:0009893)	883	106	66.61	+	1.59	0.0419
cellular response to stimulus (GO:0051716)	2863	341	215.96	+	1.58	2.69e-12
positive regulation of biological process (GO:0048518)	1304	153	98.36	+	1.56	0.00144
positive regulation of cellular process (GO:0048522)	1039	121	78.37	+	1.54	0.0365
response to stimulus (GO:0050896)	6086	672	459.07	+	1.46	1.38e-21
cellular process (GO:0009987)	11711	1025	883.37	+	1.16	4.43e-06
biological_process (GO:0008150)	23033	1826	1737.39	+	1.05	0.000312
Unclassified (UNCLASSIFIED)	4383	242	330.61	-	0.73	0
cellular component biogenesis (GO:0044085)	1257	54	94.82	-	0.57	0.0252

## Sheet: mol fn
Analysis Type:	PANTHER Overrepresentation Test (Released 20200407)
Annotation Version and Release Date:	GO Ontology database Released 2020-02-21
Analyzed List:	upload_1 (Arabidopsis thaliana)
Reference List:	Arabidopsis thaliana (all genes in database)
Test Type:	FISHER
Correction:	BONFERRONI
Bonferroni count:	1709
GO molecular function complete	Arabidopsis thaliana - REFLIST (27416)	upload_1 (2068)	upload_1 (expected)	upload_1 (over/under)	upload_1 (fold Enrichment)	upload_1 (P-value)
DNA-binding transcription factor activity (GO:0003700)	1599	357	120.61	+	2.96	7.97e-64
regulatory region nucleic acid binding (GO:0001067)	909	197	68.57	+	2.87	1.66e-31
transcription regulatory region DNA binding (GO:0044212)	909	197	68.57	+	2.87	1.66e-31
protein homodimerization activity (GO:0042803)	158	34	11.92	+	2.85	0.000887
transcription regulator activity (GO:0140110)	1727	364	130.27	+	2.79	1.48e-59
identical protein binding (GO:0042802)	288	57	21.72	+	2.62	2.77e-06
protein dimerization activity (GO:0046983)	561	105	42.32	+	2.48	9.74e-12
DNA binding (GO:0003677)	2298	420	173.34	+	2.42	7.87e-55
sequence-specific DNA binding (GO:0043565)	831	150	62.68	+	2.39	1.43e-16
nucleic acid binding (GO:0003676)	3657	500	275.85	+	1.81	1.05e-33
protein binding (GO:0005515)	4940	602	372.63	+	1.62	6.9e-29
organic cyclic compound binding (GO:0097159)	6475	710	488.41	+	1.45	9.04e-23
heterocyclic compound binding (GO:1901363)	6448	706	486.38	+	1.45	1.82e-22
binding (GO:0005488)	11047	1050	833.28	+	1.26	3.69e-17
molecular_function (GO:0003674)	22570	1811	1702.46	+	1.06	5.64e-07
Unclassified (UNCLASSIFIED)	4846	257	365.54	-	0.7	0

## Sheet: cell comp
Analysis Type:	PANTHER Overrepresentation Test (Released 20200407)
Annotation Version and Release Date:	GO Ontology database Released 2020-02-21
Analyzed List:	upload_1 (Arabidopsis thaliana)
Reference List:	Arabidopsis thaliana (all genes in database)
Test Type:	FISHER
Correction:	BONFERRONI
Bonferroni count:	678
GO cellular component complete	Arabidopsis thaliana - REFLIST (27416)	upload_1 (2068)	upload_1 (expected)	upload_1 (over/under)	upload_1 (fold Enrichment)	upload_1 (P-value)
nucleus (GO:0005634)	10663	1069	804.31	+	1.33	6.5e-27
intracellular membrane-bounded organelle (GO:0043231)	19526	1624	1472.85	+	1.1	2.22e-10
membrane-bounded organelle (GO:0043227)	19732	1640	1488.39	+	1.1	1.16e-10
intracellular organelle (GO:0043229)	19840	1643	1496.54	+	1.1	6.14e-10
organelle (GO:0043226)	19940	1649	1504.08	+	1.1	8.65e-10
intracellular (GO:0005622)	21539	1750	1624.7	+	1.08	1.14e-08
cellular anatomical entity (GO:0110165)	24982	1961	1884.4	+	1.04	6.34e-07
protein-containing complex (GO:0032991)	2982	155	224.93	-	0.69	0.000387
Unclassified (UNCLASSIFIED)	1276	61	96.25	-	0.63	0
ribosomal subunit (GO:0044391)	311	6	23.46	-	0.26	0.0375
