# Supplementary material for: AINTEGUMENTA and AINTEGUMENTA-LIKE6 directly regulate floral homeotic, growth, and vascular development genes in young Arabidopsis flowers
Source: J Exp Bot. 2021 May 20;72(15):5478–93. doi: 10.1093/jxb/erab223 (PMC8318262; doi:10.1093/jxb/erab223)
Supplement: erab223_suppl_Supplementary_File004 [file erab223_suppl_supplementary_file004.xlsx]

## Sheet: biol proc
Data S3. GO terms overrepresented in genes associated with AIL6 stage 3 ChIP-Seq binding peaks
Analysis Type:	PANTHER Overrepresentation Test (Released 20200407)
Annotation Version and Release Date:	GO Ontology database Released 2020-02-21
Analyzed List:	upload_1 (Arabidopsis thaliana)
Reference List:	Arabidopsis thaliana (all genes in database)
Test Type:	FISHER
Correction:	BONFERRONI
Bonferroni count:	2822
GO biological process complete	Arabidopsis thaliana - REFLIST (27416)	upload_1 (535)	upload_1 (expected)	upload_1 (over/under)	upload_1 (fold Enrichment)	upload_1 (P-value)
formation of plant organ boundary (GO:0090691)	16	6	0.31	+	19.22	0.00776
formation of anatomical boundary (GO:0048859)	16	6	0.31	+	19.22	0.00776
radial pattern formation (GO:0009956)	22	8	0.43	+	18.63	0.000195
polarity specification of adaxial/abaxial axis (GO:0009944)	23	8	0.45	+	17.82	0.000258
specification of axis polarity (GO:0065001)	27	9	0.53	+	17.08	5.41e-05
adaxial/abaxial axis specification (GO:0009943)	28	9	0.55	+	16.47	7.03e-05
floral meristem determinacy (GO:0010582)	20	6	0.39	+	15.37	0.0224
meristem determinacy (GO:0010022)	24	7	0.47	+	14.95	0.00451
adaxial/abaxial pattern specification (GO:0009955)	38	11	0.74	+	14.83	4.86e-06
meristem initiation (GO:0010014)	34	8	0.66	+	12.06	0.00321
axis specification (GO:0009798)	47	11	0.92	+	11.99	3.25e-05
cell fate specification (GO:0001708)	30	7	0.59	+	11.96	0.016
meristem structural organization (GO:0009933)	52	10	1.01	+	9.85	0.000754
stem cell population maintenance (GO:0019827)	53	10	1.03	+	9.67	0.000882
maintenance of cell number (GO:0098727)	53	10	1.03	+	9.67	0.000882
maintenance of meristem identity (GO:0010074)	43	8	0.84	+	9.53	0.0149
floral organ morphogenesis (GO:0048444)	44	8	0.86	+	9.32	0.0173
gynoecium development (GO:0048467)	89	16	1.74	+	9.21	4.79e-07
plant-type ovary development (GO:0035670)	58	10	1.13	+	8.84	0.00184
carpel development (GO:0048440)	77	13	1.5	+	8.65	4.84e-05
plant organ formation (GO:1905393)	110	18	2.15	+	8.39	1.37e-07
plant ovule development (GO:0048481)	56	9	1.09	+	8.24	0.0112
anatomical structure arrangement (GO:0048532)	63	10	1.23	+	8.13	0.00361
cotyledon development (GO:0048825)	51	8	1	+	8.04	0.0454
regionalization (GO:0003002)	156	24	3.04	+	7.88	2.69e-10
pattern specification process (GO:0007389)	188	27	3.67	+	7.36	3.4e-11
shoot system morphogenesis (GO:0010016)	169	24	3.3	+	7.28	1.28e-09
meristem development (GO:0048507)	206	29	4.02	+	7.21	5.58e-12
floral organ development (GO:0048437)	235	33	4.59	+	7.2	6.64e-14
meristem maintenance (GO:0010073)	134	18	2.61	+	6.88	2.43e-06
floral whorl development (GO:0048438)	189	24	3.69	+	6.51	1.1e-08
flower development (GO:0009908)	436	55	8.51	+	6.46	1.06e-22
reproductive shoot system development (GO:0090567)	451	56	8.8	+	6.36	7.44e-23
post-embryonic plant morphogenesis (GO:0090698)	187	23	3.65	+	6.3	5.59e-08
anatomical structure formation involved in morphogenesis (GO:0048646)	197	24	3.84	+	6.24	2.44e-08
phyllome development (GO:0048827)	479	52	9.35	+	5.56	1.28e-18
shoot system development (GO:0048367)	791	85	15.44	+	5.51	4.37e-32
post-embryonic plant organ morphogenesis (GO:0090697)	115	12	2.24	+	5.35	0.0177
positive regulation of multicellular organismal process (GO:0051240)	119	12	2.32	+	5.17	0.0243
leaf development (GO:0048366)	322	32	6.28	+	5.09	1.32e-09
regulation of flower development (GO:0009909)	165	16	3.22	+	4.97	0.00129
post-embryonic plant organ development (GO:0090696)	172	16	3.36	+	4.77	0.00215
plant organ development (GO:0099402)	954	77	18.62	+	4.14	2.64e-21
regulation of shoot system development (GO:0048831)	252	20	4.92	+	4.07	0.000989
auxin-activated signaling pathway (GO:0009734)	191	15	3.73	+	4.02	0.0321
plant organ morphogenesis (GO:1905392)	390	28	7.61	+	3.68	3.51e-05
tissue development (GO:0009888)	582	41	11.36	+	3.61	2.35e-08
regulation of post-embryonic development (GO:0048580)	382	26	7.45	+	3.49	0.000313
anatomical structure morphogenesis (GO:0009653)	855	57	16.68	+	3.42	1.42e-11
regulation of hormone levels (GO:0010817)	383	24	7.47	+	3.21	0.00384
reproductive structure development (GO:0048608)	1236	77	24.12	+	3.19	5.11e-15
reproductive system development (GO:0061458)	1238	77	24.16	+	3.19	5.58e-15
response to auxin (GO:0009733)	376	23	7.34	+	3.13	0.00929
regulation of multicellular organismal development (GO:2000026)	534	32	10.42	+	3.07	0.000177
system development (GO:0048731)	1861	110	36.32	+	3.03	2.89e-21
regulation of multicellular organismal process (GO:0051239)	585	34	11.42	+	2.98	0.000137
post-embryonic development (GO:0009791)	1497	87	29.21	+	2.98	1.41e-15
regulation of developmental process (GO:0050793)	747	43	14.58	+	2.95	2.87e-06
hormone-mediated signaling pathway (GO:0009755)	809	46	15.79	+	2.91	1.06e-06
developmental process involved in reproduction (GO:0003006)	1457	80	28.43	+	2.81	9.72e-13
cell differentiation (GO:0030154)	722	38	14.09	+	2.7	0.000256
cellular response to hormone stimulus (GO:0032870)	893	46	17.43	+	2.64	2e-05
regulation of transcription, DNA-templated (GO:0006355)	2093	107	40.84	+	2.62	6.7e-16
regulation of nucleic acid-templated transcription (GO:1903506)	2093	107	40.84	+	2.62	6.7e-16
regulation of RNA biosynthetic process (GO:2001141)	2096	107	40.9	+	2.62	7.14e-16
positive regulation of biosynthetic process (GO:0009891)	627	32	12.24	+	2.62	0.00504
positive regulation of cellular biosynthetic process (GO:0031328)	613	31	11.96	+	2.59	0.00873
cellular response to endogenous stimulus (GO:0071495)	912	46	17.8	+	2.58	5.53e-05
positive regulation of RNA biosynthetic process (GO:1902680)	537	27	10.48	+	2.58	0.0416
positive regulation of nucleic acid-templated transcription (GO:1903508)	537	27	10.48	+	2.58	0.0416
positive regulation of macromolecule biosynthetic process (GO:0010557)	580	29	11.32	+	2.56	0.0223
regulation of cellular macromolecule biosynthetic process (GO:2000112)	2313	115	45.14	+	2.55	1.97e-16
regulation of macromolecule biosynthetic process (GO:0010556)	2326	115	45.39	+	2.53	2.45e-16
reproductive process (GO:0022414)	1767	87	34.48	+	2.52	2.73e-11
reproduction (GO:0000003)	1777	87	34.68	+	2.51	3.24e-11
regulation of RNA metabolic process (GO:0051252)	2223	108	43.38	+	2.49	1.2e-14
response to hormone (GO:0009725)	1538	74	30.01	+	2.47	8.68e-09
regulation of cellular biosynthetic process (GO:0031326)	2418	116	47.19	+	2.46	1.4e-15
regulation of biosynthetic process (GO:0009889)	2452	117	47.85	+	2.45	1.3e-15
response to endogenous stimulus (GO:0009719)	1556	74	30.36	+	2.44	1.36e-08
regulation of nucleobase-containing compound metabolic process (GO:0019219)	2280	108	44.49	+	2.43	6.84e-14
cellular developmental process (GO:0048869)	918	43	17.91	+	2.4	0.00114
cellular response to organic substance (GO:0071310)	1021	47	19.92	+	2.36	0.000394
multicellular organism development (GO:0007275)	2694	124	52.57	+	2.36	1.45e-15
regulation of gene expression (GO:0010468)	2552	117	49.8	+	2.35	2.61e-14
regulation of nitrogen compound metabolic process (GO:0051171)	2760	125	53.86	+	2.32	3.68e-15
regulation of primary metabolic process (GO:0080090)	2844	127	55.5	+	2.29	5.71e-15
multicellular organismal process (GO:0032501)	2956	130	57.68	+	2.25	6.44e-15
positive regulation of cellular metabolic process (GO:0031325)	824	36	16.08	+	2.24	0.035
response to organic substance (GO:0010033)	1888	82	36.84	+	2.23	8.67e-08
regulation of macromolecule metabolic process (GO:0060255)	3009	129	58.72	+	2.2	8.57e-14
anatomical structure development (GO:0048856)	3023	129	58.99	+	2.19	1.01e-13
regulation of cellular metabolic process (GO:0031323)	2988	127	58.31	+	2.18	2.46e-13
developmental process (GO:0032502)	3202	135	62.48	+	2.16	3.34e-14
cellular response to chemical stimulus (GO:0070887)	1431	59	27.92	+	2.11	0.000422
regulation of metabolic process (GO:0019222)	3269	133	63.79	+	2.08	1.28e-12
positive regulation of biological process (GO:0048518)	1304	53	25.45	+	2.08	0.00321
response to oxygen-containing compound (GO:1901700)	1534	58	29.93	+	1.94	0.00805
response to chemical (GO:0042221)	2883	107	56.26	+	1.9	4.99e-07
regulation of biological process (GO:0050789)	5405	198	105.47	+	1.88	1.39e-16
regulation of cellular process (GO:0050794)	4736	173	92.42	+	1.87	2e-13
signal transduction (GO:0007165)	1711	61	33.39	+	1.83	0.0258
signaling (GO:0023052)	1745	62	34.05	+	1.82	0.0304
biological regulation (GO:0065007)	6121	210	119.45	+	1.76	1.06e-14
response to stimulus (GO:0050896)	6086	178	118.76	+	1.5	1.9e-05
cellular process (GO:0009987)	11711	283	228.53	+	1.24	0.00959
Unclassified (UNCLASSIFIED)	4383	58	85.53	-	0.68	0

## Sheet: mol fn
Analysis Type:	PANTHER Overrepresentation Test (Released 20200407)
Annotation Version and Release Date:	GO Ontology database Released 2020-02-21
Analyzed List:	upload_1 (Arabidopsis thaliana)
Reference List:	Arabidopsis thaliana (all genes in database)
Test Type:	FISHER
Correction:	BONFERRONI
Bonferroni count:	1709
GO molecular function complete	Arabidopsis thaliana - REFLIST (27416)	upload_1 (535)	upload_1 (expected)	upload_1 (over/under)	upload_1 (fold Enrichment)	upload_1 (P-value)
DNA-binding transcription factor activity (GO:0003700)	1599	110	31.2	+	3.53	1.15e-26
transcription regulator activity (GO:0140110)	1727	111	33.7	+	3.29	1.42e-24
regulatory region nucleic acid binding (GO:0001067)	909	56	17.74	+	3.16	3.3e-10
transcription regulatory region DNA binding (GO:0044212)	909	56	17.74	+	3.16	3.3e-10
protein dimerization activity (GO:0046983)	561	33	10.95	+	3.01	0.000101
DNA binding (GO:0003677)	2298	128	44.84	+	2.85	1.76e-23
sequence-specific DNA binding (GO:0043565)	831	44	16.22	+	2.71	1.21e-05
nucleic acid binding (GO:0003676)	3657	148	71.36	+	2.07	1.44e-14
protein binding (GO:0005515)	4940	170	96.4	+	1.76	7.09e-11
organic cyclic compound binding (GO:0097159)	6475	201	126.35	+	1.59	1.7e-09
heterocyclic compound binding (GO:1901363)	6448	199	125.83	+	1.58	4.77e-09
binding (GO:0005488)	11047	294	215.57	+	1.36	2.44e-08
Unclassified (UNCLASSIFIED)	4846	68	94.57	-	0.72	0

## Sheet: cell comp
Analysis Type:	PANTHER Overrepresentation Test (Released 20200407)
Annotation Version and Release Date:	GO Ontology database Released 2020-02-21
Analyzed List:	upload_1 (Arabidopsis thaliana)
Reference List:	Arabidopsis thaliana (all genes in database)
Test Type:	FISHER
Correction:	BONFERRONI
Bonferroni count:	678
GO cellular component complete	Arabidopsis thaliana - REFLIST (27416)	upload_1 (535)	upload_1 (expected)	upload_1 (over/under)	upload_1 (fold Enrichment)	upload_1 (P-value)
glyoxysome (GO:0009514)	9	5	0.18	+	28.47	0.00297
nucleus (GO:0005634)	10663	288	208.08	+	1.38	3.76e-09
intracellular organelle (GO:0043229)	19840	437	387.16	+	1.13	0.000612
membrane-bounded organelle (GO:0043227)	19732	434	385.05	+	1.13	0.00112
intracellular membrane-bounded organelle (GO:0043231)	19526	429	381.03	+	1.13	0.00221
organelle (GO:0043226)	19940	438	389.11	+	1.13	0.000911
intracellular (GO:0005622)	21539	460	420.32	+	1.09	0.0126
Unclassified (UNCLASSIFIED)	1276	19	24.9	-	0.76	0
protein-containing complex (GO:0032991)	2982	30	58.19	-	0.52	0.027
