# Supplementary material for: AINTEGUMENTA and AINTEGUMENTA-LIKE6 directly regulate floral homeotic, growth, and vascular development genes in young Arabidopsis flowers
Source: J Exp Bot. 2021 May 20;72(15):5478–93. doi: 10.1093/jxb/erab223 (PMC8318262; doi:10.1093/jxb/erab223)
Supplement: erab223_suppl_Supplementary_File005 [file erab223_suppl_supplementary_file005.xlsx]

## Sheet: novel AIL6 peaks
Data S4. AIL6 peaks that lack an overlapping ANT peak
seqnames	start	end	width	strand	peak	feature	start_position	end_position	feature_strand	insideFeature	distancetoFeature	shortestDistance	fromOverlappingOrNearest	entrezgene_id	tair_symbol	description
chr2	2347807	2347907	101	*	165	AT2G06025	2348136	2352157	+	upstream	-329	229	NearestLocation	815157		Acyl-CoA N-acyltransferases (NAT) superfamily protein [Source:UniProtKB/TrEMBL;Acc:Q8GUT5]
chr2	4483590	4484049	460	*	168	AT2G11240	4477686	4483748	-	overlapStart	158	158	NearestLocation	NA	NA	NA
chr2	8612689	8612763	75	*	174	AT2G19940	8612926	8616018	+	upstream	-237	163	NearestLocation	816513		oxidoreductases acting on the aldehyde or oxo group of donors NAD or NADP as acceptor;copper ion binding [Source:TAIR;Acc:AT2G19940]
chr2	14253127	14253230	104	*	199	AT2G33700	14253424	14255993	+	upstream	-297	194	NearestLocation	817935		Probable protein phosphatase 2C 27 [Source:UniProtKB/Swiss-Prot;Acc:P93006]
chr3	3923466	3923848	383	*	278	AT3G12320	3923735	3925465	+	overlapStart	-269	113	NearestLocation	820411		LNK3 [Source:UniProtKB/TrEMBL;Acc:A0A178VJK8]
chr3	7093594	7093766	173	*	300	AT3G20340	7092900	7093501	-	upstream	-93	93	NearestLocation	821578		At3g20340 [Source:UniProtKB/TrEMBL;Acc:Q9LTR0]
chr3	20195020	20195380	361	*	333	AT3G54550	20193627	20194663	-	upstream	-357	357	NearestLocation	824620		DNA-directed RNA polymerase subunit beta-beta protein	putative (DUF506) [Source:UniProtKB/TrEMBL;Acc:Q9M1H2]
chr3	22498930	22499526	597	*	353	AT3G60897	22498840	22498971	-	overlapStart	41	41	NearestLocation	NA	NA	NA
chr3	22498930	22499526	597	*	353	AT3G60900	22499360	22501239	-	overlapEnd	2309	166	Overlapping	825261	FLA10	Fasciclin-like arabinogalactan protein 10 [Source:UniProtKB/Swiss-Prot;Acc:Q9LZX4]
chr4	1801850	1801994	145	*	375	AT4G03850	1804746	1806300	+	upstream	-2896	2752	NearestLocation	NA	NA	NA
chr4	9295836	9295995	160	*	384	AT4G16490	9293543	9295625	-	upstream	-211	211	NearestLocation	827347		ARM repeat superfamily protein [Source:UniProtKB/TrEMBL;Acc:F4JMH0]
chr4	12993713	12993766	54	*	406	AT4G25420	12990884	12992458	-	upstream	-1255	1255	NearestLocation	828645	GA5	Gibberellin 20 oxidase 1 [Source:UniProtKB/Swiss-Prot;Acc:Q39110]
chr4	16690068	16690197	130	*	427	AT4G35060	16685720	16686703	-	upstream	-3365	3365	NearestLocation	829658	HIPP25	HIPP25 [Source:UniProtKB/TrEMBL;Acc:A0A178V323]
chr5	20965097	20965620	524	*	554	AT5G51610	20965577	20966805	+	overlapStart	-480	43	NearestLocation	835235		50S ribosomal protein L11-like [Source:UniProtKB/TrEMBL;Acc:Q9FHM3]
