# Supplementary material for: AINTEGUMENTA and AINTEGUMENTA-LIKE6 directly regulate floral homeotic, growth, and vascular development genes in young Arabidopsis flowers
Source: J Exp Bot. 2021 May 20;72(15):5478–93. doi: 10.1093/jxb/erab223 (PMC8318262; doi:10.1093/jxb/erab223)
Supplement: erab223_suppl_Supplementary_File006 [file erab223_suppl_supplementary_file006.xlsx]

## Sheet: Data S5
Data S5. Genes associated with overlapping ANT and AIL6 stage 3 ChIP-Seq peaks
seqnames	start	end	width	strand	peak	feature	start_position	end_position	feature_strand	insideFeature	distancetoFeature	shortestDistance	fromOverlappingOrNearest	entrezgene_id	tair_symbol	description
chr1	54677	55312	636	*	1	AT1G01110	52239	54692	+	overlapEnd	2438	15	Overlapping	839394	IQD18	IQ-domain 18 [Source:UniProtKB/TrEMBL;Acc:Q9MAM4]
chr1	54677	55312	636	*	1	AT1G01115	56624	56740	+	upstream	-1947	1312	NearestLocation	NA	NA	NA
chr1	75809	76496	688	*	2	AT1G01180	75583	76758	+	inside	226	226	NearestLocation	839239		S-adenosyl-L-methionine-dependent methyltransferases superfamily protein [Source:UniProtKB/TrEMBL;Acc:F4HS78]
chr1	180673	181355	683	*	3	AT1G01490	180059	182358	-	inside	1685	614	NearestLocation	839440		Heavy metal transport/detoxification superfamily protein [Source:TAIR;Acc:AT1G01490]
chr1	227309	228500	1192	*	4	AT1G01620	225665	227302	-	upstream	-7	7	NearestLocation	839235	PIP1C	TMP-B [Source:UniProtKB/TrEMBL;Acc:A0A178WIA6]
chr1	292741	293211	471	*	5	AT1G01800	293342	295040	+	upstream	-601	131	NearestLocation	839259		AT1G01800 protein [Source:UniProtKB/TrEMBL;Acc:Q94K30]
chr1	364736	366003	1268	*	6	AT1G02065	365209	367340	+	overlapStart	-473	473	NearestLocation	839275	SPL8	Squamosa promoter-binding-like protein 8 [Source:UniProtKB/Swiss-Prot;Acc:Q8GXL3]
chr1	564400	565758	1359	*	7	AT1G02640	564205	567769	+	inside	195	195	NearestLocation	837940	BXL2	Probable beta-D-xylosidase 2 [Source:UniProtKB/Swiss-Prot;Acc:Q94KD8]
chr1	928541	929570	1030	*	8	AT1G03720	924996	926373	-	upstream	-2168	2168	NearestLocation	839426		Cysteine proteinases superfamily protein [Source:UniProtKB/TrEMBL;Acc:Q9LR55]
chr1	1236319	1236777	459	*	9	AT1G04530	1234176	1236034	-	upstream	-285	285	NearestLocation	839500	TPR4	Tetratricopeptide repeat (TPR)-like superfamily protein [Source:UniProtKB/TrEMBL;Acc:Q8VZ31]
chr1	1468907	1469587	681	*	10	AT1G05100	1469610	1470881	+	upstream	-703	23	NearestLocation	839324	MAPKKK18	Mitogen-activated protein kinase kinase kinase 18 [Source:UniProtKB/Swiss-Prot;Acc:Q9ZVP5]
chr1	1605665	1606090	426	*	11	AT1G05460	1601148	1605027	-	upstream	-638	638	NearestLocation	837047	SDE3	Probable RNA helicase SDE3 [Source:UniProtKB/Swiss-Prot;Acc:Q8GYD9]
chr1	1713392	1714600	1209	*	12	AT1G05710	1714950	1717276	+	upstream	-1558	350	NearestLocation	837078
chr1	1739028	1739784	757	*	13	AT1G05800	1741204	1742619	+	upstream	-2176	1420	NearestLocation	837089	DGL	Galactolipase DONGLE	chloroplastic [Source:UniProtKB/Swiss-Prot;Acc:Q9MA46]
chr1	1839178	1839818	641	*	14	AT1G06070	1834829	1837648	-	upstream	-1530	1530	NearestLocation	837116		At1g06070 [Source:UniProtKB/TrEMBL;Acc:Q9LNE0]
chr1	1845020	1845724	705	*	15	AT1G06080	1843568	1846302	+	inside	1452	578	NearestLocation	837117	ADS1	Delta-9 acyl-lipid desaturase 1 [Source:UniProtKB/Swiss-Prot;Acc:O65797]
chr1	1850315	1850922	608	*	16	AT1G06100	1851530	1853019	+	upstream	-1215	608	NearestLocation	837119		Delta-9 desaturase-like 2 protein [Source:UniProtKB/Swiss-Prot;Acc:Q9LND8]
chr1	1922016	1922401	386	*	17	AT1G06290	1922352	1926278	+	overlapStart	-336	49	NearestLocation	837140	ACX3	Acyl-coenzyme A oxidase 3	peroxisomal [Source:UniProtKB/Swiss-Prot;Acc:P0CZ23]
chr1	2176177	2176569	393	*	18	AT1G07090	2173952	2174894	-	upstream	-1283	1283	NearestLocation	837220	LSH6	LSH6 [Source:UniProtKB/TrEMBL;Acc:A0A178WE41]
chr1	2347937	2348607	671	*	19	AT1G07630	2349097	2351692	+	upstream	-1160	490	NearestLocation	837276	PLL5	PLL5 [Source:UniProtKB/TrEMBL;Acc:A0A178WGF5]
chr1	2353133	2353858	726	*	20	AT1G07640	2354354	2356227	-	downstream	3094	496	NearestLocation	837277	OBP2	Dof-type zinc finger DNA-binding family protein [Source:UniProtKB/TrEMBL;Acc:Q2V4Q1]
chr1	3548938	3549546	609	*	21	AT1G10690	3549992	3550632	-	downstream	1694	446	NearestLocation	837612		Cyclin-dependent protein kinase inhibitor SMR8 [Source:UniProtKB/Swiss-Prot;Acc:Q9SAD3]
chr1	3722604	3723124	521	*	22	AT1G11130	3722857	3727450	+	overlapStart	-253	253	NearestLocation	837654	SUB	Leucine-rich repeat receptor-like protein kinase (Fragment) [Source:UniProtKB/TrEMBL;Acc:C0LGE3]
chr1	4059636	4060343	708	*	23	AT1G12015	4058487	4058576	+	downstream	1149	1060	NearestLocation	NA		snoRNA [Source:TAIR;Acc:AT1G12015]
chr1	4231192	4231681	490	*	24	AT1G12423	4231027	4231146	-	upstream	-46	46	NearestLocation	NA	NA	NA
chr1	4289261	4289752	492	*	25	AT1G12600	4286204	4288878	-	upstream	-383	383	NearestLocation	837816		UDP-galactose/UDP-glucose transporter 4 [Source:UniProtKB/Swiss-Prot;Acc:Q9LDX3]
chr1	4427017	4427573	557	*	26	AT1G12980	4429718	4430965	+	upstream	-2701	2145	NearestLocation	837856	ESR1	Ethylene-responsive transcription factor ESR1 [Source:UniProtKB/Swiss-Prot;Acc:Q9SAD4]
chr1	4599701	4601087	1387	*	27	AT1G13410	4601261	4603298	+	upstream	-1560	174	NearestLocation	837901		Tetratricopeptide repeat (TPR)-like superfamily protein [Source:UniProtKB/TrEMBL;Acc:Q0WVP2]
chr1	4708145	4708818	674	*	28	AT1G13720	4709635	4709706	+	upstream	-1490	817	NearestLocation	NA		pre-tRNA [Source:TAIR;Acc:AT1G13720]
chr1	4772631	4772943	313	*	29	AT1G13950	4773576	4774867	+	upstream	-945	633	NearestLocation	837955	EIF-5A	Eukaryotic translation initiation factor 5A [Source:UniProtKB/TrEMBL;Acc:A0A178WBN7]
chr1	4902988	4903415	428	*	30	AT1G14345	4899145	4899979	+	downstream	3843	3009	NearestLocation	837996		NAD(P)-linked oxidoreductase superfamily protein [Source:UniProtKB/TrEMBL;Acc:Q949S6]
chr1	5003614	5004805	1192	*	31	AT1G14600	5001011	5003370	-	upstream	-244	244	NearestLocation	838022		Putative Myb family transcription factor At1g14600 [Source:UniProtKB/Swiss-Prot;Acc:Q700D9]
chr1	5082354	5082703	350	*	32	AT1G14750	5079407	5082520	-	overlapStart	166	166	NearestLocation	838040	SDS	Cyclin family protein [Source:TAIR;Acc:AT1G14750]
chr1	5148842	5149418	577	*	33	AT1G14920	5149226	5151354	+	overlapStart	-384	192	NearestLocation	838057	GAI	DELLA protein GAI [Source:UniProtKB/Swiss-Prot;Acc:Q9LQT8]
chr1	5325192	5325614	423	*	34	AT1G15500	5326290	5328874	+	upstream	-1098	676	NearestLocation	838120	ATNTT2	ADP	ATP carrier protein [Source:UniProtKB/TrEMBL;Acc:A0A178WDN7]
chr1	5421959	5422500	542	*	35	AT1G15750	5414817	5421033	-	upstream	-926	926	NearestLocation	838144	WSIP1	Protein TOPLESS [Source:UniProtKB/Swiss-Prot;Acc:Q94AI7]
chr1	5513612	5514370	759	*	36	AT1G16070	5511873	5513896	-	overlapStart	284	284	NearestLocation	838177	AtTLP8	TLP8 [Source:UniProtKB/TrEMBL;Acc:A0A178WHW0]
chr1	5513612	5514370	759	*	36	AT1G16080	5514317	5516027	+	overlapStart	-705	53	NearestLocation	838178		Nuclear protein [Source:UniProtKB/TrEMBL;Acc:Q9S9M7]
chr1	5851486	5852010	525	*	37	AT1G17120	5851953	5853955	+	overlapStart	-467	57	NearestLocation	838282	CAT8	Cationic amino acid transporter 8	vacuolar [Source:UniProtKB/Swiss-Prot;Acc:Q9SHH0]
chr1	6267307	6267768	462	*	38	AT1G18200	6265416	6266937	-	upstream	-370	370	NearestLocation	838399	AtRABA6b	RABA6b [Source:UniProtKB/TrEMBL;Acc:A0A178WEX4]
chr1	6267307	6267768	462	*	38	AT1G18210	6266609	6268828	-	inside	1521	698	Overlapping	838401		Probable calcium-binding protein CML27 [Source:UniProtKB/Swiss-Prot;Acc:Q9LE22]
chr1	6579098	6579795	698	*	39	AT1G19050	6577833	6579178	-	overlapStart	80	80	NearestLocation	838487	ARR7	At1g19050 [Source:UniProtKB/TrEMBL;Acc:Q2HIJ6]
chr1	6882277	6883753	1477	*	40	AT1G19850	6886879	6891374	+	upstream	-4602	3126	NearestLocation	838573	MP	Auxin response factor [Source:UniProtKB/TrEMBL;Acc:A0A178W993]
chr1	7142205	7142987	783	*	41	AT1G20620	7143067	7146540	+	upstream	-862	80	NearestLocation	838651	CAT3	catalase 3 [Source:TAIR;Acc:AT1G20620]
chr1	7336611	7337218	608	*	42	AT1G21000	7337728	7339452	+	upstream	-1117	510	NearestLocation	838694		At1g21000/F9H16_1 [Source:UniProtKB/TrEMBL;Acc:Q93V70]
chr1	7384386	7384935	550	*	43	AT1G21090	7384629	7386558	+	overlapStart	-243	243	NearestLocation	838705		At1g21090 [Source:UniProtKB/TrEMBL;Acc:Q0V805]
chr1	7514883	7515230	348	*	44	AT1G21460	7511850	7513361	-	upstream	-1522	1522	NearestLocation	838744	SWEET1	Bidirectional sugar transporter SWEET1 [Source:UniProtKB/Swiss-Prot;Acc:Q8L9J7]
chr1	7639880	7641506	1627	*	45	AT1G21738	7641002	7641094	-	includeFeature	1214	412	NearestLocation	28717259		unknown protein; Ha. [Source:TAIR;Acc:AT1G21738]
chr1	7639880	7641506	1627	*	46	AT1G21738	7641002	7641094	-	includeFeature	1214	412	NearestLocation	28717259		unknown protein; Ha. [Source:TAIR;Acc:AT1G21738]
chr1	7765604	7766033	430	*	47	AT1G22040	7767924	7770055	+	upstream	-2320	1891	NearestLocation	838809		F-box/kelch-repeat protein At1g22040 [Source:UniProtKB/Swiss-Prot;Acc:Q9LM55]
chr1	7822123	7822565	443	*	48	AT1G22160	7823149	7823971	+	upstream	-1026	584	NearestLocation	838821		FCS-Like Zinc finger 5 [Source:UniProtKB/Swiss-Prot;Acc:Q8VY80]
chr1	7937755	7937929	175	*	49	AT1G22480	7934162	7935382	-	upstream	-2373	2373	NearestLocation	838854		At1g22480 [Source:UniProtKB/TrEMBL;Acc:Q9SK90]
chr1	8142841	8143790	950	*	50	AT1G23000	8143404	8145070	+	overlapStart	-563	386	NearestLocation	838908		Heavy metal transport/detoxification superfamily protein [Source:TAIR;Acc:AT1G23000]
chr1	8297904	8298743	840	*	51	AT1G23360	8295185	8296923	-	upstream	-981	981	NearestLocation	838945	MENG	2-phytyl-1	4-beta-naphthoquinone methyltransferase	chloroplastic [Source:UniProtKB/Swiss-Prot;Acc:Q3ED65]
chr1	8297904	8298743	840	*	51	AT1G23380	8297291	8302651	-	inside	4747	613	Overlapping	838946	KNAT6	KNOTTED1-like homeobox gene 6 [Source:TAIR;Acc:AT1G23380]
chr1	8305126	8305605	480	*	52	AT1G23380	8297291	8302651	-	upstream	-2475	2475	NearestLocation	838946	KNAT6	KNOTTED1-like homeobox gene 6 [Source:TAIR;Acc:AT1G23380]
chr1	8594860	8595993	1134	*	53	AT1G24260	8593637	8596105	-	inside	1245	112	NearestLocation	839040	2020-09-03	At1g24260 [Source:UniProtKB/TrEMBL;Acc:B4F7R9]
chr1	8598367	8599189	823	*	54	AT1G24265	8600465	8603801	+	upstream	-2098	1276	NearestLocation	839041		Protein of unknown function (DUF1664) [Source:TAIR;Acc:AT1G24265]
chr1	8715991	8716443	453	*	55	AT1G24590	8714389	8715309	-	upstream	-682	682	NearestLocation	839073	DRNL	Ethylene-responsive transcription factor ESR2 [Source:UniProtKB/Swiss-Prot;Acc:Q9FYK5]
chr1	8719061	8719775	715	*	56	AT1G24600	8720309	8720721	+	upstream	-1248	534	NearestLocation	839074		At1g24600 [Source:UniProtKB/TrEMBL;Acc:Q9FYK4]
chr1	8851913	8853255	1343	*	57	AT1G25250	8849549	8851612	+	downstream	2364	301	NearestLocation	839108	AtIDD16	IDD16 [Source:UniProtKB/TrEMBL;Acc:A0A178WG74]
chr1	8851913	8853255	1343	*	58	AT1G25250	8849549	8851612	+	downstream	2364	301	NearestLocation	839108	AtIDD16	IDD16 [Source:UniProtKB/TrEMBL;Acc:A0A178WG74]
chr1	9191354	9191731	378	*	59	AT1G26600	9191607	9192401	+	overlapStart	-253	124	NearestLocation	839200	CLE9	CLAVATA3/ESR-RELATED 9 [Source:TAIR;Acc:AT1G26600]
chr1	9263790	9264838	1049	*	60	AT1G26773	9264404	9264580	+	includeFeature	-614	258	NearestLocation	6240553		unknown protein; Ha. [Source:TAIR;Acc:AT1G26773]
chr1	9266760	9267627	868	*	61	AT1G26773	9264404	9264580	+	downstream	2356	2180	NearestLocation	6240553		unknown protein; Ha. [Source:TAIR;Acc:AT1G26773]
chr1	9269495	9270355	861	*	62	AT1G26780	9271029	9272463	+	upstream	-1534	674	NearestLocation	839219	MYB117	MYB117 [Source:UniProtKB/TrEMBL;Acc:A0A178WCI3]
chr1	9342017	9342624	608	*	63	AT1G26940	9343126	9345145	+	upstream	-1109	502	NearestLocation	839584		Peptidyl-prolyl cis-trans isomerase CYP23 [Source:UniProtKB/Swiss-Prot;Acc:Q8LDR3]
chr1	9454533	9455554	1022	*	64	AT1G27210	9455368	9458026	-	overlapEnd	3493	186	NearestLocation	839610		TORTIFOLIA1-like protein 4 [Source:UniProtKB/Swiss-Prot;Acc:Q93ZH1]
chr1	9732217	9732991	775	*	65	AT1G27930	9731260	9732719	-	overlapStart	502	272	NearestLocation	839686		Probable methyltransferase At1g27930 [Source:UniProtKB/Swiss-Prot;Acc:Q9C7F9]
chr1	9935355	9936361	1007	*	66	AT1G28330	9933884	9935271	-	upstream	-84	84	NearestLocation	839729	DYL1;DRM1	Dormancy-associated protein 1 [Source:UniProtKB/Swiss-Prot;Acc:B9DGG8]
chr1	9949879	9951790	1912	*	67	AT1G28360	9951848	9952740	+	upstream	-1969	58	NearestLocation	839732	ERF12	Ethylene-responsive transcription factor 12 [Source:UniProtKB/Swiss-Prot;Acc:Q94ID6]
chr1	9990264	9991163	900	*	68	AT1G28430	9992986	9994642	-	downstream	4378	1823	NearestLocation	839741	CYP705A24	Cytochrome P450	family 705	subfamily A	polypeptide 24 [Source:UniProtKB/TrEMBL;Acc:Q9SGP1]
chr1	10000079	10001073	995	*	69	AT1G28440	9996824	10000447	+	overlapEnd	3255	368	Overlapping	839742	HSL1	Receptor-like protein kinase HSL1 [Source:UniProtKB/Swiss-Prot;Acc:Q9SGP2]
chr1	10000079	10001073	995	*	69	AT1G28447	10003150	10003540	+	upstream	-3071	2077	NearestLocation	NA	NA	NA
chr1	10328721	10329356	636	*	70	AT1G29550	10330514	10332326	+	upstream	-1793	1158	NearestLocation	839832		Eukaryotic translation initiation factor 4E-3 [Source:UniProtKB/Swiss-Prot;Acc:Q9C7P6]
chr1	10353718	10354287	570	*	71	AT1G29630	10349427	10353736	+	overlapEnd	4291	18	Overlapping	839840		Exonuclease 1 [Source:UniProtKB/Swiss-Prot;Acc:Q8L6Z7]
chr1	10353718	10354287	570	*	71	AT1G29640	10355703	10356482	-	downstream	2764	1416	NearestLocation	839841		At1g29640 [Source:UniProtKB/TrEMBL;Acc:Q9C7N7]
chr1	10364988	10365445	458	*	72	AT1G29660	10371839	10373766	+	upstream	-6851	6394	NearestLocation	839843		GDSL esterase/lipase At1g29660 [Source:UniProtKB/Swiss-Prot;Acc:Q9C7N5]
chr1	10520153	10520647	495	*	73	AT1G30016	10521120	10521215	-	downstream	1062	473	NearestLocation	NA	NA	NA
chr1	10692718	10693524	807	*	74	AT1G30330	10685822	10690838	-	upstream	-1880	1880	NearestLocation	839913	ARF6	Auxin response factor 6 [Source:UniProtKB/Swiss-Prot;Acc:Q9ZTX8]
chr1	10792948	10793803	856	*	75	AT1G30475	10788226	10790125	-	upstream	-2823	2823	NearestLocation	2745766		AT1G30475 protein [Source:UniProtKB/TrEMBL;Acc:A8MQH6]
chr1	11033602	11034268	667	*	76	AT1G30950	11036180	11037508	+	upstream	-2578	1912	NearestLocation	839982	UFO	Uncharacterized protein At1g30950 (Fragment) [Source:UniProtKB/TrEMBL;Acc:C0SUY4]
chr1	11626129	11626912	784	*	77	AT1G32240	11625700	11630626	-	inside	4497	429	NearestLocation	840116	KAN2	Probable transcription factor KAN2 [Source:UniProtKB/Swiss-Prot;Acc:Q9C616]
chr1	11627989	11629653	1665	*	78	AT1G32240	11625700	11630626	-	inside	2637	973	NearestLocation	840116	KAN2	Probable transcription factor KAN2 [Source:UniProtKB/Swiss-Prot;Acc:Q9C616]
chr1	12685051	12685112	62	*	79	AT1G34630	12685200	12687641	+	upstream	-149	88	NearestLocation	840367		At1g34630/F12K21.3 [Source:UniProtKB/TrEMBL;Acc:Q8VZG0]
chr1	14172051	14172639	589	*	80	AT1G37140	14170351	14172041	-	upstream	-10	10	NearestLocation	840631	MCT1	MEI2 C-terminal RRM only like 1 [Source:UniProtKB/TrEMBL;Acc:Q4PT05]
chr1	17861664	17862966	1303	*	81	AT1G48330	17863837	17864386	+	upstream	-2173	871	NearestLocation	841253		At1g48330 [Source:UniProtKB/TrEMBL;Acc:Q9SX67]
chr1	17894619	17895429	811	*	82	AT1G48410	17885633	17892596	-	upstream	-2023	2023	NearestLocation	841262	AGO1	ICU9 [Source:UniProtKB/TrEMBL;Acc:A0A178WL72]
chr1	19304337	19304912	576	*	83	AT1G51950	19305315	19307510	+	upstream	-978	403	NearestLocation	841623	IAA18	Auxin-responsive protein IAA18 [Source:UniProtKB/Swiss-Prot;Acc:O24408]
chr1	19432738	19433534	797	*	84	AT1G52190	19434509	19438971	+	upstream	-1771	975	NearestLocation	841649		Protein NRT1/ PTR FAMILY 1.2 [Source:UniProtKB/Swiss-Prot;Acc:Q9M817]
chr1	19699063	19699620	558	*	85	AT1G52890	19697004	19698482	-	upstream	-581	581	NearestLocation	841722	ANAC019	NAC domain-containing protein 19 [Source:UniProtKB/Swiss-Prot;Acc:Q9C932]
chr1	19916351	19916967	617	*	86	AT1G53380	19913076	19916517	-	overlapStart	166	166	NearestLocation	841774		At1g53380 [Source:UniProtKB/TrEMBL;Acc:Q9MAG4]
chr1	20136705	20137428	724	*	87	AT1G53910	20135112	20136970	+	overlapEnd	1593	265	Overlapping	841829	RAP2.12	Ethylene-responsive transcription factor RAP2-12 [Source:UniProtKB/Swiss-Prot;Acc:Q9SSA8]
chr1	20136705	20137428	724	*	87	AT1G53920	20137712	20139637	+	upstream	-1007	284	NearestLocation	841830	GLIP5	GLIP5 [Source:UniProtKB/TrEMBL;Acc:A0A178WKF5]
chr1	20563241	20564381	1141	*	88	AT1G55110	20560284	20563171	-	upstream	-70	70	NearestLocation	841954	AtIDD7	Protein indeterminate-domain 7 [Source:UniProtKB/Swiss-Prot;Acc:Q8H1F5]
chr1	20565741	20566431	691	*	89	AT1G55120	20566030	20569286	+	overlapStart	-289	289	NearestLocation	841955	FRUCT5;ATFRUCT5	Beta-fructofuranosidase	insoluble isoenzyme CWINV3 [Source:UniProtKB/Swiss-Prot;Acc:Q67XZ3]
chr1	20592781	20594130	1350	*	90	AT1G55205	20594559	20596034	+	upstream	-1778	429	NearestLocation	5007805		unknown protein; FUNCTIONS IN: molecular_function unknown; INVOLVED IN: biological_process unknown; LOCATED IN: chloroplast; BEST Arabidopsis thaliana protein match is: unknown protein (TAIR:AT3G13674.1); Ha. [Source:TAIR;Acc:AT1G55205]
chr1	20814292	20815572	1281	*	91	AT1G55690	20808261	20812840	-	upstream	-1452	1452	NearestLocation	842018		Phosphatidylinositol/phosphatidylcholine transfer protein SFH13 [Source:UniProtKB/Swiss-Prot;Acc:Q501H5]
chr1	20955941	20956999	1059	*	92	AT1G56030	20957098	20958550	-	downstream	2609	99	NearestLocation	842054		U-box domain-containing protein 57 [Source:UniProtKB/Swiss-Prot;Acc:Q9SGT1]
chr1	21255782	21256413	632	*	93	AT1G56690	21253817	21255931	+	overlapEnd	1965	149	Overlapping	842125		Pentatricopeptide repeat-containing protein At1g56690	mitochondrial [Source:UniProtKB/Swiss-Prot;Acc:Q9FXB9]
chr1	21255782	21256413	632	*	93	AT1G56700	21256176	21257973	+	overlapStart	-394	237	NearestLocation	842126		At1g56700 [Source:UniProtKB/TrEMBL;Acc:Q9FXC0]
chr1	22936526	22937190	665	*	94	AT1G62045	22934688	22935343	-	upstream	-1183	1183	NearestLocation	842500		Ankyrin repeat protein [Source:UniProtKB/TrEMBL;Acc:Q8GYM5]
chr1	22936526	22937190	665	*	94	AT1G62050	22936127	22939024	-	inside	2498	399	Overlapping	842501		Ankyrin repeat family protein [Source:UniProtKB/TrEMBL;Acc:Q94CF4]
chr1	23061391	23061901	511	*	95	AT1G62360	23058582	23061722	-	overlapStart	331	179	NearestLocation	842534	STM	Homeobox protein SHOOT MERISTEMLESS [Source:UniProtKB/Swiss-Prot;Acc:Q38874]
chr1	23075390	23075858	469	*	96	AT1G62370	23072575	23073189	+	downstream	2815	2201	NearestLocation	842535		F2401.10 [Source:UniProtKB/TrEMBL;Acc:O48801]
chr1	23543202	23543870	669	*	97	AT1G63480	23539557	23542137	-	upstream	-1065	1065	NearestLocation	842654		AT-hook motif nuclear-localized protein 12 [Source:UniProtKB/Swiss-Prot;Acc:Q8LPN5]
chr1	23940870	23941526	657	*	98	AT1G64450	23941598	23942846	-	downstream	1976	72	NearestLocation	842753		At1g64450 [Source:UniProtKB/TrEMBL;Acc:Q9SGW9]
chr1	24005835	24007171	1337	*	99	AT1G64618	24005900	24006393	+	includeFeature	-65	65	NearestLocation	NA		other RNA [Source:TAIR;Acc:AT1G64618]
chr1	24005835	24007171	1337	*	99	AT1G64620	24006992	24008694	+	overlapStart	-1157	179	NearestLocation	842770		Dof zinc finger protein DOF1.8 [Source:UniProtKB/Swiss-Prot;Acc:Q84JQ8]
chr1	24010989	24011977	989	*	100	AT1G64620	24006992	24008694	+	downstream	3997	2295	NearestLocation	842770		Dof zinc finger protein DOF1.8 [Source:UniProtKB/Swiss-Prot;Acc:Q84JQ8]
chr1	25022066	25022927	862	*	101	AT1G67040	25019105	25022542	-	overlapStart	476	385	NearestLocation	843024		unknown protein; FUNCTIONS IN: molecular_function unknown; INVOLVED IN: biological_process unknown; LOCATED IN: cellular_component unknown; EXPRESSED IN: 20 plant structures; EXPRESSED DURING: 11 growth stages; BEST Arabidopsis thaliana protein matc /.../unknown protein (TAIR:AT5G26910.3); Ha. [Source:TAIR;Acc:AT1G67040]
chr1	25237896	25238344	449	*	102	AT1G67360	25236811	25238216	-	overlapStart	320	128	NearestLocation	843057		REF/SRPP-like protein At1g67360 [Source:UniProtKB/Swiss-Prot;Acc:Q9FYF7]
chr1	25334800	25335232	433	*	103	AT1G67590	25333058	25334647	-	upstream	-153	153	NearestLocation	843080		F12A21.28 [Source:UniProtKB/TrEMBL;Acc:Q9SR48]
chr1	25391087	25391682	596	*	104	AT1G67730	25391460	25393610	+	overlapStart	-373	222	NearestLocation	843098	YBR159	Very-long-chain 3-oxoacyl-CoA reductase 1 [Source:UniProtKB/Swiss-Prot;Acc:Q8L9C4]
chr1	25536777	25537693	917	*	105	AT1G68140	25538945	25541741	-	downstream	4964	1252	NearestLocation	843142		Zinc finger/BTB domain protein	putative (DUF1644) [Source:UniProtKB/TrEMBL;Acc:Q9C9X8]
chr1	25549024	25549375	352	*	106	AT1G68160	25545808	25548894	-	upstream	-130	130	NearestLocation	843144		At1g68160 [Source:UniProtKB/TrEMBL;Acc:Q8GZ67]
chr1	25663882	25664390	509	*	107	AT1G68450	25661501	25662239	-	upstream	-1643	1643	NearestLocation	843174		VQ motif-containing protein 8	chloroplastic [Source:UniProtKB/Swiss-Prot;Acc:Q9CA36]
chr1	25680642	25681678	1037	*	108	AT1G68470	25676395	25678288	-	upstream	-2354	2354	NearestLocation	843176		Probable xyloglucan galactosyltransferase GT17 [Source:UniProtKB/Swiss-Prot;Acc:Q9CA34]
chr1	25732160	25732956	797	*	109	AT1G68550	25725455	25727701	-	upstream	-4459	4459	NearestLocation	843184		Ethylene-responsive transcription factor ERF118 [Source:UniProtKB/Swiss-Prot;Acc:Q9CA27]
chr1	25732160	25732956	797	*	109	AT1G68552	25725455	25727701	-	upstream	-4459	4459	NearestLocation	NA	NA	NA
chr1	25912400	25913001	602	*	110	AT1G68910	25908131	25911108	-	upstream	-1292	1292	NearestLocation	843224	WIT2	WPP domain-interacting tail-anchored protein 2 [Source:UniProtKB/Swiss-Prot;Acc:A8MQR0]
chr1	25953756	25954340	585	*	111	AT1G69040	25957819	25960307	+	upstream	-4063	3479	NearestLocation	843236	ACR4	ACT domain repeat 4 [Source:UniProtKB/TrEMBL;Acc:F4I0I7]
chr1	25985744	25987161	1418	*	112	AT1G69120	25982330	25986313	-	overlapStart	569	569	NearestLocation	843244	AP1	AP1 [Source:UniProtKB/TrEMBL;Acc:A0A178W846]
chr1	25987581	25989280	1700	*	113	AT1G69130	25989730	25989803	+	upstream	-2149	450	NearestLocation	NA		pre-tRNA [Source:TAIR;Acc:AT1G69130]
chr1	25987581	25989280	1700	*	114	AT1G69130	25989730	25989803	+	upstream	-2149	450	NearestLocation	NA		pre-tRNA [Source:TAIR;Acc:AT1G69130]
chr1	26126164	26126551	388	*	115	AT1G69510	26126350	26127961	+	overlapStart	-186	186	NearestLocation	843284		cAMP-regulated phosphoprotein 19-related protein [Source:UniProtKB/TrEMBL;Acc:Q9C787]
chr1	26442036	26442650	615	*	116	AT1G70210	26439864	26442829	+	inside	2172	179	NearestLocation	843357	CYCD1;1	Cyclin-D1-1 [Source:UniProtKB/Swiss-Prot;Acc:P42751]
chr1	26660055	26661910	1856	*	117	AT1G70710	26659132	26663010	-	inside	2955	923	NearestLocation	843408	ATGH9B1	Endoglucanase 8 [Source:UniProtKB/Swiss-Prot;Acc:Q9CAC1]
chr1	26662850	26663406	557	*	118	AT1G70710	26659132	26663010	-	overlapStart	160	160	NearestLocation	843408	ATGH9B1	Endoglucanase 8 [Source:UniProtKB/Swiss-Prot;Acc:Q9CAC1]
chr1	26727531	26728212	682	*	119	AT1G70895	26727899	26729137	+	overlapStart	-368	313	NearestLocation	843428	CLE17	CLAVATA3/ESR (CLE)-related protein 17 [Source:UniProtKB/Swiss-Prot;Acc:Q8L9H6]
chr1	26730428	26731017	590	*	120	AT1G70900	26731813	26733875	+	upstream	-1385	796	NearestLocation	843429		F15H11.13 protein [Source:UniProtKB/TrEMBL;Acc:Q9SSK4]
chr1	26817745	26818259	515	*	121	AT1G71110	26818083	26821004	+	overlapStart	-338	176	NearestLocation	843451		unknown protein; FUNCTIONS IN: molecular_function unknown; INVOLVED IN: biological_process unknown; LOCATED IN: endomembrane system; BEST Arabidopsis thaliana protein match is: unknown protein (TAIR:AT2G12400.1); Ha. [Source:TAIR;Acc:AT1G71110]
chr1	27034245	27035026	782	*	122	AT1G71870	27032456	27034895	-	overlapStart	650	131	NearestLocation	843518		Protein DETOXIFICATION 54 [Source:UniProtKB/Swiss-Prot;Acc:Q9LE20]
chr1	27036663	27037194	532	*	123	AT1G71870	27032456	27034895	-	upstream	-1768	1768	NearestLocation	843518		Protein DETOXIFICATION 54 [Source:UniProtKB/Swiss-Prot;Acc:Q9LE20]
chr1	27085383	27086006	624	*	124	AT1G71960	27082394	27088248	-	inside	2865	2242	NearestLocation	843527	ABCG25	ABC transporter G family member 25 [Source:UniProtKB/Swiss-Prot;Acc:Q84TH5]
chr1	27175439	27175761	323	*	125	AT1G72210	27179790	27182430	+	upstream	-4351	4029	NearestLocation	843553		Transcription factor bHLH96 [Source:UniProtKB/Swiss-Prot;Acc:Q9C7T4]
chr1	27330809	27331389	581	*	126	AT1G72570	27331381	27333698	+	overlapStart	-572	8	NearestLocation	843589		AP2-like ethylene-responsive transcription factor AIL1 [Source:UniProtKB/Swiss-Prot;Acc:Q1PFE1]
chr1	27497680	27498454	775	*	127	AT1G73120	27497186	27497950	-	overlapStart	270	270	NearestLocation	843643		At1g73120 [Source:UniProtKB/TrEMBL;Acc:Q9CAS9]
chr1	27713184	27714504	1321	*	128	AT1G73687	27713234	27713415	-	includeFeature	231	50	NearestLocation	NA	MIR159A	MIR159/MIR159A; miRNA [Source:TAIR;Acc:AT1G73687]
chr1	27976977	27977597	621	*	129	AT1G74430	27975179	27977434	+	overlapEnd	1798	163	NearestLocation	843784	MYB95	At1g74430 [Source:UniProtKB/TrEMBL;Acc:Q9SG63]
chr1	27976977	27977597	621	*	129	AT1G74440	27976502	27980404	-	inside	3427	475	Overlapping	843785		ER membrane protein	putative (DUF962) [Source:UniProtKB/TrEMBL;Acc:Q9CA70]
chr1	28296647	28297270	624	*	130	AT1G75400	28296919	28299686	+	overlapStart	-272	272	NearestLocation	843876		RING/U-box superfamily protein [Source:UniProtKB/TrEMBL;Acc:Q8L7K7]
chr1	28354194	28354477	284	*	131	AT1G75520	28351562	28353495	-	upstream	-699	699	NearestLocation	843888	SRS5	Protein SHI RELATED SEQUENCE 5 [Source:UniProtKB/Swiss-Prot;Acc:Q9LQZ5]
chr1	28376739	28377584	846	*	132	AT1G75580	28377461	28378178	+	overlapStart	-722	123	NearestLocation	843893		At1g75580 [Source:UniProtKB/TrEMBL;Acc:Q9LR00]
chr1	28439268	28440003	736	*	133	AT1G75730	28435706	28439769	-	overlapStart	501	234	NearestLocation	843907		At1g75730 [Source:UniProtKB/TrEMBL;Acc:A4FVS5]
chr1	28459848	28460479	632	*	134	AT1G75800	28458782	28460854	+	inside	1066	375	NearestLocation	843913		At1g75800/T4O12_2 [Source:UniProtKB/TrEMBL;Acc:Q9LQT4]
chr1	28469512	28469986	475	*	135	AT1G75830	28472357	28472891	+	upstream	-2845	2371	NearestLocation	843916	LCR67	Defensin-like protein 13 [Source:UniProtKB/Swiss-Prot;Acc:P30224]
chr1	28673682	28674407	726	*	136	AT1G76420	28672029	28673934	-	overlapStart	252	252	NearestLocation	843975	CUC3	Protein CUP-SHAPED COTYLEDON 3 [Source:UniProtKB/Swiss-Prot;Acc:Q9S851]
chr1	28701427	28701980	554	*	137	AT1G76500	28705527	28706562	+	upstream	-4100	3547	NearestLocation	843983	SOB3	AT-hook motif nuclear-localized protein 29 [Source:UniProtKB/Swiss-Prot;Acc:Q9C9K7]
chr1	28753841	28754444	604	*	138	AT1G76620	28756521	28759297	+	upstream	-2680	2077	NearestLocation	843995		At1g76620/F14G6_22 [Source:UniProtKB/TrEMBL;Acc:Q8W4R7]
chr1	28824445	28824721	277	*	139	AT1G76790	28822186	28823673	-	upstream	-772	772	NearestLocation	844013		Indole glucosinolate O-methyltransferase 5 [Source:UniProtKB/Swiss-Prot;Acc:Q9SRD4]
chr1	28939132	28939374	243	*	140	AT1G77000	28940147	28942623	+	upstream	-1015	773	NearestLocation	844036	SKP2B;ATSKP2;2	F-box protein SKP2B [Source:UniProtKB/Swiss-Prot;Acc:O49286]
chr1	29162263	29162478	216	*	141	AT1G77600	29152748	29162448	-	overlapStart	185	30	NearestLocation	844095		ARM repeat superfamily protein [Source:UniProtKB/TrEMBL;Acc:F4I737]
chr1	29216370	29217628	1259	*	142	AT1G77730	29214445	29215564	+	downstream	1925	806	NearestLocation	844109		Pleckstrin homology (PH) domain superfamily protein [Source:UniProtKB/TrEMBL;Acc:Q9CA21]
chr1	29385551	29386230	680	*	143	AT1G78100	29387795	29389112	+	upstream	-2244	1565	NearestLocation	844146		AUF1 [Source:UniProtKB/TrEMBL;Acc:A0A178VZX8]
chr1	29399181	29399573	393	*	144	AT1G78130	29400140	29401902	+	upstream	-959	567	NearestLocation	844149	UNE2	At1g78130 [Source:UniProtKB/TrEMBL;Acc:Q9C9R9]
chr1	29406708	29407084	377	*	145	AT1G78150	29404648	29406752	+	overlapEnd	2060	44	Overlapping	844151		unknown protein; BEST Arabidopsis thaliana protein match is: unknown protein (TAIR:AT1G35780.1); Ha. [Source:TAIR;Acc:AT1G78150]
chr1	29406708	29407084	377	*	145	AT1G78160	29407900	29410184	+	upstream	-1192	816	NearestLocation	844152	APUM7	pumilio 7 [Source:TAIR;Acc:AT1G78160]
chr1	29449629	29450228	600	*	146	AT1G78260	29446985	29450515	+	inside	2644	287	Overlapping	844161		At1g78260 [Source:UniProtKB/TrEMBL;Acc:Q8LF90]
chr1	29449629	29450228	600	*	146	AT1G78265	29450772	29452378	+	upstream	-1143	544	NearestLocation	NA		other RNA [Source:TAIR;Acc:AT1G78265]
chr1	29488204	29488841	638	*	147	AT1G78380	29486413	29487906	-	upstream	-298	298	NearestLocation	844174	ATGSTU19	GSTU19 [Source:UniProtKB/TrEMBL;Acc:A0A178W4K6]
chr1	29572343	29573131	789	*	148	AT1G78610	29569030	29572126	-	upstream	-217	217	NearestLocation	844197	MSL6	Mechanosensitive ion channel protein 6 [Source:UniProtKB/Swiss-Prot;Acc:Q9SYM1]
chr1	29572343	29573131	789	*	148	AT1G78620	29572871	29575794	-	overlapEnd	3451	260	Overlapping	844198		Uncharacterized transmembrane protein [Source:UniProtKB/TrEMBL;Acc:F4IBS8]
chr1	29600173	29600821	649	*	149	AT1G78700	29599349	29601682	+	inside	824	824	Overlapping	844206	BEH4	BES1/BZR1 homolog protein 4 [Source:UniProtKB/Swiss-Prot;Acc:Q9ZV88]
chr1	29600173	29600821	649	*	149	AT1G78710	29601253	29604557	+	upstream	-1080	432	NearestLocation	844207	TBL42	Protein trichome birefringence-like 42 [Source:UniProtKB/Swiss-Prot;Acc:Q9ZV89]
chr1	29644022	29644556	535	*	150	AT1G78850	29641926	29643431	-	upstream	-591	591	NearestLocation	844222		EP1-like glycoprotein 3 [Source:UniProtKB/Swiss-Prot;Acc:Q9ZVA4]
chr1	29743260	29744820	1561	*	151	AT1G79060	29741748	29743600	+	overlapEnd	1512	340	Overlapping	844247		At1g79060 [Source:UniProtKB/TrEMBL;Acc:O64545]
chr1	29743260	29744820	1561	*	151	AT1G79070	29744670	29745815	-	overlapEnd	2555	150	NearestLocation	844248		SNARE-associated protein-like protein [Source:UniProtKB/TrEMBL;Acc:Q8GXI5]
chr1	29762483	29763007	525	*	152	AT1G79110	29759157	29760704	+	downstream	3326	1779	NearestLocation	844252		Probable BOI-related E3 ubiquitin-protein ligase 2 [Source:UniProtKB/Swiss-Prot;Acc:F4IDI6]
chr1	29872717	29873600	884	*	153	AT1G79420	29871458	29874315	+	inside	1259	715	NearestLocation	844280		At1g79420/T8K14_16 [Source:UniProtKB/TrEMBL;Acc:Q940T0]
chr1	30409774	30410348	575	*	154	AT1G80930	30405432	30409710	-	upstream	-64	64	NearestLocation	844433		At1g80930/F23A5_23 [Source:UniProtKB/TrEMBL;Acc:Q9SAG7]
chr2	257437	258301	865	*	155	AT2G01570	255249	257550	-	overlapStart	113	113	NearestLocation	814686	RGA1	DELLA protein RGA [Source:UniProtKB/Swiss-Prot;Acc:Q9SLH3]
chr2	435380	437097	1718	*	156	AT2G01940	432275	435077	+	downstream	3105	303	NearestLocation	814725	SGR5	C2H2-like zinc finger protein [Source:TAIR;Acc:AT2G01940]
chr2	435380	437097	1718	*	157	AT2G01940	432275	435077	+	downstream	3105	303	NearestLocation	814725	SGR5	C2H2-like zinc finger protein [Source:TAIR;Acc:AT2G01940]
chr2	506291	507920	1630	*	158	AT2G02070	505487	509425	+	inside	804	804	NearestLocation	814738	AtIDD5	Protein indeterminate-domain 5	chloroplastic [Source:UniProtKB/Swiss-Prot;Acc:Q9ZUL3]
chr2	519249	520318	1070	*	159	AT2G02080	518159	521707	-	inside	2458	1090	NearestLocation	814739	AtIDD4	Protein indeterminate-domain 4	chloroplastic [Source:UniProtKB/Swiss-Prot;Acc:Q8GYC1]
chr2	685159	686225	1067	*	160	AT2G02540	683647	685309	+	overlapEnd	1512	150	Overlapping	814784	ATHB21	Zinc-finger homeodomain protein 3 [Source:UniProtKB/Swiss-Prot;Acc:O64722]
chr2	685159	686225	1067	*	160	AT2G02550	687384	688764	+	upstream	-2225	1159	NearestLocation	814785		PIN domain-like family protein [Source:UniProtKB/TrEMBL;Acc:F4IR78]
chr2	908822	909387	566	*	161	AT2G03070	905619	909070	+	overlapEnd	3203	248	Overlapping	814836	MED8	Mediator of RNA polymerase II transcription subunit 8 [Source:UniProtKB/Swiss-Prot;Acc:Q4V3C1]
chr2	908822	909387	566	*	161	AT2G03080	911692	914049	+	upstream	-2870	2305	NearestLocation	NA	NA	NA
chr2	920219	920789	571	*	162	AT2G03090	916854	918643	-	upstream	-1576	1576	NearestLocation	814838	ATEXPA15	Expansin-A15 [Source:UniProtKB/Swiss-Prot;Acc:O80622]
chr2	1497687	1498438	752	*	163	AT2G04300	1493009	1497016	+	downstream	4678	671	NearestLocation	814968		Putative leucine-rich repeat receptor-like serine/threonine-protein kinase At2g04300 [Source:UniProtKB/Swiss-Prot;Acc:Q9SI06]
chr2	2141009	2141921	913	*	164	AT2G05710	2141399	2146678	+	overlapStart	-390	390	NearestLocation	815120	ACO3	Aconitate hydratase 3	mitochondrial [Source:UniProtKB/Swiss-Prot;Acc:Q9SIB9]
chr2	4142375	4142973	599	*	165	AT2G10606	4142323	4142473	-	overlapStart	98	52	NearestLocation	NA	MIR396A	MIR396A; miRNA [Source:TAIR;Acc:AT2G10606]
chr2	4305339	4306119	781	*	166	AT2G10931	4304947	4305887	-	overlapStart	548	232	NearestLocation	6240675		Putative uncharacterized protein [Source:UniProtKB/TrEMBL;Acc:Q1PF83]
chr2	6287212	6288097	886	*	167	AT2G14692	6287640	6287771	+	includeFeature	-428	326	NearestLocation	28718269		unknown protein; Ha. [Source:TAIR;Acc:AT2G14692]
chr2	6849100	6849872	773	*	168	AT2G15730	6849555	6852143	+	overlapStart	-455	317	NearestLocation	816067		At2g15730 [Source:UniProtKB/TrEMBL;Acc:Q6NM29]
chr2	8215863	8216478	616	*	169	AT2G18960	8221631	8227622	+	upstream	-5768	5153	NearestLocation	816413	AHA1	Plasma membrane ATPase [Source:UniProtKB/TrEMBL;Acc:A0A178VSN5]
chr2	8279356	8279936	581	*	170	AT2G19110	8278881	8286445	+	inside	475	475	NearestLocation	816428	HMA4	Putative cadmium/zinc-transporting ATPase HMA4 [Source:UniProtKB/Swiss-Prot;Acc:O64474]
chr2	8488499	8489161	663	*	171	AT2G19620	8485991	8488720	-	overlapStart	221	221	NearestLocation	816481	NDL3	Protein NDL3 [Source:UniProtKB/Swiss-Prot;Acc:Q9ZUN1]
chr2	9521729	9522528	800	*	172	AT2G22426	9517017	9517229	+	downstream	4712	4500	NearestLocation	6241222		unknown protein; Ha. [Source:TAIR;Acc:AT2G22426]
chr2	9642398	9643099	702	*	173	AT2G22680	9645313	9647613	+	upstream	-2915	2214	NearestLocation	816799		E3 ubiquitin-protein ligase WAVH1 [Source:UniProtKB/Swiss-Prot;Acc:Q9ZQ46]
chr2	9646611	9647162	552	*	174	AT2G22680	9645313	9647613	+	inside	1298	451	NearestLocation	816799		E3 ubiquitin-protein ligase WAVH1 [Source:UniProtKB/Swiss-Prot;Acc:Q9ZQ46]
chr2	9907820	9908415	596	*	175	AT2G23290	9904787	9905920	-	upstream	-1900	1900	NearestLocation	816861	AtMYB70	At2g23280 [Source:UniProtKB/TrEMBL;Acc:O22179]
chr2	10073761	10074282	522	*	176	AT2G23690	10072233	10073126	+	downstream	1528	635	NearestLocation	816900		HTH-type transcriptional regulator [Source:UniProtKB/TrEMBL;Acc:Q680G2]
chr2	10107871	10108590	720	*	177	AT2G23755	10102787	10104029	-	upstream	-3842	3842	NearestLocation	816907		Transmembrane family 220 helix protein [Source:UniProtKB/TrEMBL;Acc:Q84RE5]
chr2	10107871	10108590	720	*	177	AT2G23760	10107709	10113213	-	inside	5342	162	Overlapping	816908	BLH4	BEL1-like homeodomain 4 [Source:TAIR;Acc:AT2G23760]
chr2	10108929	10110263	1335	*	178	AT2G23760	10107709	10113213	-	inside	4284	1220	NearestLocation	816908	BLH4	BEL1-like homeodomain 4 [Source:TAIR;Acc:AT2G23760]
chr2	10561249	10561936	688	*	179	AT2G24765	10562726	10565198	+	upstream	-1477	790	NearestLocation	817014	ARF3	ADP-ribosylation factor 3 [Source:UniProtKB/Swiss-Prot;Acc:P40940]
chr2	10578905	10579512	608	*	180	AT2G24830	10576856	10579230	-	overlapStart	325	282	NearestLocation	817020		Zinc finger CCCH domain-containing protein 22 [Source:UniProtKB/Swiss-Prot;Acc:Q9SK49]
chr2	11191025	11191472	448	*	181	AT2G26280	11187733	11191337	-	overlapStart	312	135	NearestLocation	817168	CID7	Polyadenylate-binding protein-interacting protein 7 [Source:UniProtKB/Swiss-Prot;Acc:O64843]
chr2	11654019	11654686	668	*	182	AT2G27228	11650358	11654143	+	overlapEnd	3661	124	NearestLocation	NA	NA	NA
chr2	11654019	11654686	668	*	182	AT2G27230	11650358	11654143	+	overlapEnd	3661	124	NearestLocation	817265	LHW	LHW [Source:UniProtKB/TrEMBL;Acc:A0A178VXD3]
chr2	11771262	11771965	704	*	183	AT2G27550	11773251	11774681	+	upstream	-1989	1286	NearestLocation	817302	ATC	Protein CENTRORADIALIS-like [Source:UniProtKB/Swiss-Prot;Acc:Q9ZNV5]
chr2	11925214	11925909	696	*	184	AT2G27990	11921433	11924698	-	upstream	-516	516	NearestLocation	817343	BLH8	BEL1-like homeodomain protein 8 [Source:UniProtKB/Swiss-Prot;Acc:Q9SJJ3]
chr2	12002158	12002973	816	*	185	AT2G28150	11999836	12002499	+	overlapEnd	2322	341	Overlapping	817361		UPSTREAM OF FLC protein (DUF966) [Source:UniProtKB/TrEMBL;Acc:Q8GYT8]
chr2	12002158	12002973	816	*	185	AT2G28160	12004708	12006122	+	upstream	-2550	1735	NearestLocation	817362	FIT1	Transcription factor FER-LIKE IRON DEFICIENCY-INDUCED TRANSCRIPTION FACTOR [Source:UniProtKB/Swiss-Prot;Acc:Q0V7X4]
chr2	12262916	12263884	969	*	186	AT2G28610	12262013	12263415	+	overlapEnd	903	469	NearestLocation	817410	PRS	Homeobox-leucine zipper transcription factor [Source:UniProtKB/TrEMBL;Acc:Q1PEZ2]
chr2	12409222	12409721	500	*	187	AT2G28890	12405596	12408235	-	upstream	-987	987	NearestLocation	817438	PLL4	Probable protein phosphatase 2C 23 [Source:UniProtKB/Swiss-Prot;Acc:Q9ZV25]
chr2	12682929	12683547	619	*	188	AT2G29670	12681958	12685087	-	inside	2158	971	NearestLocation	817517		At2g29670/T27A16.23 [Source:UniProtKB/TrEMBL;Acc:O82388]
chr2	13276363	13277055	693	*	189	AT2G31160	13277811	13278745	+	upstream	-1448	756	NearestLocation	817672	LSH3	Protein LIGHT-DEPENDENT SHORT HYPOCOTYLS 3 [Source:UniProtKB/Swiss-Prot;Acc:O82268]
chr2	13280418	13281084	667	*	190	AT2G31160	13277811	13278745	+	downstream	2607	1673	NearestLocation	817672	LSH3	Protein LIGHT-DEPENDENT SHORT HYPOCOTYLS 3 [Source:UniProtKB/Swiss-Prot;Acc:O82268]
chr2	13489803	13490622	820	*	191	AT2G31730	13487568	13489679	-	upstream	-124	124	NearestLocation	817730		Transcription factor bHLH154 [Source:UniProtKB/Swiss-Prot;Acc:Q7XJU1]
chr2	13498044	13498581	538	*	192	AT2G31750	13497233	13500023	+	inside	811	811	NearestLocation	817732	UGT74D1	UDP-glucosyl transferase 74D1 [Source:TAIR;Acc:AT2G31750]
chr2	13971435	13972028	594	*	193	AT2G32930	13965758	13968957	-	upstream	-2478	2478	NearestLocation	817855	ZFN2	zinc finger nuclease 2 [Source:TAIR;Acc:AT2G32930]
chr2	13971435	13972028	594	*	193	AT2G32940	13971997	13977476	-	overlapEnd	6041	31	Overlapping	817856	AGO6	Protein argonaute 6 [Source:UniProtKB/Swiss-Prot;Acc:O48771]
chr2	13972818	13973858	1041	*	194	AT2G32940	13971997	13977476	-	inside	4658	821	NearestLocation	817856	AGO6	Protein argonaute 6 [Source:UniProtKB/Swiss-Prot;Acc:O48771]
chr2	14050987	14051830	844	*	195	AT2G33150	14047478	14051140	-	overlapStart	153	153	NearestLocation	817876	PKT3	PKT3 [Source:UniProtKB/TrEMBL;Acc:A0A178VRP9]
chr2	14328641	14329224	584	*	196	AT2G33860	14325269	14328978	-	overlapStart	337	246	NearestLocation	817956	ETT	Auxin response factor 3 [Source:UniProtKB/Swiss-Prot;Acc:O23661]
chr2	14330959	14331838	880	*	197	AT2G33860	14325269	14328978	-	upstream	-1981	1981	NearestLocation	817956	ETT	Auxin response factor 3 [Source:UniProtKB/Swiss-Prot;Acc:O23661]
chr2	14331955	14332558	604	*	198	AT2G33860	14325269	14328978	-	upstream	-2977	2977	NearestLocation	817956	ETT	Auxin response factor 3 [Source:UniProtKB/Swiss-Prot;Acc:O23661]
chr2	14339535	14340563	1029	*	199	AT2G33870	14337366	14338251	-	upstream	-1284	1284	NearestLocation	817957	ArRABA1h	ArRABA1h [Source:UniProtKB/TrEMBL;Acc:A0A178W1D1]
chr2	14485771	14486241	471	*	200	AT2G34320	14484959	14485837	+	overlapEnd	812	66	Overlapping	817994		Polynucleotidyl transferase	ribonuclease H-like superfamily protein [Source:UniProtKB/TrEMBL;Acc:O80781]
chr2	14485771	14486241	471	*	200	AT2G34330	14486539	14487401	+	upstream	-768	298	NearestLocation	817995		At2g34330 [Source:UniProtKB/TrEMBL;Acc:O80782]
chr2	14585086	14586290	1205	*	201	AT2G34640	14581886	14584699	-	upstream	-387	387	NearestLocation	818029	PTAC12	Protein PLASTID TRANSCRIPTIONALLY ACTIVE 12	chloroplastic [Source:UniProtKB/Swiss-Prot;Acc:F4IHY7]
chr2	14587566	14588383	818	*	202	AT2G34640	14581886	14584699	-	upstream	-2867	2867	NearestLocation	818029	PTAC12	Protein PLASTID TRANSCRIPTIONALLY ACTIVE 12	chloroplastic [Source:UniProtKB/Swiss-Prot;Acc:F4IHY7]
chr2	14593489	14594439	951	*	203	AT2G34650	14589760	14591788	-	upstream	-1701	1701	NearestLocation	818030	PID	PID [Source:UniProtKB/TrEMBL;Acc:A0A178VTE5]
chr2	14733275	14734095	821	*	204	AT2G34925	14734270	14734536	+	upstream	-995	175	NearestLocation	28718327	CLE42	CLAVATA3/ESR (CLE)-related protein 42 [Source:UniProtKB/Swiss-Prot;Acc:Q6IWB2]
chr2	14739831	14740387	557	*	205	AT2G34930	14737066	14739904	-	overlapStart	73	73	NearestLocation	818058		Disease resistance family protein / LRR family protein [Source:UniProtKB/TrEMBL;Acc:O64757]
chr2	15014023	15014395	373	*	206	AT2G35710	15010796	15014284	-	overlapStart	261	111	NearestLocation	818140		Putative glucuronosyltransferase PGSIP8 [Source:UniProtKB/Swiss-Prot;Acc:Q8VZP6]
chr2	15091939	15092518	580	*	207	AT2G35940	15088832	15092415	-	overlapStart	476	103	NearestLocation	818167	BLH1	BEL1-like homeodomain protein 1 [Source:UniProtKB/Swiss-Prot;Acc:Q9SJ56]
chr2	15129084	15130242	1159	*	208	AT2G36040	15130646	15130828	-	downstream	1744	404	NearestLocation	NA	NA	NA
chr2	15516537	15516926	390	*	209	AT2G36950	15515133	15516931	+	inside	1404	5	NearestLocation	818269		Heavy metal-associated isoprenylated plant protein 5 [Source:UniProtKB/Swiss-Prot;Acc:Q9SJL2]
chr2	15767869	15768545	677	*	210	AT2G37585	15765784	15767878	+	overlapEnd	2085	9	Overlapping	818335		Beta-glucuronosyltransferase GlcAT14C [Source:UniProtKB/Swiss-Prot;Acc:Q8S8P3]
chr2	15767869	15768545	677	*	210	AT2G37590	15769121	15770619	+	upstream	-1252	576	NearestLocation	818336	ATDOF2.4	Dof zinc finger protein DOF2.4 [Source:UniProtKB/Swiss-Prot;Acc:O80928]
chr2	15771411	15772166	756	*	211	AT2G37590	15769121	15770619	+	downstream	2290	792	NearestLocation	818336	ATDOF2.4	Dof zinc finger protein DOF2.4 [Source:UniProtKB/Swiss-Prot;Acc:O80928]
chr2	15784081	15784818	738	*	212	AT2G37630	15781615	15783433	-	upstream	-648	648	NearestLocation	818340	ATPHAN	Transcription factor AS1 [Source:UniProtKB/Swiss-Prot;Acc:O80931]
chr2	15785618	15786312	695	*	213	AT2G37630	15781615	15783433	-	upstream	-2185	2185	NearestLocation	818340	ATPHAN	Transcription factor AS1 [Source:UniProtKB/Swiss-Prot;Acc:O80931]
chr2	15988472	15989177	706	*	214	AT2G38160	15986428	15988659	-	overlapStart	187	187	NearestLocation	818394		unknown protein; BEST Arabidopsis thaliana protein match is: unknown protein (TAIR:AT2G40070.2); Ha. [Source:TAIR;Acc:AT2G38160]
chr2	15988472	15989177	706	*	214	AT2G38170	15989083	15993278	-	overlapEnd	4806	94	Overlapping	818395	CAX1	Vacuolar cation/proton exchanger [Source:UniProtKB/TrEMBL;Acc:B9DFT4]
chr2	16010909	16011337	429	*	215	AT2G38220	16007891	16010932	+	overlapEnd	3018	23	Overlapping	818401		RING/U-box superfamily protein [Source:UniProtKB/TrEMBL;Acc:B3H754]
chr2	16010909	16011337	429	*	215	AT2G38230	16011456	16012508	+	upstream	-547	119	NearestLocation	818402	ATPDX1.1	Pyridoxal 5'-phosphate synthase subunit PDX1.1 [Source:UniProtKB/Swiss-Prot;Acc:O80448]
chr2	16028543	16029241	699	*	216	AT2G38260	16025429	16028594	-	overlapStart	51	51	NearestLocation	NA	NA	NA
chr2	16187064	16188428	1365	*	217	AT2G38710	16184369	16187173	-	overlapStart	109	109	NearestLocation	818453		Uncharacterized protein At2g38710 [Source:UniProtKB/Swiss-Prot;Acc:Q9ZVJ2]
chr2	16187064	16188428	1365	*	217	AT2G38720	16188047	16192266	+	overlapStart	-983	381	NearestLocation	818454	MAP65-5	65-kDa microtubule-associated protein 5 [Source:UniProtKB/Swiss-Prot;Acc:Q9ZVJ3]
chr2	16641249	16642317	1069	*	218	AT2G39865	16641761	16641907	-	includeFeature	658	410	NearestLocation	6240558		unknown protein; Ha. [Source:TAIR;Acc:AT2G39865]
chr2	16845802	16846424	623	*	219	AT2G40330	16844864	16845934	-	overlapStart	132	132	NearestLocation	818626	PYL6	Abscisic acid receptor PYL6 [Source:UniProtKB/Swiss-Prot;Acc:Q8S8E3]
chr2	17031984	17032336	353	*	220	AT2G40810	17032464	17034600	+	upstream	-480	128	NearestLocation	818678	ATATG18C	Autophagy-related protein 18c [Source:UniProtKB/Swiss-Prot;Acc:Q8GYD7]
chr2	17160759	17161677	919	*	221	AT2G41170	17159104	17161136	-	overlapStart	377	377	NearestLocation	818716		F-box family protein [Source:TAIR;Acc:AT2G41170]
chr2	17160759	17161677	919	*	222	AT2G41170	17159104	17161136	-	overlapStart	377	377	NearestLocation	818716		F-box family protein [Source:TAIR;Acc:AT2G41170]
chr2	17196665	17196815	151	*	223	AT2G41233	17196651	17196758	-	overlapStart	93	14	NearestLocation	NA	NA	NA
chr2	17242025	17243178	1154	*	224	AT2G41370	17237745	17240440	-	upstream	-1585	1585	NearestLocation	818735	BOP2	Regulatory protein NPR5 [Source:UniProtKB/Swiss-Prot;Acc:Q9ZVC2]
chr2	17242025	17243178	1154	*	225	AT2G41370	17237745	17240440	-	upstream	-1585	1585	NearestLocation	818735	BOP2	Regulatory protein NPR5 [Source:UniProtKB/Swiss-Prot;Acc:Q9ZVC2]
chr2	17248835	17250679	1845	*	226	AT2G41380	17251941	17253057	+	upstream	-3106	1262	NearestLocation	818736		At2g41380 [Source:UniProtKB/TrEMBL;Acc:Q9ZVC3]
chr2	17248835	17250679	1845	*	227	AT2G41380	17251941	17253057	+	upstream	-3106	1262	NearestLocation	818736		At2g41380 [Source:UniProtKB/TrEMBL;Acc:Q9ZVC3]
chr2	17446165	17446802	638	*	228	AT2G41820	17446744	17450071	+	overlapStart	-579	58	NearestLocation	818781		Leucine-rich repeat receptor-like tyrosine-protein kinase PXC3 [Source:UniProtKB/Swiss-Prot;Acc:O22938]
chr2	17562686	17563291	606	*	229	AT2G42110	17562152	17562733	-	overlapStart	47	47	NearestLocation	818811		At2g42110 [Source:UniProtKB/TrEMBL;Acc:O23683]
chr2	17562686	17563291	606	*	229	AT2G42120	17563157	17566032	-	overlapEnd	3346	134	Overlapping	818812	POLD2	DNA polymerase delta small subunit [Source:UniProtKB/TrEMBL;Acc:F4IM00]
chr2	17584615	17585733	1119	*	230	AT2G42200	17587407	17589630	+	upstream	-2792	1674	NearestLocation	818820	SPL9	Squamosa promoter-binding-like protein 9 [Source:UniProtKB/Swiss-Prot;Acc:Q700W2]
chr2	17742729	17743449	721	*	231	AT2G42600	17734324	17739085	-	upstream	-3644	3644	NearestLocation	818860	ATPPC2	PPC2 [Source:UniProtKB/TrEMBL;Acc:A0A178VV64]
chr2	17989413	17989626	214	*	232	AT2G43270	17988207	17989491	-	overlapStart	78	78	NearestLocation	818929		F-box and associated interaction domains-containing protein [Source:UniProtKB/TrEMBL;Acc:F4IR26]
chr2	18000357	18000847	491	*	233	AT2G43330	18000854	18004083	+	upstream	-497	7	NearestLocation	818934	ATINT1	Inositol transporter 1 [Source:UniProtKB/Swiss-Prot;Acc:Q8VZR6]
chr2	18119011	18119685	675	*	234	AT2G43710	18119956	18122889	+	upstream	-945	271	NearestLocation	818973	SSI2	Stearoyl-[acyl-carrier-protein] 9-desaturase 7	chloroplastic [Source:UniProtKB/Swiss-Prot;Acc:O22832]
chr2	18372626	18372921	296	*	235	AT2G44500	18374292	18376790	+	upstream	-1666	1371	NearestLocation	819057		O-fucosyltransferase 20 [Source:UniProtKB/Swiss-Prot;Acc:O64884]
chr2	18423054	18423737	684	*	236	AT2G44660	18420832	18422839	-	upstream	-215	215	NearestLocation	819074		Probable dolichyl pyrophosphate Glc1Man9GlcNAc2 alpha-1	3-glucosyltransferase [Source:UniProtKB/Swiss-Prot;Acc:O80505]
chr2	18580044	18581098	1055	*	237	AT2G45050	18582872	18584083	+	upstream	-2828	1774	NearestLocation	819112	GATA2	GATA transcription factor 2 [Source:UniProtKB/Swiss-Prot;Acc:O49741]
chr2	18588558	18589457	900	*	238	AT2G45070	18587017	18588377	-	upstream	-181	181	NearestLocation	819114	SEC61 BETA	Protein transport protein Sec61 subunit beta [Source:UniProtKB/Swiss-Prot;Acc:P38389]
chr2	18620006	18621321	1316	*	239	AT2G45160	18617862	18620150	-	overlapStart	144	144	NearestLocation	819124	HAM1	Scarecrow-like protein 27 [Source:UniProtKB/Swiss-Prot;Acc:Q7XJM8]
chr2	18620006	18621321	1316	*	239	AT2G45161	18620465	18620590	+	includeFeature	-459	459	NearestLocation	NA	NA	NA
chr2	18631824	18632720	897	*	240	AT2G45190	18628265	18630712	-	upstream	-1112	1112	NearestLocation	819127	AFO	Axial regulator YABBY 1 [Source:UniProtKB/Swiss-Prot;Acc:O22152]
chr2	18634347	18636140	1794	*	241	AT2G45190	18628265	18630712	-	upstream	-3635	3635	NearestLocation	819127	AFO	Axial regulator YABBY 1 [Source:UniProtKB/Swiss-Prot;Acc:O22152]
chr2	18634347	18636140	1794	*	242	AT2G45190	18628265	18630712	-	upstream	-3635	3635	NearestLocation	819127	AFO	Axial regulator YABBY 1 [Source:UniProtKB/Swiss-Prot;Acc:O22152]
chr2	18786219	18786670	452	*	243	AT2G45590	18786658	18788988	+	overlapStart	-439	12	NearestLocation	819167		Receptor-like serine/threonine-protein kinase At2g45590 [Source:UniProtKB/Swiss-Prot;Acc:O64639]
chr2	18806494	18807198	705	*	244	AT2G45650	18804350	18806522	+	overlapEnd	2144	28	NearestLocation	819173	AGL6	AGAMOUS-like protein 6 [Source:UniProtKB/TrEMBL;Acc:Q1PEU3]
chr2	18810714	18811453	740	*	245	AT2G45660	18807538	18811047	-	overlapStart	333	333	NearestLocation	819174	AGL20	SOC1 [Source:UniProtKB/TrEMBL;Acc:A0A178VZL4]
chr2	18839033	18839732	700	*	246	AT2G45730	18836264	18839160	-	overlapStart	127	127	NearestLocation	819181		tRNA (adenine(58)-N(1))-methyltransferase non-catalytic subunit TRM6 [Source:UniProtKB/TrEMBL;Acc:O80846]
chr2	18839033	18839732	700	*	246	AT2G45740	18839586	18841403	+	overlapStart	-553	146	NearestLocation	819182	PEX11D	Peroxisomal membrane protein 11D [Source:UniProtKB/Swiss-Prot;Acc:O80845]
chr2	18999690	19000515	826	*	247	AT2G46270	19000191	19003403	+	overlapStart	-501	324	NearestLocation	819235	GBF3	G-box-binding factor 3 [Source:UniProtKB/Swiss-Prot;Acc:P42776]
chr2	19103764	19104754	991	*	248	AT2G46530	19104665	19108331	+	overlapStart	-901	89	NearestLocation	819264	ARF11	Auxin response factor 11 [Source:UniProtKB/Swiss-Prot;Acc:Q9ZPY6]
chr2	19170951	19171937	987	*	249	AT2G46680	19165403	19166949	-	upstream	-4002	4002	NearestLocation	819280	ATHB-7	Homeobox-leucine zipper protein ATHB-7 [Source:UniProtKB/Swiss-Prot;Acc:P46897]
chr2	19172756	19173354	599	*	250	AT2G46685	19176126	19176261	+	upstream	-3370	2772	NearestLocation	NA	MIR166A	MIR166/MIR166A; miRNA [Source:TAIR;Acc:AT2G46685]
chr2	19262412	19263444	1033	*	251	AT2G46870	19260918	19262404	+	downstream	1494	8	NearestLocation	819300	NGA1	B3 domain-containing transcription factor NGA1 [Source:UniProtKB/Swiss-Prot;Acc:O82799]
chr2	19386650	19387118	469	*	252	AT2G47220	19383743	19386954	+	overlapEnd	2907	164	Overlapping	NA	DUF5	DOMAIN OF UNKNOWN FUNCTION 724 5 [Source:TAIR;Acc:AT2G47220]
chr2	19386650	19387118	469	*	252	AT2G47230	19387020	19390234	+	overlapStart	-370	98	NearestLocation	819336	DUF6	DOMAIN OF UNKNOWN FUNCTION 724 6 [Source:TAIR;Acc:AT2G47230]
chr2	19407853	19408697	845	*	253	AT2G47260	19404820	19407084	-	upstream	-769	769	NearestLocation	819339	WRKY23	WRKY transcription factor 23 [Source:UniProtKB/Swiss-Prot;Acc:O22900]
chr2	19569408	19570184	777	*	254	AT2G47770	19568464	19569507	+	overlapEnd	944	99	Overlapping	819389	ATTSPO	TSPO [Source:UniProtKB/TrEMBL;Acc:A0A178W1Q1]
chr2	19569408	19570184	777	*	254	AT2G47780	19570049	19571034	+	overlapStart	-641	135	NearestLocation	819390		REF/SRPP-like protein At2g47780 [Source:UniProtKB/Swiss-Prot;Acc:O82246]
chr2	19698000	19698286	287	*	255	AT2G48160	19689409	19696821	-	upstream	-1179	1179	NearestLocation	819428		Tudor/PWWP/MBT domain-containing protein [Source:TAIR;Acc:AT2G48160]
chr3	376155	376879	725	*	256	AT3G02120	377097	377713	+	upstream	-942	218	NearestLocation	821311		Hydroxyproline-rich glycoprotein family protein [Source:UniProtKB/TrEMBL;Acc:Q8L9N1]
chr3	495097	495731	635	*	257	AT3G02410	492118	494948	-	upstream	-149	149	NearestLocation	821191	ICME-LIKE2	Carboxylic ester hydrolase [Source:UniProtKB/TrEMBL;Acc:A0A178V7M1]
chr3	731258	732167	910	*	258	AT3G03170	731891	732875	+	overlapStart	-633	276	NearestLocation	821064		At3g03170 [Source:UniProtKB/TrEMBL;Acc:Q29PZ2]
chr3	914068	914640	573	*	259	AT3G03690	911238	913677	-	upstream	-391	391	NearestLocation	821186	UNE7	Core-2/I-branching beta-1	6-N-acetylglucosaminyltransferase family protein [Source:UniProtKB/TrEMBL;Acc:Q9SS69]
chr3	1216330	1217252	923	*	260	AT3G04510	1215636	1216958	-	overlapStart	628	294	NearestLocation	819607	LSH2	Protein LIGHT-DEPENDENT SHORT HYPOCOTYLS 2 [Source:UniProtKB/Swiss-Prot;Acc:Q9M836]
chr3	1216330	1217252	923	*	260	AT3G04520	1217239	1219771	-	overlapEnd	3441	13	Overlapping	819608	THA2	Probable low-specificity L-threonine aldolase 2 [Source:UniProtKB/Swiss-Prot;Acc:Q9FPH3]
chr3	1315305	1315932	628	*	261	AT3G04800	1314479	1315045	-	upstream	-260	260	NearestLocation	819640	ATTIM23-3	Mitochondrial import inner membrane translocase subunit TIM23-3 [Source:UniProtKB/Swiss-Prot;Acc:Q9S837]
chr3	1478190	1478718	529	*	262	AT3G05200	1476982	1478730	+	inside	1208	12	Overlapping	819684	ATL6	E3 ubiquitin-protein ligase ATL6 [Source:UniProtKB/Swiss-Prot;Acc:Q8RXX9]
chr3	1478190	1478718	529	*	262	AT3G05210	1479538	1482042	+	upstream	-1348	820	NearestLocation	819685	ERCC1	DNA excision repair protein ERCC-1 [Source:UniProtKB/Swiss-Prot;Acc:Q9MA98]
chr3	1482224	1483611	1388	*	263	AT3G05210	1479538	1482042	+	downstream	2686	182	NearestLocation	819685	ERCC1	DNA excision repair protein ERCC-1 [Source:UniProtKB/Swiss-Prot;Acc:Q9MA98]
chr3	1482224	1483611	1388	*	264	AT3G05210	1479538	1482042	+	downstream	2686	182	NearestLocation	819685	ERCC1	DNA excision repair protein ERCC-1 [Source:UniProtKB/Swiss-Prot;Acc:Q9MA98]
chr3	2161684	2161917	234	*	265	AT3G06860	2161869	2166349	+	overlapStart	-185	48	NearestLocation	819870	MFP2	Peroxisomal fatty acid beta-oxidation multifunctional protein MFP2 [Source:UniProtKB/Swiss-Prot;Acc:Q9ZPI5]
chr3	2661389	2661963	575	*	266	AT3G08762	2661836	2662012	-	overlapEnd	623	49	NearestLocation	NA	NA	NA
chr3	3097867	3098540	674	*	267	AT3G10040	3096415	3098071	-	overlapStart	204	204	NearestLocation	820165		Sequence-specific DNA binding transcription factor [Source:UniProtKB/TrEMBL;Acc:Q8RWY5]
chr3	3345948	3346658	711	*	268	AT3G10690	3339392	3346340	-	overlapStart	392	318	NearestLocation	820238	GYRA	DNA gyrase subunit A	chloroplastic/mitochondrial [Source:UniProtKB/Swiss-Prot;Acc:Q9CAF6]
chr3	3345948	3346658	711	*	268	AT3G10700	3346578	3351023	-	overlapEnd	5075	80	Overlapping	820239	GalAK	GalAK [Source:UniProtKB/TrEMBL;Acc:A0A178V5L4]
chr3	3441993	3442733	741	*	269	AT3G10985	3442528	3443445	+	overlapStart	-535	205	NearestLocation	2745879	SAG20	Senescence associated gene 20 [Source:UniProtKB/Swiss-Prot;Acc:Q94AK6]
chr3	3741453	3741951	499	*	270	AT3G11850	3738897	3741714	-	overlapStart	261	237	NearestLocation	820358		F26K24.14 protein [Source:UniProtKB/TrEMBL;Acc:Q9SF14]
chr3	3842769	3843258	490	*	271	AT3G12060	3843142	3845150	+	overlapStart	-373	116	NearestLocation	820380	TBL1	TBL1 [Source:UniProtKB/TrEMBL;Acc:A0A178VGN3]
chr3	3875887	3876542	656	*	272	AT3G12145	3874499	3876237	-	overlapStart	350	305	NearestLocation	820391	FLR1	FTM4 [Source:UniProtKB/TrEMBL;Acc:A0A178V9V7]
chr3	3875887	3876542	656	*	272	AT3G12150	3876407	3878900	-	overlapEnd	3013	135	Overlapping	820392		Alpha/beta hydrolase family protein [Source:UniProtKB/TrEMBL;Acc:Q8RWA3]
chr3	3919080	3919506	427	*	273	AT3G12280	3913412	3919170	-	overlapStart	90	90	NearestLocation	820408	RBR1	RBR1 [Source:UniProtKB/TrEMBL;Acc:A0A178VFS5]
chr3	3919080	3919506	427	*	273	AT3G12290	3919502	3921519	+	overlapStart	-422	4	NearestLocation	820409		Bifunctional protein FolD 2 [Source:UniProtKB/Swiss-Prot;Acc:Q9LHH7]
chr3	4039570	4039856	287	*	274	AT3G12710	4040324	4041982	-	downstream	2412	468	NearestLocation	820453		DNA glycosylase superfamily protein [Source:UniProtKB/TrEMBL;Acc:Q9LTW3]
chr3	4121475	4122469	995	*	275	AT3G12920	4121883	4123508	-	overlapEnd	2033	408	NearestLocation	820477		Probable BOI-related E3 ubiquitin-protein ligase 3 [Source:UniProtKB/Swiss-Prot;Acc:Q9LDD1]
chr3	4123358	4124598	1241	*	276	AT3G12920	4121883	4123508	-	overlapStart	150	150	NearestLocation	820477		Probable BOI-related E3 ubiquitin-protein ligase 3 [Source:UniProtKB/Swiss-Prot;Acc:Q9LDD1]
chr3	4127455	4128153	699	*	277	AT3G12930	4128407	4129956	+	upstream	-952	254	NearestLocation	820478		Protein Iojap	chloroplastic [Source:UniProtKB/Swiss-Prot;Acc:Q9LDY9]
chr3	4360594	4361126	533	*	278	AT3G13405	4359012	4359202	-	upstream	-1392	1392	NearestLocation	NA	MIR169A	MIR169A; miRNA [Source:TAIR;Acc:AT3G13405]
chr3	4441758	4442818	1061	*	279	AT3G13594	4441076	4441270	+	downstream	682	488	NearestLocation	NA	NA	NA
chr3	4483706	4484401	696	*	280	AT3G13686	4483848	4484060	+	includeFeature	-142	142	NearestLocation	NA	NA	NA
chr3	4484625	4485157	533	*	281	AT3G13690	4485735	4490231	+	upstream	-1110	578	NearestLocation	820578		Kinase with adenine nucleotide alpha hydrolases-like domain-containing protein [Source:UniProtKB/TrEMBL;Acc:Q9LIC9]
chr3	4605679	4608520	2842	*	282	AT3G13960	4608383	4610399	+	overlapStart	-2704	137	NearestLocation	820609	AtGRF5	Growth-regulating factor 5 [Source:UniProtKB/Swiss-Prot;Acc:Q8L8A6]
chr3	4605679	4608520	2842	*	283	AT3G13960	4608383	4610399	+	overlapStart	-2704	137	NearestLocation	820609	AtGRF5	Growth-regulating factor 5 [Source:UniProtKB/Swiss-Prot;Acc:Q8L8A6]
chr3	4605679	4608520	2842	*	284	AT3G13960	4608383	4610399	+	overlapStart	-2704	137	NearestLocation	820609	AtGRF5	Growth-regulating factor 5 [Source:UniProtKB/Swiss-Prot;Acc:Q8L8A6]
chr3	4777121	4777737	617	*	285	AT3G14320	4777731	4778345	-	overlapEnd	1224	6	NearestLocation	820652		Putative RING-H2 finger protein ATL61 [Source:UniProtKB/Swiss-Prot;Acc:Q9LUL6]
chr3	5058014	5058761	748	*	286	AT3G15020	5056068	5058248	+	overlapEnd	1946	234	NearestLocation	820731	mMDH2	Malate dehydrogenase 2	mitochondrial [Source:UniProtKB/Swiss-Prot;Acc:Q9LKA3]
chr3	5108485	5109934	1450	*	287	AT3G15170	5109883	5111447	+	overlapStart	-1398	51	NearestLocation	820748	CUC1	CUC1 [Source:UniProtKB/TrEMBL;Acc:A0A178V703]
chr3	5132499	5133166	668	*	288	AT3G15220	5126597	5132306	-	upstream	-193	193	NearestLocation	820753		MAP kinase [Source:UniProtKB/TrEMBL;Acc:Q9LDN6]
chr3	5730693	5731607	915	*	289	AT3G16830	5731534	5737772	+	overlapStart	-841	73	NearestLocation	820936	TPR2	Topless-related protein 2 [Source:UniProtKB/Swiss-Prot;Acc:Q9LRZ0]
chr3	6099594	6100234	641	*	290	AT3G17820	6097414	6099595	+	overlapEnd	2180	1	Overlapping	821050	ATGSKB6	Glutamine synthetase [Source:UniProtKB/TrEMBL;Acc:A0A178VNQ6]
chr3	6099594	6100234	641	*	290	AT3G17830	6101789	6104650	+	upstream	-2195	1555	NearestLocation	821051		At3g17830 [Source:UniProtKB/TrEMBL;Acc:Q058J9]
chr3	6153672	6154202	531	*	291	AT3G17998	6154363	6157551	+	upstream	-691	161	NearestLocation	NA	NA	NA
chr3	6153672	6154202	531	*	291	AT3G18000	6154363	6157552	+	upstream	-691	161	NearestLocation	821324	NMT1	XPL1 [Source:UniProtKB/TrEMBL;Acc:A0A178VHS8]
chr3	6163910	6164772	863	*	292	AT3G18010	6161137	6163272	-	upstream	-638	638	NearestLocation	821325	WOX1	WUSCHEL-related homeobox 1 [Source:UniProtKB/Swiss-Prot;Acc:Q6X7K0]
chr3	6350930	6351541	612	*	293	AT3G18490	6348755	6350668	-	upstream	-262	262	NearestLocation	821379		Protein ASPARTIC PROTEASE IN GUARD CELL 1 [Source:UniProtKB/Swiss-Prot;Acc:Q9LS40]
chr3	6637153	6637579	427	*	294	AT3G19180	6632676	6637224	+	overlapEnd	4477	71	Overlapping	821452	ARC6H	Plastid division protein CDP1	chloroplastic [Source:UniProtKB/Swiss-Prot;Acc:Q8VY16]
chr3	6637153	6637579	427	*	294	AT3G19184	6637443	6639278	+	overlapStart	-290	136	NearestLocation	3768753		AP2/B3-like transcriptional factor family protein [Source:UniProtKB/TrEMBL;Acc:A0A1I9LPB7]
chr3	7213768	7214439	672	*	295	AT3G20640	7210407	7213299	-	upstream	-469	469	NearestLocation	821611		Transcription factor bHLH123 [Source:UniProtKB/Swiss-Prot;Acc:Q8GXT3]
chr3	7280120	7281387	1268	*	296	AT3G20820	7280878	7282177	+	overlapStart	-758	509	NearestLocation	821630		Leucine-rich repeat (LRR) family protein [Source:UniProtKB/TrEMBL;Acc:Q9LT39]
chr3	7396947	7398005	1059	*	297	AT3G21100	7399151	7402436	+	upstream	-2204	1146	NearestLocation	821662		RNA-binding (RRM/RBD/RNP motifs) family protein [Source:UniProtKB/TrEMBL;Acc:A0A1I9LQK5]
chr3	7654999	7655131	133	*	298	AT3G21720	7652487	7656011	-	inside	1012	880	NearestLocation	821726	ICL	Isocitrate lyase [Source:UniProtKB/Swiss-Prot;Acc:P28297]
chr3	7657828	7658268	441	*	299	AT3G21720	7652487	7656011	-	upstream	-1817	1817	NearestLocation	821726	ICL	Isocitrate lyase [Source:UniProtKB/Swiss-Prot;Acc:P28297]
chr3	7833819	7834312	494	*	300	AT3G22190	7830905	7834049	-	overlapStart	230	230	NearestLocation	821783	IQD5	IQD5 [Source:UniProtKB/TrEMBL;Acc:A0A384K8F3]
chr3	8072440	8073057	618	*	301	AT3G22820	8073271	8074138	-	downstream	1698	214	NearestLocation	821853		EPFL5 [Source:UniProtKB/TrEMBL;Acc:A0A178VHB6]
chr3	8104262	8104841	580	*	302	AT3G22886	8108021	8108622	+	upstream	-3759	3180	NearestLocation	NA	MIR167A	MIR167A; miRNA [Source:TAIR;Acc:AT3G22886]
chr3	8238445	8239124	680	*	303	AT3G23125	8236161	8236246	+	downstream	2284	2199	NearestLocation	NA	MIR173	MIR173; miRNA [Source:TAIR;Acc:AT3G23125]
chr3	8325440	8325976	537	*	304	AT3G23290	8326825	8328132	+	upstream	-1385	849	NearestLocation	821908	LSH4	LSH4 [Source:UniProtKB/TrEMBL;Acc:A0A178VHD2]
chr3	8595288	8595698	411	*	305	AT3G23810	8587664	8589713	-	upstream	-5575	5575	NearestLocation	821964	SAHH2	Adenosylhomocysteinase [Source:UniProtKB/TrEMBL;Acc:A0A178VEP9]
chr3	8905627	8906369	743	*	306	AT3G24480	8901154	8902638	-	upstream	-2989	2989	NearestLocation	822038		Leucine-rich repeat extensin-like protein 4 [Source:UniProtKB/Swiss-Prot;Acc:Q9LHF1]
chr3	9058309	9059112	804	*	307	AT3G24810	9060896	9061998	+	upstream	-2587	1784	NearestLocation	822079	ICK3	Cyclin-dependent kinase inhibitor 5 [Source:UniProtKB/Swiss-Prot;Acc:Q9LRY0]
chr3	9812584	9813430	847	*	308	AT3G26700	9809950	9812664	+	overlapEnd	2634	80	Overlapping	822282		Protein kinase superfamily protein [Source:UniProtKB/TrEMBL;Acc:F4JDN8]
chr3	9812584	9813430	847	*	308	AT3G26710	9813371	9814750	+	overlapStart	-787	59	NearestLocation	822283	CCB1	Protein COFACTOR ASSEMBLY OF COMPLEX C SUBUNIT B CCB1	chloroplastic [Source:UniProtKB/Swiss-Prot;Acc:Q9LSE4]
chr3	9867439	9867907	469	*	309	AT3G26810	9867845	9870640	+	overlapStart	-406	62	NearestLocation	822296	AFB2	AFB2 [Source:UniProtKB/TrEMBL;Acc:A0A178VGF7]
chr3	10094833	10095441	609	*	310	AT3G27325	10095089	10102229	+	overlapStart	-256	256	NearestLocation	822352		Hydrolases	acting on ester bond [Source:UniProtKB/TrEMBL;Acc:F4IWG2]
chr3	10866895	10867403	509	*	311	AT3G28860	10870038	10877506	-	downstream	10611	2635	NearestLocation	822519	ATMDR1	ABC transporter B family member 19 [Source:UniProtKB/Swiss-Prot;Acc:Q9LJX0]
chr3	11798520	11799105	586	*	312	AT3G30170	11793902	11797216	+	downstream	4618	1304	NearestLocation	NA	NA	NA
chr3	14750887	14751565	679	*	313	AT3G42660	14751280	14755701	+	overlapStart	-393	285	NearestLocation	823286		Transducin family protein / WD-40 repeat family protein [Source:UniProtKB/TrEMBL;Acc:F4JF14]
chr3	16475455	16476205	751	*	314	AT3G45040	16472662	16475753	-	overlapStart	298	298	NearestLocation	823639		Dolichol kinase EVAN [Source:UniProtKB/Swiss-Prot;Acc:F4J4C8]
chr3	16475455	16476205	751	*	314	AT3G45050	16475966	16477524	+	overlapStart	-511	239	NearestLocation	823640		AT3G45050 protein [Source:UniProtKB/TrEMBL;Acc:B9DG54]
chr3	18038059	18038657	599	*	315	AT3G48690	18037047	18038234	-	overlapStart	175	175	NearestLocation	824030	ATCXE12	Probable carboxylesterase 12 [Source:UniProtKB/Swiss-Prot;Acc:Q9SMN0]
chr3	18038059	18038657	599	*	315	AT3G48700	18038648	18039876	-	overlapEnd	1817	9	Overlapping	824031	ATCXE13	Probable carboxylesterase 13 [Source:UniProtKB/Swiss-Prot;Acc:Q9SMM9]
chr3	18659343	18660205	863	*	316	AT3G50330	18657208	18658307	-	upstream	-1036	1036	NearestLocation	824195	HEC2	Transcription factor HEC2 [Source:UniProtKB/Swiss-Prot;Acc:Q9SND4]
chr3	18706592	18707484	893	*	317	AT3G50400	18704765	18706570	+	downstream	1827	22	NearestLocation	824204		GDSL esterase/lipase At3g50400 [Source:UniProtKB/Swiss-Prot;Acc:Q9M2R9]
chr3	18821861	18822321	461	*	318	AT3G50665	18826040	18826111	+	upstream	-4179	3719	NearestLocation	NA		pre-tRNA [Source:TAIR;Acc:AT3G50665]
chr3	18843003	18843463	461	*	319	AT3G50700	18840411	18842950	+	downstream	2592	53	NearestLocation	824234	AtIDD2	Protein indeterminate-domain 2 [Source:UniProtKB/Swiss-Prot;Acc:Q9SCQ6]
chr3	18906024	18906612	589	*	320	AT3G50850	18901342	18902152	-	upstream	-3872	3872	NearestLocation	824249		At3g50850 [Source:UniProtKB/TrEMBL;Acc:Q9SVL4]
chr3	18909667	18910227	561	*	321	AT3G50870	18910990	18912608	+	upstream	-1323	763	NearestLocation	824251	MNP	GATA transcription factor 18 [Source:UniProtKB/Swiss-Prot;Acc:Q8LC79]
chr3	18966533	18966959	427	*	322	AT3G51070	18969068	18972291	+	upstream	-2535	2109	NearestLocation	824271		Probable methyltransferase PMT27 [Source:UniProtKB/Swiss-Prot;Acc:Q9SD39]
chr3	18979635	18980417	783	*	323	AT3G51090	18977988	18980003	-	overlapStart	368	368	NearestLocation	824273		Coiled-coil 90B-like protein (DUF1640) [Source:UniProtKB/TrEMBL;Acc:Q94F04]
chr3	18979635	18980417	783	*	323	AT3G51100	18980263	18982291	-	overlapEnd	2656	154	Overlapping	824274		Altered inheritance of mitochondria protein [Source:UniProtKB/TrEMBL;Acc:Q9SD36]
chr3	19995982	19997064	1083	*	324	AT3G54000	19996607	19998623	+	overlapStart	-625	457	NearestLocation	824567		TIP41-like protein [Source:UniProtKB/TrEMBL;Acc:Q84JE0]
chr3	20068867	20069834	968	*	325	AT3G54220	20070158	20072780	+	upstream	-1291	324	NearestLocation	824589	SCR	Protein SCARECROW [Source:UniProtKB/Swiss-Prot;Acc:Q9M384]
chr3	20120954	20121832	879	*	326	AT3G54340	20119173	20121170	-	overlapStart	216	216	NearestLocation	824601	AP3	Floral homeotic protein APETALA 3 [Source:UniProtKB/Swiss-Prot;Acc:P35632]
chr3	20262039	20262692	654	*	327	AT3G54740	20262391	20264601	+	overlapStart	-352	301	NearestLocation	824639		Uncharacterized protein T5N23_100 [Source:UniProtKB/TrEMBL;Acc:Q9M1S6]
chr3	20585567	20586285	719	*	328	AT3G55512	20587904	20588027	+	upstream	-2337	1619	NearestLocation	NA	MIR172D	MIR172D; miRNA [Source:TAIR;Acc:AT3G55512]
chr3	20588150	20588926	777	*	329	AT3G55512	20587904	20588027	+	downstream	246	123	NearestLocation	NA	MIR172D	MIR172D; miRNA [Source:TAIR;Acc:AT3G55512]
chr3	20606143	20607167	1025	*	330	AT3G55560	20604616	20606380	-	overlapStart	237	237	NearestLocation	824721	AGF2	AT-hook motif nuclear-localized protein [Source:UniProtKB/TrEMBL;Acc:A0A178VH84]
chr3	21057833	21058582	750	*	331	AT3G56880	21059915	21060965	+	upstream	-2082	1333	NearestLocation	824855		VQ motif-containing protein [Source:UniProtKB/TrEMBL;Acc:Q9LES0]
chr3	21141365	21141952	588	*	332	AT3G57120	21138905	21140610	+	downstream	2460	755	NearestLocation	824879		Protein kinase superfamily protein [Source:UniProtKB/TrEMBL;Acc:Q8VYG5]
chr3	21144503	21145775	1273	*	333	AT3G57130	21147558	21150027	+	upstream	-3055	1783	NearestLocation	824880	BOP1	Regulatory protein NPR6 [Source:UniProtKB/Swiss-Prot;Acc:Q9M1I7]
chr3	21371631	21372323	693	*	334	AT3G57670	21370903	21373446	+	inside	728	728	NearestLocation	824936	NTT	WIP2 [Source:UniProtKB/TrEMBL;Acc:A0A178VLW5]
chr3	21467992	21468612	621	*	335	AT3G57980	21466919	21469148	-	inside	1156	536	NearestLocation	824967		DNA-binding bromodomain-containing protein [Source:UniProtKB/TrEMBL;Acc:A0A1I9LTJ3]
chr3	21731820	21732546	727	*	336	AT3G58760	21728714	21731928	+	overlapEnd	3106	108	Overlapping	825045		Integrin-linked protein kinase family [Source:UniProtKB/TrEMBL;Acc:A0A1I9LMD5]
chr3	21731820	21732546	727	*	336	AT3G58770	21732258	21735327	+	overlapStart	-438	288	NearestLocation	825046		Uncharacterized protein T20N10_120 [Source:UniProtKB/TrEMBL;Acc:Q9LXS4]
chr3	21828085	21828795	711	*	337	AT3G59050	21824696	21827509	-	upstream	-576	576	NearestLocation	825074	ATPAO3	Polyamine oxidase 3 [Source:UniProtKB/Swiss-Prot;Acc:Q9LYT1]
chr3	21828085	21828795	711	*	337	AT3G59052	21824696	21827509	-	upstream	-576	576	NearestLocation	NA	NA	NA
chr3	21828085	21828795	711	*	337	AT3G59060	21827978	21830507	-	inside	2422	107	Overlapping	825075	PIL6	Transcription factor PIF5 [Source:UniProtKB/Swiss-Prot;Acc:Q84LH8]
chr3	21884315	21884689	375	*	338	AT3G59190	21884527	21886776	+	overlapStart	-212	162	NearestLocation	825088		F-box/RNI-like superfamily protein [Source:UniProtKB/TrEMBL;Acc:A0A1I9LSN3]
chr3	22197424	22197968	545	*	339	AT3G60110	22197826	22201451	+	overlapStart	-402	142	NearestLocation	825181		AT3g60110/T2O9_90 [Source:UniProtKB/TrEMBL;Acc:Q93ZQ2]
chr3	22322256	22324489	2234	*	340	AT3G60390	22320595	22322586	-	overlapStart	330	330	NearestLocation	825210	HAT3	Homeobox-leucine zipper protein HAT3 [Source:UniProtKB/Swiss-Prot;Acc:P46602]
chr3	22368267	22369938	1672	*	341	AT3G60530	22373215	22374387	+	upstream	-4948	3277	NearestLocation	825224	GATA4	GATA transcription factor 4 [Source:UniProtKB/Swiss-Prot;Acc:O49743]
chr3	22368267	22369938	1672	*	342	AT3G60530	22373215	22374387	+	upstream	-4948	3277	NearestLocation	825224	GATA4	GATA transcription factor 4 [Source:UniProtKB/Swiss-Prot;Acc:O49743]
chr3	22423393	22423848	456	*	343	AT3G60660	22421410	22423477	+	overlapEnd	1983	84	NearestLocation	825237		Spindle and kinetochore-associated protein 1 homolog [Source:UniProtKB/Swiss-Prot;Acc:Q9LZZ7]
chr3	22427153	22427888	736	*	344	AT3G60670	22424512	22426288	-	upstream	-865	865	NearestLocation	825238		At3g60670 [Source:UniProtKB/TrEMBL;Acc:Q9LZZ6]
chr3	22463083	22463582	500	*	345	AT3G60780	22462657	22463785	+	inside	426	203	NearestLocation	825249		Uncharacterized protein T4C21_190 [Source:UniProtKB/TrEMBL;Acc:Q9LZY5]
chr3	22606481	22607367	887	*	346	AT3G61070	22604094	22606878	-	overlapStart	397	397	NearestLocation	825279	PEX11E	PEX11E [Source:UniProtKB/TrEMBL;Acc:A0A178VG67]
chr3	22606481	22607367	887	*	346	AT3G61080	22607130	22609099	+	overlapStart	-649	237	NearestLocation	825280		Protein kinase superfamily protein [Source:UniProtKB/TrEMBL;Acc:A0A1I9LR17]
chr3	22633905	22634595	691	*	347	AT3G61150	22630608	22635123	+	inside	3297	528	Overlapping	825287	HDG1	HDG1 [Source:UniProtKB/TrEMBL;Acc:A0A178V5Q4]
chr3	22633905	22634595	691	*	347	AT3G61160	22635881	22638817	+	upstream	-1976	1286	NearestLocation	825288		Protein kinase superfamily protein [Source:UniProtKB/TrEMBL;Acc:F4JE58]
chr3	22669880	22671255	1376	*	348	AT3G61250	22671002	22672738	+	overlapStart	-1122	253	NearestLocation	825297	AtMYB17	Transcription factor MYB41 [Source:UniProtKB/Swiss-Prot;Acc:Q9M2D9]
chr3	22740856	22741705	850	*	349	AT3G61460	22741511	22742284	-	overlapEnd	1428	194	NearestLocation	825319	BRH1	BRH1 RING finger protein [Source:UniProtKB/TrEMBL;Acc:Q9XF92]
chr3	22886499	22887662	1164	*	350	AT3G61826	22886631	22886723	-	includeFeature	224	132	NearestLocation	6241376		unknown protein; Ha. [Source:TAIR;Acc:AT3G61826]
chr3	22886499	22887662	1164	*	350	AT3G61827	22886842	22887027	-	includeFeature	528	343	NearestLocation	NA	NA	NA
chr3	22886499	22887662	1164	*	350	AT3G61829	22887191	22887322	-	includeFeature	823	340	NearestLocation	6240471		Transmembrane protein [Source:UniProtKB/TrEMBL;Acc:B3H6K2]
chr3	22954025	22954685	661	*	351	AT3G61980	22956139	22956883	-	downstream	2858	1454	NearestLocation	825371		Serine protease inhibitor	Kazal-type family protein [Source:UniProtKB/TrEMBL;Acc:Q9M267]
chr3	23162007	23163059	1053	*	352	AT3G62630	23163747	23165195	-	downstream	3188	688	NearestLocation	825437		Stress response NST1-like protein (DUF1645) [Source:UniProtKB/TrEMBL;Acc:Q9LZK2]
chr3	23165956	23166426	471	*	353	AT3G62640	23166289	23166900	-	overlapEnd	944	137	NearestLocation	825438		At3g62640 [Source:UniProtKB/TrEMBL;Acc:Q9LZK1]
chr3	23276394	23277715	1322	*	354	AT3G62980	23273116	23276375	-	upstream	-19	19	NearestLocation	825473	TIR1	TIR1 [Source:UniProtKB/TrEMBL;Acc:A0A178VA54]
chr3	23354983	23355773	791	*	355	AT3G63210	23353615	23355160	-	overlapStart	177	177	NearestLocation	825496	MARD1	Protein MARD1 [Source:UniProtKB/Swiss-Prot;Acc:Q8LGS1]
chr3	23428950	23429408	459	*	356	AT3G63450	23426749	23429154	-	overlapStart	204	204	NearestLocation	825520		RNA-binding (RRM/RBD/RNP motifs) family protein [Source:UniProtKB/TrEMBL;Acc:F4J108]
chr3	23429742	23430469	728	*	357	AT3G63450	23426749	23429154	-	upstream	-588	588	NearestLocation	825520		RNA-binding (RRM/RBD/RNP motifs) family protein [Source:UniProtKB/TrEMBL;Acc:F4J108]
chr3	23458376	23459307	932	*	358	AT3G63530	23456157	23458459	-	overlapStart	83	83	NearestLocation	825528	BB	BB2 [Source:UniProtKB/TrEMBL;Acc:A0A178VG02]
chr3	23458376	23459307	932	*	358	AT3G63540	23459182	23459804	-	overlapEnd	1428	125	Overlapping	NA		Mog1/PsbP/DUF1795-like photosystem II reaction center PsbP family protein [Source:TAIR;Acc:AT3G63540]
chr4	154481	155050	570	*	359	AT4G00355	154705	156376	+	overlapStart	-224	224	NearestLocation	827659		ATG8-interacting protein 2 [Source:UniProtKB/Swiss-Prot;Acc:Q8VY98]
chr4	368236	368823	588	*	360	AT4G00880	366373	367274	-	upstream	-962	962	NearestLocation	827989		AT4g00880 protein [Source:UniProtKB/TrEMBL;Acc:O23089]
chr4	619347	620119	773	*	361	AT4G01460	620759	622945	+	upstream	-1412	640	NearestLocation	828089		Transcription factor bHLH57 [Source:UniProtKB/Swiss-Prot;Acc:Q9M128]
chr4	630161	630961	801	*	362	AT4G01490	631136	636899	+	upstream	-975	175	NearestLocation	NA	NA	NA
chr4	694490	694927	438	*	363	AT4G01610	694695	697206	+	overlapStart	-205	205	NearestLocation	826792		Cathepsin B-like protease 3 [Source:UniProtKB/Swiss-Prot;Acc:Q94K85]
chr4	933117	933826	710	*	364	AT4G02110	935086	940191	+	upstream	-1969	1260	NearestLocation	828135		BRCT domain-containing protein At4g02110 [Source:UniProtKB/Swiss-Prot;Acc:O04251]
chr4	1308149	1308787	639	*	365	AT4G02940	1306503	1310946	+	inside	1646	1646	NearestLocation	828132		RNA demethylase ALKBH10B [Source:UniProtKB/Swiss-Prot;Acc:Q9ZT92]
chr4	1414728	1416024	1297	*	366	AT4G03205	1412785	1414902	+	overlapEnd	1943	174	Overlapping	828029	hemf2	Coproporphyrinogen III oxidase [Source:TAIR;Acc:AT4G03205]
chr4	1414728	1416024	1297	*	366	AT4G03210	1415949	1417352	+	overlapStart	-1221	75	NearestLocation	828024	XTH9	Xyloglucan endotransglucosylase/hydrolase (Fragment) [Source:UniProtKB/TrEMBL;Acc:C0SVH2]
chr4	2333325	2334043	719	*	367	AT4G04630	2331677	2332800	-	upstream	-525	525	NearestLocation	825795		Putative uncharacterized protein [Source:UniProtKB/TrEMBL;Acc:Q8LFI5]
chr4	5155416	5155982	567	*	368	AT4G08151	5151863	5151979	-	upstream	-3437	3437	NearestLocation	NA	NA	NA
chr4	5189484	5190107	624	*	369	AT4G08230	5187785	5189644	-	overlapStart	160	160	NearestLocation	826373		Glycine-rich protein [Source:UniProtKB/TrEMBL;Acc:Q8VY68]
chr4	5738753	5739354	602	*	370	AT4G08949	5739008	5739151	-	includeFeature	398	203	NearestLocation	NA	NA	NA
chr4	6874724	6875412	689	*	371	AT4G11300	6872151	6873541	-	upstream	-1183	1183	NearestLocation	826732		At4g11300 [Source:UniProtKB/TrEMBL;Acc:Q9SUT1]
chr4	7113628	7114156	529	*	372	AT4G11820	7108915	7112480	-	upstream	-1148	1148	NearestLocation	826788	MVA1	Hydroxymethylglutaryl-CoA synthase [Source:UniProtKB/Swiss-Prot;Acc:P54873]
chr4	8453880	8454302	423	*	373	AT4G14740	8450289	8454028	-	overlapStart	148	148	NearestLocation	827127		Auxin canalization protein (DUF828) [Source:UniProtKB/TrEMBL;Acc:Q8VY20]
chr4	9177752	9178271	520	*	374	AT4G16210	9176673	9178048	-	overlapStart	296	223	NearestLocation	827314	ECHIA	Probable enoyl-CoA hydratase 1	peroxisomal [Source:UniProtKB/Swiss-Prot;Acc:Q6NL24]
chr4	9447187	9447664	478	*	375	AT4G16780	9449114	9450743	+	upstream	-1927	1450	NearestLocation	827384	ATHB-2	Homeobox-leucine zipper protein HAT4 [Source:UniProtKB/Swiss-Prot;Acc:Q05466]
chr4	9731423	9731946	524	*	376	AT4G17440	9727740	9729263	+	downstream	3683	2160	NearestLocation	827455		Chromogranin (DUF1639) [Source:UniProtKB/TrEMBL;Acc:O23587]
chr4	9849053	9849729	677	*	377	AT4G17695	9848032	9850704	-	inside	1651	975	NearestLocation	827490	KAN3	Probable transcription factor KAN3 [Source:UniProtKB/Swiss-Prot;Acc:Q941I2]
chr4	9864427	9865789	1363	*	378	AT4G17720	9862446	9864663	-	overlapStart	236	236	NearestLocation	827493		Putative RRM-containing protein [Source:UniProtKB/TrEMBL;Acc:Q8LA96]
chr4	9864427	9865789	1363	*	378	AT4G17730	9865103	9867022	+	overlapStart	-676	676	NearestLocation	827494	SYP23	AT4G17730 protein [Source:UniProtKB/TrEMBL;Acc:A8MS65]
chr4	9900524	9901042	519	*	379	AT4G17800	9895290	9896668	-	upstream	-3856	3856	NearestLocation	827502		AT-hook motif nuclear-localized protein 23 [Source:UniProtKB/Swiss-Prot;Acc:O23620]
chr4	10162426	10163143	718	*	380	AT4G18390	10162953	10165562	-	overlapEnd	3136	190	NearestLocation	827568	TCP2	Transcription factor TCP2 [Source:UniProtKB/Swiss-Prot;Acc:Q93V43]
chr4	10385878	10387054	1177	*	381	AT4G18960	10382856	10388539	+	inside	3022	1485	NearestLocation	827631	AG	K-box region and MADS-box transcription factor family protein [Source:TAIR;Acc:AT4G18960]
chr4	11120550	11120851	302	*	382	AT4G20730	11117798	11120595	-	overlapStart	45	45	NearestLocation	NA	NA	NA
chr4	11169623	11170118	496	*	383	AT4G20850	11160721	11169889	-	overlapStart	266	229	NearestLocation	827833	TPP2	Tripeptidyl-peptidase 2 [Source:UniProtKB/Swiss-Prot;Acc:F4JVN6]
chr4	11470089	11470748	660	*	384	AT4G21560	11468761	11470533	-	overlapStart	444	215	NearestLocation	828241	VPS28-1	Vacuolar protein sorting-associated protein 28 homolog [Source:UniProtKB/TrEMBL;Acc:A0A178UVB3]
chr4	11604288	11604968	681	*	385	AT4G21870	11603568	11604331	-	overlapStart	43	43	NearestLocation	828276		15.4 kDa class V heat shock protein [Source:UniProtKB/Swiss-Prot;Acc:O49710]
chr4	11865087	11865783	697	*	386	AT4G22540	11860444	11866364	-	inside	1277	581	NearestLocation	828349	ORP2A	ORP2A [Source:UniProtKB/TrEMBL;Acc:A0A178UYT2]
chr4	11967553	11968280	728	*	387	AT4G22770	11963628	11965684	-	upstream	-1869	1869	NearestLocation	828376		AT-hook motif nuclear-localized protein 2 [Source:UniProtKB/Swiss-Prot;Acc:O49658]
chr4	11967553	11968280	728	*	387	AT4G22780	11968276	11971149	-	overlapEnd	3596	4	Overlapping	828377	ACR7	ACT domain-containing protein ACR7 [Source:UniProtKB/Swiss-Prot;Acc:Q8LJW1]
chr4	11995537	11997474	1938	*	388	AT4G22850	11994014	11996229	+	overlapEnd	1523	692	Overlapping	828384		SNARE associated Golgi protein family [Source:UniProtKB/TrEMBL;Acc:Q84JU5]
chr4	11995537	11997474	1938	*	388	AT4G22860	11997393	12001631	+	overlapStart	-1856	81	NearestLocation	828385		At4g22860 [Source:UniProtKB/TrEMBL;Acc:Q4V3C5]
chr4	12083901	12085136	1236	*	389	AT4G23050	12080060	12084256	+	overlapEnd	3841	355	Overlapping	828404		PAS domain-containing protein tyrosine kinase family protein [Source:UniProtKB/TrEMBL;Acc:O82754]
chr4	12083901	12085136	1236	*	389	AT4G23060	12087203	12090575	+	upstream	-3302	2067	NearestLocation	828405	IQD22	Calmodulin binding protein IQD22 [Source:UniProtKB/TrEMBL;Acc:Q2NNE0]
chr4	12278768	12279164	397	*	390	AT4G23530	12279075	12280851	+	overlapStart	-307	89	NearestLocation	828453		ROH1	putative (DUF793) [Source:UniProtKB/TrEMBL;Acc:O81749]
chr4	12355369	12355772	404	*	391	AT4G23713	12352956	12353131	+	downstream	2413	2238	NearestLocation	NA	JAW	MIR319/MIR319a; miRNA [Source:TAIR;Acc:AT4G23713]
chr4	12370543	12371154	612	*	392	AT4G23740	12366386	12369338	+	downstream	4157	1205	NearestLocation	828474		Probable inactive receptor kinase At4g23740 [Source:UniProtKB/Swiss-Prot;Acc:Q9SUQ3]
chr4	12372921	12373424	504	*	393	AT4G23750	12376194	12378024	+	upstream	-3273	2770	NearestLocation	828475	CRF2	Ethylene-responsive transcription factor CRF2 [Source:UniProtKB/Swiss-Prot;Acc:Q9SUQ2]
chr4	12498256	12498873	618	*	394	AT4G24050	12497055	12500128	+	inside	1201	1201	NearestLocation	828505		AT4g24050/T19F6_40 [Source:UniProtKB/TrEMBL;Acc:O22985]
chr4	12645369	12645754	386	*	395	AT4G24460	12642854	12645501	+	overlapEnd	2515	132	Overlapping	828548	CLT2	Protein CLT2	chloroplastic [Source:UniProtKB/Swiss-Prot;Acc:A1L4X0]
chr4	12645369	12645754	386	*	395	AT4G24470	12645542	12647965	+	overlapStart	-173	173	NearestLocation	828549	TIFY1;ZIM	GATA-type zinc finger protein with TIFY domain-containing protein [Source:UniProtKB/TrEMBL;Acc:F4JQX4]
chr4	13481533	13482058	526	*	396	AT4G26760	13478592	13481808	-	overlapStart	275	250	NearestLocation	828783	MAP65-2	MAP65-2 [Source:UniProtKB/TrEMBL;Acc:A0A178V4W3]
chr4	13685730	13686776	1047	*	397	AT4G27330	13682078	13683538	-	upstream	-2192	2192	NearestLocation	828841	SPL	Protein SPOROCYTELESS [Source:UniProtKB/Swiss-Prot;Acc:O81836]
chr4	13967072	13967711	640	*	398	AT4G28100	13965108	13966860	-	upstream	-212	212	NearestLocation	828926		Uncharacterized GPI-anchored protein At4g28100 [Source:UniProtKB/Swiss-Prot;Acc:Q9SUC9]
chr4	14012656	14013263	608	*	399	AT4G28290	14011844	14012583	-	upstream	-73	73	NearestLocation	828944		At4g28290 [Source:UniProtKB/TrEMBL;Acc:Q9M0H9]
chr4	14884339	14884875	537	*	400	AT4G30440	14881855	14883480	-	upstream	-859	859	NearestLocation	829167	GAE1	GAE1 [Source:UniProtKB/TrEMBL;Acc:A0A384LBP5]
chr4	14915992	14917168	1177	*	401	AT4G30530	14920534	14922494	+	upstream	-4542	3366	NearestLocation	829176		GGP1 [Source:UniProtKB/TrEMBL;Acc:A0A178V143]
chr4	15022693	15023451	759	*	402	AT4G30850	15020182	15022445	-	upstream	-248	248	NearestLocation	829209	HHP2	Heptahelical transmembrane protein 2 [Source:UniProtKB/Swiss-Prot;Acc:Q84N34]
chr4	15317171	15317751	581	*	403	AT4G31610	15317499	15320020	+	overlapStart	-328	252	NearestLocation	829288	REM1	Transcriptional factor B3 family protein [Source:TAIR;Acc:AT4G31610]
chr4	15324744	15325271	528	*	404	AT4G31620	15322452	15324681	-	upstream	-63	63	NearestLocation	829290		Transcriptional factor B3 family protein [Source:UniProtKB/TrEMBL;Acc:G0XQD3]
chr4	15393641	15394771	1131	*	405	AT4G31820	15390650	15394430	-	overlapStart	789	341	NearestLocation	829311	ENP	BTB/POZ domain-containing protein NPY1 [Source:UniProtKB/Swiss-Prot;Acc:Q8H1D3]
chr4	15401276	15401826	551	*	406	AT4G31840	15401640	15402617	+	overlapStart	-364	186	NearestLocation	829313	ENODL15	Early nodulin-like protein 15 [Source:UniProtKB/TrEMBL;Acc:Q9SZ51]
chr4	15412384	15413044	661	*	407	AT4G31875	15411701	15412289	-	upstream	-95	95	NearestLocation	829317		At4g31872/At4g31872 [Source:UniProtKB/TrEMBL;Acc:Q93ZC6]
chr4	15598104	15598668	565	*	408	AT4G32300	15599475	15602595	+	upstream	-1371	807	NearestLocation	829365	SD2-5	G-type lectin S-receptor-like serine/threonine-protein kinase SD2-5 [Source:UniProtKB/Swiss-Prot;Acc:Q8RWZ5]
chr4	15817048	15817794	747	*	409	AT4G32800	15819524	15820871	+	upstream	-2476	1730	NearestLocation	829416		Ethylene-responsive transcription factor ERF043 [Source:UniProtKB/Swiss-Prot;Acc:Q9M080]
chr4	15818929	15819587	659	*	410	AT4G32800	15819524	15820871	+	overlapStart	-595	63	NearestLocation	829416		Ethylene-responsive transcription factor ERF043 [Source:UniProtKB/Swiss-Prot;Acc:Q9M080]
chr4	15917803	15918647	845	*	411	AT4G32980	15914722	15918044	-	overlapStart	241	241	NearestLocation	829435	ATH1	Homeobox protein ATH1 [Source:UniProtKB/Swiss-Prot;Acc:P48731]
chr4	15992469	15994319	1851	*	412	AT4G33160	15994089	15995655	+	overlapStart	-1620	230	NearestLocation	829453		F-box family protein [Source:TAIR;Acc:AT4G33160]
chr4	16393150	16393901	752	*	413	AT4G34250	16394708	16396495	+	upstream	-1558	807	NearestLocation	829574	KCS16	3-ketoacyl-CoA synthase 16 [Source:UniProtKB/Swiss-Prot;Acc:Q9SYZ0]
chr4	16688591	16690070	1480	*	414	AT4G35060	16685720	16686703	-	upstream	-1888	1888	NearestLocation	829658	HIPP25	HIPP25 [Source:UniProtKB/TrEMBL;Acc:A0A178V323]
chr4	16688591	16690070	1480	*	415	AT4G35060	16685720	16686703	-	upstream	-1888	1888	NearestLocation	829658	HIPP25	HIPP25 [Source:UniProtKB/TrEMBL;Acc:A0A178V323]
chr4	16695959	16696513	555	*	416	AT4G35070	16694170	16695698	+	downstream	1789	261	NearestLocation	829659		At4g35070 [Source:UniProtKB/TrEMBL;Acc:Q66GR4]
chr4	16703965	16704614	650	*	417	AT4G35090	16700342	16703325	-	upstream	-640	640	NearestLocation	829661	CAT2	catalase 2 [Source:TAIR;Acc:AT4G35090]
chr4	16944587	16945112	526	*	418	AT4G35760	16942321	16944677	-	overlapStart	90	90	NearestLocation	829729		NAD(P)H dehydrogenase (quinone)s [Source:TAIR;Acc:AT4G35760]
chr4	16944587	16945112	526	*	418	AT4G35770	16944941	16946192	+	overlapStart	-354	171	NearestLocation	829730	SEN1	SEN1 [Source:UniProtKB/TrEMBL;Acc:A0A178UYD5]
chr4	17001666	17003143	1478	*	419	AT4G35900	17004595	17006287	+	upstream	-2929	1452	NearestLocation	829744	FD	Protein FD [Source:UniProtKB/Swiss-Prot;Acc:Q84JK2]
chr4	17005724	17007086	1363	*	420	AT4G35900	17004595	17006287	+	overlapEnd	1129	563	Overlapping	829744	FD	Protein FD [Source:UniProtKB/Swiss-Prot;Acc:Q84JK2]
chr4	17005724	17007086	1363	*	420	AT4G35905	17007028	17008154	-	overlapEnd	2430	58	NearestLocation	829745		At4g35905 [Source:UniProtKB/TrEMBL;Acc:Q8LG27]
chr4	17005724	17007086	1363	*	421	AT4G35900	17004595	17006287	+	overlapEnd	1129	563	Overlapping	829744	FD	Protein FD [Source:UniProtKB/Swiss-Prot;Acc:Q84JK2]
chr4	17005724	17007086	1363	*	421	AT4G35905	17007028	17008154	-	overlapEnd	2430	58	NearestLocation	829745		At4g35905 [Source:UniProtKB/TrEMBL;Acc:Q8LG27]
chr4	17189244	17189783	540	*	422	AT4G36370	17187250	17187610	+	downstream	1994	1634	NearestLocation	829789		Uncharacterized protein AT4g36370 [Source:UniProtKB/TrEMBL;Acc:O65521]
chr4	17189244	17189783	540	*	422	AT4G36380	17187528	17192317	-	inside	3073	1716	Overlapping	829790	ROT3	ROT3 [Source:UniProtKB/TrEMBL;Acc:A0A178V4B0]
chr4	17371351	17373707	2357	*	423	AT4G36870	17368965	17373930	+	inside	2386	223	NearestLocation	829840	BLH2	BEL1-like homeodomain protein 2 [Source:UniProtKB/Swiss-Prot;Acc:Q9SW80]
chr4	17371351	17373707	2357	*	424	AT4G36870	17368965	17373930	+	inside	2386	223	NearestLocation	829840	BLH2	BEL1-like homeodomain protein 2 [Source:UniProtKB/Swiss-Prot;Acc:Q9SW80]
chr4	17392988	17393542	555	*	425	AT4G36910	17390626	17393339	-	overlapStart	351	203	NearestLocation	829844	LEJ2	CBS domain-containing protein CBSX1	chloroplastic [Source:UniProtKB/Swiss-Prot;Acc:O23193]
chr4	17395382	17396250	869	*	426	AT4G36910	17390626	17393339	-	upstream	-2043	2043	NearestLocation	829844	LEJ2	CBS domain-containing protein CBSX1	chloroplastic [Source:UniProtKB/Swiss-Prot;Acc:O23193]
chr4	17407912	17410009	2098	*	427	AT4G36925	17403980	17404450	+	downstream	3932	3462	NearestLocation	829846		unknown protein; BEST Arabidopsis thaliana protein match is: unknown protein (TAIR:AT2G24945.1); Ha. [Source:TAIR;Acc:AT4G36925]
chr4	17410304	17411005	702	*	428	AT4G36930	17414127	17416294	+	upstream	-3823	3122	NearestLocation	829847	SPT	SPT [Source:UniProtKB/TrEMBL;Acc:A0A178UVX7]
chr4	17431455	17432615	1161	*	429	AT4G36970	17429744	17431685	-	overlapStart	230	230	NearestLocation	829851		Remorin family protein [Source:UniProtKB/TrEMBL;Acc:O23188]
chr4	17536811	17537329	519	*	430	AT4G37260	17540490	17541799	+	upstream	-3679	3161	NearestLocation	829880	MYB73	MYB73 [Source:UniProtKB/TrEMBL;Acc:A0A178V4E7]
chr4	17640839	17641307	469	*	431	AT4G37540	17639533	17640665	-	upstream	-174	174	NearestLocation	829909	LBD39	LOB domain-containing protein 39 [Source:UniProtKB/Swiss-Prot;Acc:Q9SZE8]
chr4	17730332	17731175	844	*	432	AT4G37740	17725337	17727730	-	upstream	-2602	2602	NearestLocation	829930	AtGRF2	GRF2 [Source:UniProtKB/TrEMBL;Acc:A0A178UXW8]
chr4	17733861	17736912	3052	*	433	AT4G37750	17739514	17742401	+	upstream	-5653	2602	NearestLocation	829931	ANT	AP2-like ethylene-responsive transcription factor ANT [Source:UniProtKB/Swiss-Prot;Acc:Q38914]
chr4	17781608	17783078	1471	*	434	AT4G37810	17780970	17781745	+	overlapEnd	638	137	NearestLocation	829937		EPIDERMAL PATTERNING FACTOR-like protein 2 [Source:UniProtKB/Swiss-Prot;Acc:Q9T068]
chr4	17781608	17783078	1471	*	435	AT4G37810	17780970	17781745	+	overlapEnd	638	137	NearestLocation	829937		EPIDERMAL PATTERNING FACTOR-like protein 2 [Source:UniProtKB/Swiss-Prot;Acc:Q9T068]
chr4	17806776	17807610	835	*	436	AT4G37870	17802694	17806539	-	upstream	-237	237	NearestLocation	829943	PCK1	Phosphoenolpyruvate carboxykinase (ATP)-like protein [Source:UniProtKB/TrEMBL;Acc:Q0WWL8]
chr4	17986024	17986477	454	*	437	AT4G38430	17986466	17988807	+	overlapStart	-442	11	NearestLocation	830000	ATROPGEF1	Rop guanine nucleotide exchange factor 1 [Source:UniProtKB/Swiss-Prot;Acc:Q93ZY2]
chr4	18098233	18098674	442	*	438	AT4G38770	18096809	18098565	-	overlapStart	332	109	NearestLocation	830032	PRP4	Proline-rich protein 4 [Source:UniProtKB/Swiss-Prot;Acc:Q9T0I5]
chr4	18147004	18147318	315	*	439	AT4G38920	18147211	18149267	+	overlapStart	-207	107	NearestLocation	830047;816150;829624	AVA-P3	V-type proton ATPase subunit c1 [Source:UniProtKB/Swiss-Prot;Acc:P0DH92]
chr4	18239737	18240483	747	*	440	AT4G39160	18236355	18240478	+	overlapEnd	3382	5	Overlapping	830071		Homeodomain-like superfamily protein [Source:UniProtKB/TrEMBL;Acc:F4JVA4]
chr4	18239737	18240483	747	*	440	AT4G39170	18240605	18243795	+	upstream	-868	122	NearestLocation	830072		Phosphatidylinositol/phosphatidylcholine transfer protein SFH6 [Source:UniProtKB/Swiss-Prot;Acc:F4JVA6]
chr4	18361426	18362031	606	*	441	AT4G39480	18362258	18364209	+	upstream	-832	227	NearestLocation	830103	CYP96A9	Cytochrome P450	family 96	subfamily A	polypeptide 9 [Source:UniProtKB/TrEMBL;Acc:Q9SVB0]
chr4	18464600	18466204	1605	*	442	AT4G39790	18462190	18464824	-	overlapStart	224	224	NearestLocation	830137		BZIP transcription factor	putative (DUF630 and DUF632) [Source:UniProtKB/TrEMBL;Acc:Q5XV54]
chr4	18569492	18570982	1491	*	443	AT4G40060	18571359	18573084	-	downstream	3592	377	NearestLocation	830169	ATHB16	HB16 [Source:UniProtKB/TrEMBL;Acc:A0A178V0P3]
chr5	9620	9950	331	*	444	AT5G01030	9869	13235	+	overlapStart	-249	81	NearestLocation	831730		Enolase	putative (DUF3527) [Source:UniProtKB/TrEMBL;Acc:Q9LFD3]
chr5	125945	126637	693	*	445	AT5G01310	125304	128960	+	inside	641	641	NearestLocation	830940	APTX	APRATAXIN-like [Source:TAIR;Acc:AT5G01310]
chr5	205978	206470	493	*	446	AT5G01520	206432	208611	+	overlapStart	-454	38	NearestLocation	831747		AtAIRP2 [Source:UniProtKB/TrEMBL;Acc:A0A178U9T4]
chr5	251167	251874	708	*	447	AT5G01670	251814	253960	+	overlapStart	-647	60	NearestLocation	831701		NAD(P)-linked oxidoreductase superfamily protein [Source:UniProtKB/TrEMBL;Acc:F4K9G7]
chr5	390585	391427	843	*	448	AT5G02025	389893	389963	-	upstream	-622	622	NearestLocation	NA		pre-tRNA [Source:TAIR;Acc:AT5G02025]
chr5	434503	435117	615	*	449	AT5G02190	435211	436897	+	upstream	-708	94	NearestLocation	831845	EMB24	Aspartic proteinase PCS1 [Source:UniProtKB/Swiss-Prot;Acc:Q9LZL3]
chr5	536722	537398	677	*	450	AT5G02450	533106	534656	+	downstream	3616	2066	NearestLocation	831907		60S ribosomal protein L36-3 [Source:UniProtKB/Swiss-Prot;Acc:Q9LZ57]
chr5	566177	567278	1102	*	451	AT5G02530	564085	565883	-	upstream	-294	294	NearestLocation	831923		THO complex subunit 4B [Source:UniProtKB/Swiss-Prot;Acc:Q8L719]
chr5	569115	569567	453	*	452	AT5G02540	568524	570920	+	inside	591	591	NearestLocation	831913		NAD(P)-binding Rossmann-fold superfamily protein [Source:UniProtKB/TrEMBL;Acc:F4KCF2]
chr5	742238	742792	555	*	453	AT5G03140	737590	740016	-	upstream	-2222	2222	NearestLocation	831590		L-type lectin-domain containing receptor kinase VIII.2 [Source:UniProtKB/Swiss-Prot;Acc:Q9LYX1]
chr5	991132	991519	388	*	454	AT5G03760	985675	990549	-	upstream	-583	583	NearestLocation	831734	ATCSLA09	Glucomannan 4-beta-mannosyltransferase 9 [Source:UniProtKB/Swiss-Prot;Acc:Q9LZR3]
chr5	1034416	1034875	460	*	455	AT5G03860	1032103	1034973	-	inside	557	98	NearestLocation	831690	MLS	Malate synthase [Source:UniProtKB/Swiss-Prot;Acc:Q9LZC3]
chr5	1089474	1090088	615	*	456	AT5G04040	1089342	1093179	+	inside	132	132	NearestLocation	830283	SDP1	SDP1 [Source:UniProtKB/TrEMBL;Acc:A0A178UB07]
chr5	1422627	1422848	222	*	457	AT5G04885	1422799	1426879	+	overlapStart	-172	49	NearestLocation	830368		Glycosyl hydrolase family protein [Source:TAIR;Acc:AT5G04885]
chr5	1712059	1712616	558	*	458	AT5G05700	1712670	1715731	-	downstream	3672	54	NearestLocation	830454	ATE1	Arginyl-tRNA--protein transferase 1 [Source:UniProtKB/Swiss-Prot;Acc:Q9ZT48]
chr5	1747447	1748311	865	*	459	AT5G05810	1746830	1748255	+	overlapEnd	617	56	NearestLocation	830466	ATL43	ATL43 [Source:UniProtKB/TrEMBL;Acc:A0A178ULT1]
chr5	2233331	2235628	2298	*	460	AT5G07180	2227571	2233417	-	overlapStart	86	86	NearestLocation	830609	ERL2	LRR receptor-like serine/threonine-protein kinase ERL2 [Source:UniProtKB/Swiss-Prot;Acc:Q6XAT2]
chr5	2233331	2235628	2298	*	461	AT5G07180	2227571	2233417	-	overlapStart	86	86	NearestLocation	830609	ERL2	LRR receptor-like serine/threonine-protein kinase ERL2 [Source:UniProtKB/Swiss-Prot;Acc:Q6XAT2]
chr5	2409120	2409818	699	*	462	AT5G07620	2407401	2409066	-	upstream	-54	54	NearestLocation	830655		Protein kinase superfamily protein [Source:UniProtKB/TrEMBL;Acc:Q9FLR9]
chr5	2612637	2613172	536	*	463	AT5G08130	2606200	2610250	-	upstream	-2387	2387	NearestLocation	830708	BIM1	basic helix-loop-helix (bHLH) DNA-binding superfamily protein [Source:TAIR;Acc:AT5G08130]
chr5	2838969	2839492	524	*	464	AT5G08712	2838650	2838757	+	downstream	319	212	NearestLocation	NA	MIR166C	MIR166/MIR166C; miRNA [Source:TAIR;Acc:AT5G08712]
chr5	2936431	2937549	1119	*	465	AT5G09440	2938347	2939461	+	upstream	-1916	798	NearestLocation	830803	EXL4	EXL4 [Source:UniProtKB/TrEMBL;Acc:A0A178UJ96]
chr5	2939408	2940487	1080	*	466	AT5G09440	2938347	2939461	+	overlapEnd	1061	53	Overlapping	830803	EXL4	EXL4 [Source:UniProtKB/TrEMBL;Acc:A0A178UJ96]
chr5	2939408	2940487	1080	*	466	AT5G09445	2940676	2941251	+	upstream	-1268	189	NearestLocation	5008205		unknown protein; FUNCTIONS IN: molecular_function unknown; INVOLVED IN: biological_process unknown; LOCATED IN: cellular_component unknown; Ha. [Source:TAIR;Acc:AT5G09445]
chr5	3046607	3047225	619	*	467	AT5G09805	3047218	3047517	+	overlapStart	-611	7	NearestLocation	28721130	IDL3	Protein IDA-LIKE 3 [Source:UniProtKB/Swiss-Prot;Acc:Q6DUW7]
chr5	3117872	3118509	638	*	468	AT5G09975	3118377	3118457	+	includeFeature	-505	52	NearestLocation	NA		pre-tRNA [Source:TAIR;Acc:AT5G09975]
chr5	3317300	3318570	1271	*	469	AT5G10510	3315529	3320202	+	inside	1771	1632	NearestLocation	830915	AIL6	AINTEGUMENTA-like 6 [Source:UniProtKB/TrEMBL;Acc:F4KGW7]
chr5	3466171	3466856	686	*	470	AT5G10960	3464218	3465687	+	downstream	1953	484	NearestLocation	830963		Probable CCR4-associated factor 1 homolog 10 [Source:UniProtKB/Swiss-Prot;Acc:Q9LEU4]
chr5	3549816	3550726	911	*	471	AT5G11160	3550520	3552207	+	overlapStart	-704	206	NearestLocation	830985	APT5	Adenine phosphoribosyltransferase 5 [Source:UniProtKB/Swiss-Prot;Acc:Q9LFP0]
chr5	3609892	3610484	593	*	472	AT5G11320	3611247	3613361	-	downstream	3469	763	NearestLocation	831003	YUC4	YUC4 [Source:UniProtKB/TrEMBL;Acc:A0A178UJ31]
chr5	3693310	3693895	586	*	473	AT5G11530	3695862	3701548	+	upstream	-2552	1967	NearestLocation	831025	EMF1	Protein EMBRYONIC FLOWER 1 [Source:UniProtKB/Swiss-Prot;Acc:Q9LYD9]
chr5	3901877	3903268	1392	*	474	AT5G12080	3898047	3901724	-	upstream	-153	153	NearestLocation	831081	MSL10	Mechanosensitive ion channel protein 10 [Source:UniProtKB/Swiss-Prot;Acc:Q9LYG9]
chr5	4155935	4156666	732	*	475	AT5G13100	4156660	4158553	+	overlapStart	-725	6	NearestLocation	831149		AT5g13100/T19L5_60 [Source:UniProtKB/TrEMBL;Acc:Q9FYA0]
chr5	4254491	4255479	989	*	476	AT5G13290	4252842	4254894	-	overlapStart	403	403	NearestLocation	831170	SOL2	Inactive leucine-rich repeat receptor-like protein kinase CORYNE [Source:UniProtKB/Swiss-Prot;Acc:Q9LYU7]
chr5	4276185	4277092	908	*	477	AT5G13340	4277939	4279446	-	downstream	3261	847	NearestLocation	831175		Arginine/glutamate-rich 1 protein [Source:UniProtKB/TrEMBL;Acc:Q9LYU2]
chr5	4392926	4393451	526	*	478	AT5G13640	4393062	4397541	+	overlapStart	-136	136	NearestLocation	831208	ATPDAT	Phospholipid:diacylglycerol acyltransferase 1 [Source:UniProtKB/Swiss-Prot;Acc:Q9FNA9]
chr5	4487549	4488018	470	*	479	AT5G13920	4485931	4487433	-	upstream	-116	116	NearestLocation	831239		GRF zinc finger / Zinc knuckle protein [Source:TAIR;Acc:AT5G13920]
chr5	4672860	4673504	645	*	480	AT5G14495	4673900	4673971	+	upstream	-1040	396	NearestLocation	NA		pre-tRNA [Source:TAIR;Acc:AT5G14495]
chr5	4768141	4768890	750	*	481	AT5G14760	4768468	4772153	+	overlapStart	-327	327	NearestLocation	831328	AO	L-aspartate oxidase	chloroplastic [Source:UniProtKB/Swiss-Prot;Acc:Q94AY1]
chr5	4912273	4912807	535	*	482	AT5G15150	4913699	4915892	-	downstream	3619	892	NearestLocation	831367	ATHB-3	Homeobox-leucine zipper protein HAT7 [Source:UniProtKB/Swiss-Prot;Acc:Q00466]
chr5	5409297	5410077	781	*	483	AT5G16560	5406863	5411424	-	inside	2127	1347	NearestLocation	831518	KAN	Transcription repressor KAN1 [Source:UniProtKB/Swiss-Prot;Acc:Q93WJ9]
chr5	5413858	5414358	501	*	484	AT5G16560	5406863	5411424	-	upstream	-2434	2434	NearestLocation	831518	KAN	Transcription repressor KAN1 [Source:UniProtKB/Swiss-Prot;Acc:Q93WJ9]
chr5	5419549	5420699	1151	*	485	AT5G16567	5418891	5419085	+	downstream	658	464	NearestLocation	NA	NA	NA
chr5	5616524	5617159	636	*	486	AT5G17073	5617432	5617572	+	upstream	-908	273	NearestLocation	NA	NA	NA
chr5	5799831	5800395	565	*	487	AT5G17600	5799905	5801244	-	overlapEnd	1413	74	NearestLocation	831626		RING-H2 finger protein ATL52 [Source:UniProtKB/Swiss-Prot;Acc:Q9LF64]
chr5	6020586	6021151	566	*	488	AT5G18220	6018914	6020453	-	upstream	-133	133	NearestLocation	831940		Beta-1	3-glucanase-like protein [Source:UniProtKB/TrEMBL;Acc:Q9FK49]
chr5	6217653	6218015	363	*	489	AT5G18650	6217912	6220702	+	overlapStart	-259	103	NearestLocation	831983		MIEL1 [Source:UniProtKB/TrEMBL;Acc:A0A178UJV2]
chr5	6391746	6393032	1287	*	490	AT5G19090	6387489	6390024	+	downstream	4257	1722	NearestLocation	832028		Heavy metal-associated isoprenylated plant protein 33 [Source:UniProtKB/Swiss-Prot;Acc:F4JZL7]
chr5	6396109	6396281	173	*	491	AT5G19095	6401239	6401309	+	upstream	-5130	4958	NearestLocation	NA		pre-tRNA [Source:TAIR;Acc:AT5G19095]
chr5	6828508	6829206	699	*	492	AT5G20240	6829042	6831515	+	overlapStart	-534	164	NearestLocation	832146	PI	Floral homeotic protein PISTILLATA [Source:UniProtKB/Swiss-Prot;Acc:P48007]
chr5	7174531	7175478	948	*	493	AT5G21105	7172687	7177841	+	inside	1844	1844	NearestLocation	832235		Plant L-ascorbate oxidase [Source:UniProtKB/TrEMBL;Acc:F4K6Z5]
chr5	7697415	7697865	451	*	494	AT5G23000	7696135	7697927	+	inside	1280	62	NearestLocation	832364	RAX1	Transcription factor RAX1 [Source:UniProtKB/Swiss-Prot;Acc:Q9FG68]
chr5	8004695	8005483	789	*	495	AT5G23730	8005234	8006630	+	overlapStart	-539	249	NearestLocation	832438	RUP2	WD repeat-containing protein RUP2 [Source:UniProtKB/Swiss-Prot;Acc:Q9FFA7]
chr5	8537996	8538424	429	*	496	AT5G24850	8535282	8538107	-	overlapStart	111	111	NearestLocation	832554	CRY3	Cryptochrome DASH	chloroplastic/mitochondrial [Source:UniProtKB/Swiss-Prot;Acc:Q84KJ5]
chr5	8542896	8544016	1121	*	497	AT5G24860	8541778	8542449	+	downstream	1118	447	NearestLocation	832555	FPF1	flowering promoting factor 1 [Source:TAIR;Acc:AT5G24860]
chr5	8587125	8587747	623	*	498	AT5G24930	8589234	8591236	+	upstream	-2109	1487	NearestLocation	832563	ATCOL4	Zinc finger protein CONSTANS-LIKE 4 [Source:UniProtKB/Swiss-Prot;Acc:Q940T9]
chr5	8731759	8732253	495	*	499	AT5G25220	8736074	8738584	+	upstream	-4315	3821	NearestLocation	832593	KNAT3	KNAT3 [Source:UniProtKB/TrEMBL;Acc:A0A178U9D1]
chr5	8909770	8910388	619	*	500	AT5G25590	8906598	8909920	-	overlapStart	150	150	NearestLocation	832634		DNA ligase (DUF630 and DUF632) [Source:UniProtKB/TrEMBL;Acc:Q8RWW9]
chr5	9023502	9024092	591	*	501	AT5G25880	9024549	9028377	+	upstream	-1047	457	NearestLocation	832657	ATNADP-ME3	Malic enzyme [Source:UniProtKB/TrEMBL;Acc:A0A178UAR6]
chr5	9377033	9377604	572	*	502	AT5G26600	9377402	9379797	+	overlapStart	-369	202	NearestLocation	832730		Probable L-cysteine desulfhydrase	chloroplastic [Source:UniProtKB/Swiss-Prot;Acc:Q3E6S9]
chr5	9377033	9377604	572	*	502	AT5G26610	9375183	9377125	+	overlapEnd	1850	92	Overlapping	832729		At5g26610 [Source:UniProtKB/TrEMBL;Acc:Q147M4]
chr5	9422615	9423300	686	*	503	AT5G26790	9423092	9423611	+	overlapStart	-477	208	NearestLocation	832737		At5g26790 [Source:UniProtKB/TrEMBL;Acc:Q8LAB7]
chr5	9741932	9742596	665	*	504	AT5G27600	9742576	9747005	+	overlapStart	-644	20	NearestLocation	832820	LACS7	Long chain acyl-CoA synthetase 7	peroxisomal [Source:UniProtKB/Swiss-Prot;Acc:Q8LKS5]
chr5	9798825	9799517	693	*	505	AT5G27680	9793790	9798961	-	overlapStart	136	136	NearestLocation	832830	RECQSIM	ATP-dependent DNA helicase Q-like SIM [Source:UniProtKB/Swiss-Prot;Acc:Q9FT69]
chr5	9966192	9966987	796	*	506	AT5G27930	9958090	9961264	-	upstream	-4928	4928	NearestLocation	832860		Probable protein phosphatase 2C 73 [Source:UniProtKB/Swiss-Prot;Acc:Q0WRB2]
chr5	10455196	10456314	1119	*	507	AT5G28490	10454393	10455196	-	overlapStart	0	0	NearestLocation	832941	LSH1	Protein LIGHT-DEPENDENT SHORT HYPOCOTYLS 1 [Source:UniProtKB/Swiss-Prot;Acc:Q6NNI3]
chr5	10455196	10456314	1119	*	507	AT5G28491	10455682	10455807	-	includeFeature	611	486	NearestLocation	6241081		unknown protein; Ha. [Source:TAIR;Acc:AT5G28491]
chr5	10649503	10650398	896	*	508	AT5G28640	10647570	10649892	-	overlapStart	389	389	NearestLocation	832968	AN3	GRF1-interacting factor 1 [Source:UniProtKB/Swiss-Prot;Acc:Q8L8A5]
chr5	10656287	10656599	313	*	509	AT5G28642	10654592	10654741	-	upstream	-1546	1546	NearestLocation	NA	NA	NA
chr5	10864647	10865109	463	*	510	AT5G28840	10862173	10864903	-	overlapStart	256	206	NearestLocation	833002	GME	GDP-mannose 3	5-epimerase [Source:UniProtKB/Swiss-Prot;Acc:Q93VR3]
chr5	13936002	13936668	667	*	511	AT5G35760	13934108	13934782	+	downstream	1894	1220	NearestLocation	833555		Beta-galactosidase related protein [Source:UniProtKB/TrEMBL;Acc:F4K1E9]
chr5	13936002	13936668	667	*	511	AT5G35770	13936086	13940867	-	overlapEnd	4865	84	Overlapping	833556	SAP	Transcriptional regulator STERILE APETALA [Source:UniProtKB/Swiss-Prot;Acc:Q9FKH1]
chr5	13937416	13939647	2232	*	512	AT5G35770	13936086	13940867	-	inside	3451	1220	NearestLocation	833556	SAP	Transcriptional regulator STERILE APETALA [Source:UniProtKB/Swiss-Prot;Acc:Q9FKH1]
chr5	16085162	16085628	467	*	513	AT5G40250	16085764	16087543	+	upstream	-602	136	NearestLocation	834023		RING-H2 finger protein ATL46 [Source:UniProtKB/Swiss-Prot;Acc:Q9FL07]
chr5	16280801	16281659	859	*	514	AT5G40645	16280283	16280972	-	overlapStart	171	171	NearestLocation	834064		At5g40645 [Source:UniProtKB/TrEMBL;Acc:Q8LGF0]
chr5	16280801	16281659	859	*	514	AT5G40650	16281404	16283527	+	overlapStart	-603	255	NearestLocation	834065	SDH2-2	Succinate dehydrogenase [ubiquinone] iron-sulfur subunit 2	mitochondrial [Source:UniProtKB/Swiss-Prot;Acc:Q8LB02]
chr5	16528593	16529033	441	*	515	AT5G41315	16529455	16532879	+	upstream	-862	422	NearestLocation	834133	GL3	MYC6.2 [Source:UniProtKB/TrEMBL;Acc:A0A178UFB0]
chr5	16540042	16540256	215	*	516	AT5G41340	16538081	16540130	-	overlapStart	88	88	NearestLocation	834136	UBC4	Ubiquitin-conjugating enzyme E2 4 [Source:UniProtKB/Swiss-Prot;Acc:P42748]
chr5	16563334	16563970	637	*	517	AT5G41380	16561278	16563732	-	overlapStart	398	238	NearestLocation	834140		CCT motif family protein [Source:UniProtKB/TrEMBL;Acc:Q5Q0A4]
chr5	16578327	16578996	670	*	518	AT5G41410	16580044	16584008	+	upstream	-1717	1048	NearestLocation	834143	BEL1	Homeobox protein BEL1 homolog [Source:UniProtKB/Swiss-Prot;Acc:Q38897]
chr5	17183080	17183583	504	*	519	AT5G42850	17181707	17182623	-	upstream	-457	457	NearestLocation	834296		Thioredoxin-like protein Clot [Source:UniProtKB/Swiss-Prot;Acc:Q9FMN4]
chr5	17183080	17183583	504	*	519	AT5G42860	17183066	17184916	-	inside	1836	14	Overlapping	834297		Emb [Source:UniProtKB/TrEMBL;Acc:Q9FMN3]
chr5	17195783	17196298	516	*	520	AT5G42890	17194197	17196032	-	overlapStart	249	249	NearestLocation	834300	ATSCP2	SCP2 [Source:UniProtKB/TrEMBL;Acc:A0A178UHV6]
chr5	17549822	17550486	665	*	521	AT5G43700	17550233	17551581	+	overlapStart	-411	253	NearestLocation	834390	ATAUX2-11	IAA4 [Source:UniProtKB/TrEMBL;Acc:A0A384LA06]
chr5	17807441	17808252	812	*	522	AT5G44210	17806472	17807534	+	overlapEnd	969	93	NearestLocation	834444	ERF9	Ethylene-responsive transcription factor 9 [Source:UniProtKB/Swiss-Prot;Acc:Q9FE67]
chr5	18000069	18001424	1356	*	523	AT5G44620	17997779	17999558	-	upstream	-511	511	NearestLocation	834490	CYP706A3	Cytochrome P450	family 706	subfamily A	polypeptide 3 [Source:UniProtKB/TrEMBL;Acc:Q9LU04]
chr5	18000069	18001424	1356	*	524	AT5G44620	17997779	17999558	-	upstream	-511	511	NearestLocation	834490	CYP706A3	Cytochrome P450	family 706	subfamily A	polypeptide 3 [Source:UniProtKB/TrEMBL;Acc:Q9LU04]
chr5	18001983	18002410	428	*	525	AT5G44630	18003255	18005616	+	upstream	-1272	845	NearestLocation	834491		Alpha-barbatene synthase [Source:UniProtKB/Swiss-Prot;Acc:Q4KSH9]
chr5	18221140	18221758	619	*	526	AT5G45100	18218586	18219960	+	downstream	2554	1180	NearestLocation	834543		BOI-related E3 ubiquitin-protein ligase 1 [Source:UniProtKB/Swiss-Prot;Acc:Q9FHE4]
chr5	18378609	18379292	684	*	527	AT5G45350	18381837	18383699	-	downstream	5090	2545	NearestLocation	834571		AT5g45350/MFC19_1 [Source:UniProtKB/TrEMBL;Acc:Q39115]
chr5	18527723	18528539	817	*	528	AT5G45670	18528494	18530450	+	overlapStart	-771	45	NearestLocation	834606		GDSL esterase/lipase At5g45670 [Source:UniProtKB/Swiss-Prot;Acc:Q9FK75]
chr5	18558146	18558527	382	*	529	AT5G45740	18556975	18558097	-	upstream	-49	49	NearestLocation	834613		Ubiquitin domain-containing protein [Source:UniProtKB/TrEMBL;Acc:F4KEM2]
chr5	18576493	18577229	737	*	530	AT5G45800	18575536	18579107	-	inside	2614	957	NearestLocation	834620	MEE62	MEE62 [Source:UniProtKB/TrEMBL;Acc:A0A178UKF2]
chr5	19045294	19045774	481	*	531	AT5G46910	19046858	19050880	+	upstream	-1564	1084	NearestLocation	834736		Transcription factor jumonji (Jmj) family protein / zinc finger (C5HC2 type) family protein [Source:UniProtKB/TrEMBL;Acc:F4KIX0]
chr5	19111686	19112474	789	*	532	AT5G47060	19116788	19118046	+	upstream	-5102	4314	NearestLocation	834752		Putative uncharacterized protein [Source:UniProtKB/TrEMBL;Acc:Q9FGQ9]
chr5	19115336	19115857	522	*	533	AT5G47060	19116788	19118046	+	upstream	-1452	931	NearestLocation	834752		Putative uncharacterized protein [Source:UniProtKB/TrEMBL;Acc:Q9FGQ9]
chr5	19155589	19156338	750	*	534	AT5G47160	19156731	19157978	+	upstream	-1142	393	NearestLocation	834762		YDG domain-containing protein At5g47160 [Source:UniProtKB/Swiss-Prot;Acc:Q9LVU3]
chr5	19273312	19274150	839	*	535	AT5G47500	19270959	19272883	-	upstream	-429	429	NearestLocation	834800		Probable pectinesterase 68 [Source:UniProtKB/Swiss-Prot;Acc:Q8LPF3]
chr5	19329318	19329853	536	*	536	AT5G47710	19329675	19331329	+	overlapStart	-357	178	NearestLocation	834822		Protein C2-DOMAIN ABA-RELATED 11 [Source:UniProtKB/Swiss-Prot;Acc:Q9FIK8]
chr5	19422216	19422942	727	*	537	AT5G47960	19421384	19422533	-	overlapStart	317	317	NearestLocation	834847	SMG1	SMG1 [Source:UniProtKB/TrEMBL;Acc:A0A178UQI5]
chr5	19422216	19422942	727	*	537	AT5G47970	19422203	19425811	+	inside	13	13	Overlapping	834848		tRNA-dihydrouridine synthase [Source:UniProtKB/TrEMBL;Acc:Q9FI41]
chr5	19762023	19762403	381	*	538	AT5G48730	19763152	19765272	+	upstream	-1129	749	NearestLocation	834931		Pentatricopeptide repeat-containing protein At5g48730	chloroplastic [Source:UniProtKB/Swiss-Prot;Acc:Q9FKC3]
chr5	19898747	19899815	1069	*	539	AT5G49100	19897370	19899114	-	overlapStart	367	367	NearestLocation	834969		Vitellogenin-like protein [Source:UniProtKB/TrEMBL;Acc:Q9FH24]
chr5	20083886	20084707	822	*	540	AT5G49510	20080614	20082921	+	downstream	3272	965	NearestLocation	835011	PFD3	Probable prefoldin subunit 3 [Source:UniProtKB/Swiss-Prot;Acc:P57741]
chr5	20637664	20638328	665	*	541	AT5G50740	20635866	20637996	-	overlapStart	332	332	NearestLocation	835146		Heavy metal transport/detoxification superfamily protein [Source:UniProtKB/TrEMBL;Acc:B3H4U8]
chr5	21044886	21045743	858	*	542	AT5G51795	21043083	21044194	-	upstream	-692	692	NearestLocation	835254		KIN17-like protein KLP [Source:UniProtKB/Swiss-Prot;Acc:F4KDD7]
chr5	21088428	21089104	677	*	543	AT5G51880	21089383	21090941	+	upstream	-955	279	NearestLocation	835263		2-oxoglutarate (2OG) and Fe(II)-dependent oxygenase superfamily protein [Source:UniProtKB/TrEMBL;Acc:Q9LT92]
chr5	22388097	22388816	720	*	544	AT5G55180	22388782	22390714	+	overlapStart	-685	34	NearestLocation	835611		O-Glycosyl hydrolases family 17 protein [Source:UniProtKB/TrEMBL;Acc:F4K3D8]
chr5	22753026	22753533	508	*	545	AT5G56210	22750555	22752732	-	upstream	-294	294	NearestLocation	835720	WIP2	WPP domain-interacting protein 2 [Source:UniProtKB/Swiss-Prot;Acc:Q9FH18]
chr5	22888323	22888929	607	*	546	AT5G56530	22889132	22891853	+	upstream	-809	203	NearestLocation	835754		Similarity to carboxyl-terminal proteinase [Source:UniProtKB/TrEMBL;Acc:Q9LVC1]
chr5	23054216	23054687	472	*	547	AT5G56975	23054771	23054844	-	downstream	628	84	NearestLocation	NA		pre-tRNA [Source:TAIR;Acc:AT5G56975]
chr5	23131203	23131780	578	*	548	AT5G57123	23126922	23127654	-	upstream	-3549	3549	NearestLocation	835817		At5g57123 [Source:UniProtKB/TrEMBL;Acc:Q8LCB5]
chr5	23256287	23257103	817	*	549	AT5G57390	23253459	23256450	-	overlapStart	163	163	NearestLocation	835845	AIL5	AP2-like ethylene-responsive transcription factor AIL5 [Source:UniProtKB/Swiss-Prot;Acc:Q6PQQ3]
chr5	23256287	23257103	817	*	549	AT5G57391	23257065	23257184	+	overlapStart	-778	38	NearestLocation	NA	NA	NA
chr5	23323455	23324057	603	*	550	AT5G57590	23318508	23322770	-	upstream	-685	685	NearestLocation	835863	BIO1	Bifunctional dethiobiotin synthetase/7	8-diamino-pelargonic acid aminotransferase	mitochondrial [Source:UniProtKB/Swiss-Prot;Acc:B0F481]
chr5	23475230	23476119	890	*	551	AT5G57990	23470014	23474104	-	upstream	-1126	1126	NearestLocation	835910	UBP23	Ubiquitin carboxyl-terminal hydrolase 23 [Source:UniProtKB/Swiss-Prot;Acc:Q9FPS4]
chr5	23700272	23700872	601	*	552	AT5G58650	23699708	23700226	-	upstream	-46	46	NearestLocation	835979	PSY1	PSY1 [Source:UniProtKB/TrEMBL;Acc:A0A178UNK7]
chr5	23786271	23787020	750	*	553	AT5G58900	23783123	23785334	-	upstream	-937	937	NearestLocation	836007		Homeodomain-like transcriptional regulator [Source:UniProtKB/TrEMBL;Acc:Q9FIL9]
chr5	24065937	24066509	573	*	554	AT5G59730	24063877	24066170	-	overlapStart	233	233	NearestLocation	836094	ATEXO70H7	Exocyst subunit Exo70 family protein [Source:UniProtKB/TrEMBL;Acc:Q9FN91]
chr5	24065937	24066509	573	*	554	AT5G59732	24064478	24066154	+	overlapEnd	1459	217	Overlapping	NA		other RNA [Source:TAIR;Acc:AT5G59732]
chr5	24236360	24237492	1133	*	555	AT5G60190	24234541	24236163	+	downstream	1819	197	NearestLocation	836141		NEDD8-specific protease 1 [Source:UniProtKB/Swiss-Prot;Acc:Q9LSS7]
chr5	24236360	24237492	1133	*	556	AT5G60190	24234541	24236163	+	downstream	1819	197	NearestLocation	836141		NEDD8-specific protease 1 [Source:UniProtKB/Swiss-Prot;Acc:Q9LSS7]
chr5	24239213	24239715	503	*	557	AT5G60200	24240975	24242523	+	upstream	-1762	1260	NearestLocation	836142	TMO6	Dof zinc finger protein DOF5.3 [Source:UniProtKB/Swiss-Prot;Acc:Q84TE9]
chr5	24396713	24397336	624	*	558	AT5G60690	24397023	24402195	+	overlapStart	-310	310	NearestLocation	836190	REV	Homeobox-leucine zipper protein REVOLUTA [Source:UniProtKB/Swiss-Prot;Acc:Q9SE43]
chr5	24504953	24506572	1620	*	559	AT5G60910	24502482	24506143	-	overlapStart	1190	429	NearestLocation	836212	AGL8	Agamous-like MADS-box protein AGL8 [Source:UniProtKB/Swiss-Prot;Acc:Q38876]
chr5	24504953	24506572	1620	*	560	AT5G60910	24502482	24506143	-	overlapStart	1190	429	NearestLocation	836212	AGL8	Agamous-like MADS-box protein AGL8 [Source:UniProtKB/Swiss-Prot;Acc:Q38876]
chr5	24728387	24728592	206	*	561	AT5G61480	24724541	24727842	-	upstream	-545	545	NearestLocation	836269	PXY	Leucine-rich repeat receptor-like protein kinase TDR [Source:UniProtKB/Swiss-Prot;Acc:Q9FII5]
chr5	24993569	24994184	616	*	562	AT5G62230	24996129	25002340	+	upstream	-2560	1945	NearestLocation	836344	ERL1	LRR receptor-like serine/threonine-protein kinase ERL1 [Source:UniProtKB/Swiss-Prot;Acc:C0LGW6]
chr5	24995543	24996404	862	*	563	AT5G62230	24996129	25002340	+	overlapStart	-586	275	NearestLocation	836344	ERL1	LRR receptor-like serine/threonine-protein kinase ERL1 [Source:UniProtKB/Swiss-Prot;Acc:C0LGW6]
chr5	25398562	25399136	575	*	564	AT5G63410	25394984	25398153	-	upstream	-409	409	NearestLocation	836460		Leucine-rich repeat protein kinase family protein [Source:UniProtKB/TrEMBL;Acc:Q84JF8]
chr5	25431306	25431828	523	*	565	AT5G63530	25433154	25435834	+	upstream	-1848	1326	NearestLocation	836472	ATFP3	Heavy metal-associated isoprenylated plant protein 7 [Source:UniProtKB/Swiss-Prot;Acc:Q9C5D3]
chr5	25504164	25504829	666	*	566	AT5G63715	25504813	25504902	+	overlapStart	-649	16	NearestLocation	NA	MIR166G	MIR166/MIR166G; miRNA [Source:TAIR;Acc:AT5G63715]
chr5	25928631	25929461	831	*	567	AT5G64860	25925173	25928848	-	overlapStart	217	217	NearestLocation	836609	DPE1	4-alpha-glucanotransferase DPE1	chloroplastic/amyloplastic [Source:UniProtKB/Swiss-Prot;Acc:Q9LV91]
chr5	25940167	25940858	692	*	568	AT5G64910	25940711	25944114	+	overlapStart	-544	147	NearestLocation	836615		unknown protein; BEST Arabidopsis thaliana protein match is: unknown protein (TAIR:AT5G10010.1); Ha. [Source:TAIR;Acc:AT5G64910]
chr5	26012134	26012978	845	*	569	AT5G65110	26009635	26012519	-	overlapStart	385	385	NearestLocation	836635	ACX2	Acyl-coenzyme A oxidase [Source:UniProtKB/TrEMBL;Acc:A0A178UA38]
chr5	26012134	26012978	845	*	569	AT5G65120	26012833	26014640	+	overlapStart	-699	145	NearestLocation	836636		At5g65120 [Source:UniProtKB/TrEMBL;Acc:B4F7Q0]
chr5	26100241	26101750	1510	*	570	AT5G65305	26097530	26097567	-	upstream	-2674	2674	NearestLocation	NA		pre-tRNA [Source:TAIR;Acc:AT5G65305]
chr5	26100241	26101750	1510	*	571	AT5G65305	26097530	26097567	-	upstream	-2674	2674	NearestLocation	NA		pre-tRNA [Source:TAIR;Acc:AT5G65305]
chr5	26134205	26135442	1238	*	572	AT5G65410	26136094	26137183	+	upstream	-1889	652	NearestLocation	836666	ATHB25	Zinc-finger homeodomain protein 1 [Source:UniProtKB/Swiss-Prot;Acc:Q9FKP8]
chr5	26138319	26140504	2186	*	573	AT5G65410	26136094	26137183	+	downstream	2225	1136	NearestLocation	836666	ATHB25	Zinc-finger homeodomain protein 1 [Source:UniProtKB/Swiss-Prot;Acc:Q9FKP8]
chr5	26211082	26211817	736	*	574	AT5G65590	26211746	26213136	-	overlapEnd	2054	71	NearestLocation	836685		Dof zinc finger protein DOF5.7 [Source:UniProtKB/Swiss-Prot;Acc:Q9LSL6]
chr5	26286118	26286946	829	*	575	AT5G65700	26281711	26285413	+	downstream	4407	705	NearestLocation	836699	BAM1	Leucine-rich repeat receptor-like serine/threonine-protein kinase BAM1 [Source:UniProtKB/Swiss-Prot;Acc:O49545]
chr5	26532858	26533626	769	*	576	AT5G66450	26534614	26536045	+	upstream	-1756	988	NearestLocation	836777		Phosphatidic acid phosphatase (PAP2) family protein [Source:TAIR;Acc:AT5G66450]
chr5	26641196	26641853	658	*	577	AT5G66720	26638790	26640816	-	upstream	-380	380	NearestLocation	836805		Probable protein phosphatase 2C 80 [Source:UniProtKB/Swiss-Prot;Acc:Q9LVQ8]
chr5	26641196	26641853	658	*	577	AT5G66730	26641652	26644402	-	overlapEnd	3206	201	Overlapping	836806		IDD1 [Source:UniProtKB/TrEMBL;Acc:A0A178UMT2]
chr5	26644901	26645872	972	*	578	AT5G66730	26641652	26644402	-	upstream	-499	499	NearestLocation	836806		IDD1 [Source:UniProtKB/TrEMBL;Acc:A0A178UMT2]
chr5	26662894	26663574	681	*	579	AT5G66770	26660600	26662894	+	overlapEnd	2294	0	Overlapping	836810		Scarecrow-like protein 4 [Source:UniProtKB/Swiss-Prot;Acc:Q9FL03]
chr5	26662894	26663574	681	*	579	AT5G66780	26663573	26664403	+	overlapStart	-679	1	NearestLocation	836811		AT5g66780/MUD21_2 [Source:UniProtKB/TrEMBL;Acc:Q9FL02]
chr5	26764051	26765745	1695	*	580	AT5G67060	26766128	26767250	+	upstream	-2077	383	NearestLocation	836841	HEC1	HEC1 [Source:UniProtKB/TrEMBL;Acc:A0A178UR10]
chr5	26767656	26768379	724	*	581	AT5G67070	26768020	26768846	+	overlapStart	-364	359	NearestLocation	836842	RALFL34	Protein RALF-like 34 [Source:UniProtKB/Swiss-Prot;Acc:Q9FHA6]
chr5	26837764	26839284	1521	*	582	AT5G67260	26836148	26837811	+	overlapEnd	1616	47	Overlapping	836861	CYCD3;2	CYCLIN D3;2 [Source:TAIR;Acc:AT5G67260]
chr5	26837764	26839284	1521	*	582	AT5G67265	26839469	26839836	-	downstream	2072	185	NearestLocation	10723094		unknown protein. [Source:TAIR;Acc:AT5G67265]
