# Supplementary material for: AINTEGUMENTA and AINTEGUMENTA-LIKE6 directly regulate floral homeotic, growth, and vascular development genes in young Arabidopsis flowers
Source: J Exp Bot. 2021 May 20;72(15):5478–93. doi: 10.1093/jxb/erab223 (PMC8318262; doi:10.1093/jxb/erab223)
Supplement: erab223_suppl_Supplementary_File007 [file erab223_suppl_supplementary_file007.xlsx]

## Sheet: Sheet1
Data S6. Genes associated with overlapping ANT and AIL6 stage 3 ChIP-Seq binding peaks and differentially expressed in ant ail6 and 35S:ANT-GR (2hr, 4hr, 8hr)
Gene identifier	Gene Name	ChIP-Seq binding peak	log2 fold change (ant ail6)	log2 fold change (2 hr)	log2 fold change (4 hr)	log2 fold change (8 hr)
AT1G02065	SPL8	overlap start	0.5	-0.341	-0.589	-0.534
AT1G19050	ARR7	overlap start	1.25		-0.541	-0.477
AT1G20620	CAT3	upstream	0.52	0.245	0.289	0.254
AT1G21000		upstream	0.9		0.385
AT1G21460	SWEET1	upstream	0.51	0.359	0.363	0.454
AT1G22160		upstream	0.79			0.283
AT1G23000		overlap start	-0.45		0.442	0.649
AT1G63480	AHLI2	upstream	-0.59		0.196	0.225
AT1G69120	AP1	overlap start	0.47		-0.144
AT2G38230	AtPDX.1	upstream	0.82	0.311	0.245
AT2G45050	GATA2	upstream	-1.12			0.446
AT3G02410	ICME-LIKE2	upstream	-1.85			0.625
AT3G15020	MDH2	overlap end	-0.72		0.142	0.303
AT3G21720	ICL	upstream; inside	-4.72			0.695
AT3G24810	KRP5/ICK3	upstream	1.14	0.405	0.542	0.781
AT3G61070	PEX11E	overlap start	-0.52			0.197
AT3G63210	MARD1	overlap start	0.85		0.191
AT4G14740		overlap start	0.81			0.236
AT4G28100		upstream	0.54		0.227	0.259
AT4G32980	ATH1	overlap start	1.12		-0.238	-0.258
AT4G35070		downstream	-0.84			0.289
AT4G35090	CAT2	upstream	0.92	0.286	0.37	0.398
AT5G09440	EXL4	upstream; overlap end	0.86	0.235	0.467	0.194
AT5G13290	SOL2/CRN	overlap start	0.52		0.383	0.43
AT5G26600		overlap start	0.53		0.177
AT5G28840	GME	overlap start	0.45	0.2	0.153
AT5G63410		upstream	-0.45	0.197	0.137	0.237
AT5G64910		overlap start	2.04			-0.209
AT5G65110	ACX2	overlap start	-0.83		0.235	0.359
